# Supplementary material for: The type IV secretion system of Patescibacteria is homologous to the bacterial monoderm conjugation machinery
Source: Microb Genom. 2025 May 23;11(5):001409. doi: 10.1099/mgen.0.001409 (PMC12102498; doi:10.1099/mgen.0.001409)
Supplement: Uncited Supplementary Material 2. [file mgen-11-01409-s002.xlsx]

## Sheet: Table S1
Table S1. Patescibacteria genomes in the dataset.
Accession	Taxonomic Class (according to GTDB)	Organism Scientific Name	Taxonomy id	Assembly level	Size (bp)	Total CDSs	Presence of VirB4
GCA_000505065.1	Paceibacteria	Parcubacteria bacterium RAAC4_OD1_1	1394712	Scaffold	693530	686	Yes
GCA_000989165.1	Microgenomatia	Candidatus Woesebacteria bacterium GW2011_GWC1_30_29	1618582	Contig	818793	906	Yes
GCA_000989175.1	Paceibacteria	Candidatus Nomurabacteria bacterium GW2011_GWF2_30_133	1618771	Scaffold	663818	672	Yes
GCA_000989245.1	Microgenomatia	Candidatus Woesebacteria bacterium GW2011_GWD1_31_12	1618591	Contig	822284	915	Yes
GCA_000989305.1	Microgenomatia	Candidatus Shapirobacteria bacterium GW2011_GWF2_37_20	1618492	Scaffold	809864	913	Yes
GCA_000989325.1	Microgenomatia	Candidatus Woesebacteria bacterium GW2011_GWB1_31_29	1618565	Contig	814831	900	Yes
GCA_000989355.1	Paceibacteria	Candidatus Nomurabacteria bacterium GW2011_GWE2_31_40	1618763	Scaffold	697877	722	Yes
GCA_000989365.1	Paceibacteria	Candidatus Nomurabacteria bacterium GW2011_GWF1_31_48	1618767	Scaffold	763316	778	Yes
GCA_000989425.1	Microgenomatia	Candidatus Woesebacteria bacterium GW2011_GWC2_31_9	1618586	Scaffold	796937	921	Yes
GCA_000989485.1	Microgenomatia	Candidatus Woesebacteria bacterium GW2011_GWF2_32_16	1618603	Scaffold	818494	904	Yes
GCA_000989515.1	Paceibacteria	Candidatus Nomurabacteria bacterium GW2011_GWE1_32_28	1618760	Scaffold	667288	673	Yes
GCA_000989595.1	Microgenomatia	Candidatus Woesebacteria bacterium GW2011_GWC2_33_12	1618587	Scaffold	853681	993	Yes
GCA_000989665.1	Paceibacteria	Parcubacteria group bacterium GW2011_GWA2_33_14	1618807	Scaffold	630931	673	No
GCA_000989685.1	Microgenomatia	Candidatus Woesebacteria bacterium GW2011_GWA2_33_20	1618560	Scaffold	857882	994	Yes
GCA_000989765.1	Microgenomatia	Candidatus Woesebacteria bacterium GW2011_GWB1_33_22	1618566	Contig	860025	998	Yes
GCA_000989825.1	Microgenomatia	Microgenomates group bacterium GW2011_GWC1_33_28	1618508	Contig	853245	990	Yes
GCA_000989845.1	Microgenomatia	Candidatus Woesebacteria bacterium GW2011_GWA1_33_30	1618542	Contig	864377	1049	No
GCA_000989855.1	Microgenomatia	Candidatus Woesebacteria bacterium GW2011_GWA2_33_28	1618561	Scaffold	854205	1044	No
GCA_000989865.1	Microgenomatia	Microgenomates group bacterium GW2011_GWC1_33_32	1618509	Contig	846109	1035	No
GCA_000989885.1	Paceibacteria	Candidatus Moranbacteria bacterium GW2011_GWD1_37_17	1618702	Contig	885640	875	Yes
GCA_000989925.1	Microgenomatia	Candidatus Woesebacteria bacterium GW2011_GWA1_33_33	1618543	Scaffold	866710	1013	Yes
GCA_000990005.1	Microgenomatia	Candidatus Woesebacteria bacterium GW2011_GWB1_33_38	1618567	Contig	845411	1031	No
GCA_000990055.1	Microgenomatia	Candidatus Levybacteria bacterium GW2011_GWA1_37_16	1618452	Scaffold	678048	755	Yes
GCA_000990145.1	Paceibacteria	Parcubacteria group bacterium GW2011_GWB1_37_13	1618863	Contig	443034	506	Yes
GCA_000990165.1	Paceibacteria	Parcubacteria group bacterium GW2011_GWC1_34_10	1618891	Contig	505998	537	Yes
GCA_000990175.1	Paceibacteria	Candidatus Moranbacteria bacterium GW2011_GWF1_34_10	1618715	Scaffold	1272956	1233	Yes
GCA_000990275.1	Paceibacteria	Candidatus Nomurabacteria bacterium GW2011_GWF1_34_20	1618768	Scaffold	768413	794	Yes
GCA_000990305.1	Microgenomatia	Candidatus Roizmanbacteria bacterium GW2011_GWC2_34_23	1618484	Scaffold	707712	783	No
GCA_000990325.1	Paceibacteria	Candidatus Nomurabacteria bacterium GW2011_GWE2_34_25	1618764	Scaffold	767161	795	Yes
GCA_000990335.1	Microgenomatia	Candidatus Woesebacteria bacterium GW2011_GWA1_34_41	1618544	Contig	818391	905	Yes
GCA_000990355.1	ABY1	Candidatus Magasanikbacteria bacterium GW2011_GWC2_37_14	1619046	Contig	1102395	1012	Yes
GCA_000990415.1	Paceibacteria	Candidatus Nomurabacteria bacterium GW2011_GWF2_35_12	1618772	Scaffold	528856	581	Yes
GCA_000990445.1	Microgenomatia	Candidatus Roizmanbacteria bacterium GW2011_GWA2_37_7	1618481	Scaffold	962621	1070	Yes
GCA_000990485.1	Paceibacteria	Candidatus Moranbacteria bacterium GW2011_GWE2_35_164	1618711	Scaffold	860762	925	Yes
GCA_000990495.1	Paceibacteria	Candidatus Nomurabacteria bacterium GW2011_GWE1_35_16	1618761	Scaffold	786426	826	Yes
GCA_000990505.1	Microgenomatia	Microgenomates group bacterium GW2011_GWC1_37_12b	1618510	Contig	970220	1051	Yes
GCA_000990515.1	Paceibacteria	Candidatus Moranbacteria bacterium GW2011_GWE1_35_17	1618707	Scaffold	1375995	1299	Yes
GCA_000990565.1	Microgenomatia	Candidatus Roizmanbacteria bacterium GW2011_GWA2_35_19	1618478	Scaffold	1118955	1198	Yes
GCA_000990585.1	Paceibacteria	Candidatus Moranbacteria bacterium GW2011_GWE2_35_2-	1618712	Scaffold	923070	903	Yes
GCA_000990595.1	Paceibacteria	Candidatus Moranbacteria bacterium GW2011_GWC2_37_73	1618697	Scaffold	970462	984	Yes
GCA_000990645.1	Paceibacteria	Candidatus Nomurabacteria bacterium GW2011_GWB1_35_20	1618740	Contig	542255	610	Yes
GCA_000990655.1	Microgenomatia	Candidatus Woesebacteria bacterium GW2011_GWE1_35_20	1618596	Contig	818212	909	Yes
GCA_000990665.1	Paceibacteria	Parcubacteria group bacterium GW2011_GWC1_35_21	1618892	Scaffold	600176	629	Yes
GCA_000990725.1	Microgenomatia	Candidatus Roizmanbacteria bacterium GW2011_GWC2_37_13	1618486	Contig	988286	1010	No
GCA_000990745.1	Paceibacteria	Candidatus Campbellbacteria bacterium GW2011_GWC1_35_31	1618629	Contig	743731	765	Yes
GCA_000990755.1	Paceibacteria	Candidatus Campbellbacteria bacterium GW2011_GWC2_35_28	1618630	Scaffold	638308	660	Yes
GCA_000990765.1	Paceibacteria	Candidatus Campbellbacteria bacterium GW2011_GWD2_35_24	1618632	Contig	738197	763	Yes
GCA_000990805.1	Paceibacteria	Candidatus Moranbacteria bacterium GW2011_GWF2_35_39	1618721	Scaffold	978783	1019	No
GCA_000990815.1	Paceibacteria	Candidatus Nomurabacteria bacterium GW2011_GWC2_35_35	1618751	Scaffold	576788	626	Yes
GCA_000990865.1	Paceibacteria	Candidatus Campbellbacteria bacterium GW2011_GWD1_35_49	1618631	Contig	743531	765	Yes
GCA_000990895.1	Paceibacteria	Parcubacteria group bacterium GW2011_GWB1_35_5	1618861	Scaffold	463942	519	No
GCA_000990945.1	Paceibacteria	Candidatus Moranbacteria bacterium GW2011_GWF2_35_54	1618722	Scaffold	1222490	1254	No
GCA_000990965.1	Paceibacteria	Candidatus Nomurabacteria bacterium GW2011_GWF2_35_66	1618773	Contig	651317	678	Yes
GCA_000991135.1	Microgenomatia	Candidatus Roizmanbacteria bacterium GW2011_GWC1_37_12	1618483	Contig	994505	1004	No
GCA_000991205.1	ABY1	Parcubacteria group bacterium GW2011_GWA2_36_10	1618808	Scaffold	798870	863	Yes
GCA_000991245.1	Paceibacteria	Parcubacteria group bacterium GW2011_GWC1_36_108	1618894	Scaffold	1047167	1009	Yes
GCA_000991285.1	Paceibacteria	Candidatus Nomurabacteria bacterium GW2011_GWE2_36_115	1618765	Scaffold	670169	688	Yes
GCA_000991325.1	Paceibacteria	Candidatus Moranbacteria bacterium GW2011_GWD2_36_12	1618703	Scaffold	1028436	999	Yes
GCA_000991335.1	Paceibacteria	Candidatus Nomurabacteria bacterium GW2011_GWF2_36_126	1618774	Scaffold	788514	817	Yes
GCA_000991405.1	Paceibacteria	Candidatus Nomurabacteria bacterium GW2011_GWD2_36_14	1618758	Scaffold	803389	814	Yes
GCA_000991415.1	Paceibacteria	Candidatus Nomurabacteria bacterium GW2011_GWA1_36_15	1618728	Scaffold	617508	648	Yes
GCA_000991445.1	Paceibacteria	Parcubacteria group bacterium GW2011_GWC2_36_17	1618919	Scaffold	679157	676	Yes
GCA_000991485.1	Paceibacteria	Candidatus Nomurabacteria bacterium GW2011_GWF2_36_19	1618775	Contig	792414	800	Yes
GCA_000991495.1	Paceibacteria	Candidatus Moranbacteria bacterium GW2011_GWD1_36_198	1618701	Scaffold	782621	798	Yes
GCA_000991525.1	Paceibacteria	Candidatus Moranbacteria bacterium GW2011_GWD2_36_198	1618704	Scaffold	753525	769	Yes
GCA_000991645.1	Paceibacteria	Candidatus Moranbacteria bacterium GW2011_GWE2_36_40	1618713	Scaffold	1005841	969	Yes
GCA_000991655.1	Paceibacteria	Candidatus Nomurabacteria bacterium GW2011_GWF1_36_47	1618769	Contig	786678	815	Yes
GCA_000991695.1	Microgenomatia	Candidatus Daviesbacteria bacterium GW2011_GWB1_36_5	1618426	Scaffold	1080324	1231	Yes
GCA_000991725.1	Microgenomatia	Candidatus Pacebacteria bacterium GW2011_GWF1_36_5	1618471	Scaffold	851196	951	Yes
GCA_000991735.1	Paceibacteria	Candidatus Nomurabacteria bacterium GW2011_GWB1_36_6	1618741	Scaffold	799418	821	Yes
GCA_000991845.1	Paceibacteria	Candidatus Nomurabacteria bacterium GW2011_GWE1_36_71	1618762	Scaffold	808426	833	Yes
GCA_000991855.1	Paceibacteria	Candidatus Moranbacteria bacterium GW2011_GWF1_36_78	1618718	Contig	1082456	1087	Yes
GCA_000991935.1	Paceibacteria	Candidatus Moranbacteria bacterium GW2011_GWF2_36_839	1618723	Contig	1114821	1126	Yes
GCA_000991975.1	Paceibacteria	Parcubacteria group bacterium GW2011_GWC1_36_9	1618895	Scaffold	567236	645	Yes
GCA_000992005.1	Paceibacteria	Candidatus Nomurabacteria bacterium GW2011_GWC2_36_9	1618753	Scaffold	779691	831	No
GCA_000992015.1	Paceibacteria	Parcubacteria group bacterium GW2011_GWA2_37_10	1618810	Scaffold	716262	832	Yes
GCA_000992045.1	Paceibacteria	Candidatus Wolfebacteria bacterium GW2011_GWC1_37_10	1619010	Scaffold	566862	597	Yes
GCA_000992055.1	Paceibacteria	Candidatus Moranbacteria bacterium GW2011_GWF2_37_11	1618724	Scaffold	911420	901	Yes
GCA_000992085.1	ABY1	Candidatus Magasanikbacteria bacterium GW2011_GWA2_37_8	1619036	Scaffold	864631	847	Yes
GCA_000992095.1	Microgenomatia	Candidatus Levybacteria bacterium GW2011_GWB1_37_8	1618463	Scaffold	711694	796	Yes
GCA_000992135.1	Paceibacteria	Parcubacteria group bacterium GW2011_GWE2_37_8	1618948	Scaffold	629842	662	Yes
GCA_000992155.1	Microgenomatia	Candidatus Woesebacteria bacterium GW2011_GWA1_37_8	1618546	Scaffold	889915	969	Yes
GCA_000992165.1	Paceibacteria	Candidatus Moranbacteria bacterium GW2011_GWC2_37_8	1618698	Scaffold	825775	828	No
GCA_000992205.1	Paceibacteria	Candidatus Nomurabacteria bacterium GW2011_GWC1_37_9	1618750	Contig	794606	838	Yes
GCA_000992225.1	Paceibacteria	Candidatus Yanofskybacteria bacterium GW2011_GWC2_37_9	1619028	Scaffold	551883	626	Yes
GCA_000992285.1	Microgenomatia	Candidatus Shapirobacteria bacterium GW2011_GWE1_38_10	1618488	Scaffold	962636	1056	Yes
GCA_000992325.1	Paceibacteria	Parcubacteria group bacterium GW2011_GWD2_38_11	1618941	Scaffold	935829	903	Yes
GCA_000992345.1	Paceibacteria	Parcubacteria group bacterium GW2011_GWD2_38_12	1618942	Scaffold	674362	660	Yes
GCA_000992375.1	ABY1	Candidatus Falkowbacteria bacterium GW2011_GWF2_38_1205	1618641	Scaffold	1379854	1194	Yes
GCA_000992395.1	ABY1	Parcubacteria group bacterium GW2011_GWA2_38_13	1618811	Scaffold	1036782	1020	Yes
GCA_000992425.1	Microgenomatia	Candidatus Woesebacteria bacterium GW2011_GWC1_38_13	1618583	Scaffold	980472	1019	Yes
GCA_000992445.2	Paceibacteria	Parcubacteria group bacterium GW2011_GWA2_38_13b	1618780	Scaffold	874952	839	No
GCA_000992485.1	Paceibacteria	Parcubacteria group bacterium GW2011_GWD1_38_16	1618936	Contig	651339	630	Yes
GCA_000992505.1	Paceibacteria	Parcubacteria group bacterium GW2011_GWC1_38_17	1618896	Scaffold	710589	699	Yes
GCA_000992565.1	Paceibacteria	Parcubacteria group bacterium GW2011_GWC1_38_22	1618897	Scaffold	938859	933	No
GCA_000992575.2	ABY1	Candidatus Falkowbacteria bacterium GW2011_GWC2_38_22	1618636	Scaffold	1387850	1201	Yes
GCA_000992605.1	Microgenomatia	Candidatus Shapirobacteria bacterium GW2011_GWF1_38_23	1618491	Scaffold	781735	904	Yes
GCA_000992615.1	ABY1	Candidatus Falkowbacteria bacterium GW2011_GWF1_38_22	1618640	Scaffold	1387108	1200	Yes
GCA_000992665.1	ABY1	Candidatus Falkowbacteria bacterium GW2011_GWE2_38_254	1618639	Scaffold	1382032	1192	Yes
GCA_000992685.1	Paceibacteria	Parcubacteria group bacterium GW2011_GWA2_38_27	1618812	Scaffold	674527	652	Yes
GCA_000992725.1	Microgenomatia	Candidatus Shapirobacteria bacterium GW2011_GWE2_38_30	1618490	Scaffold	799050	902	Yes
GCA_000992745.1	ABY1	Candidatus Falkowbacteria bacterium GW2011_GWE1_38_31	1618638	Scaffold	1350364	1165	Yes
GCA_000992765.1	ABY1	Candidatus Falkowbacteria bacterium GW2011_GWD2_38_42	1618637	Scaffold	1388361	1203	Yes
GCA_000992885.1	Microgenomatia	Candidatus Daviesbacteria bacterium GW2011_GWF2_38_6	1618432	Scaffold	769554	952	No
GCA_000992985.1	Paceibacteria	Candidatus Moranbacteria bacterium GW2011_GWD2_38_7	1618706	Scaffold	631075	696	No
GCA_000993015.1	Paceibacteria	Parcubacteria group bacterium GW2011_GWF2_38_76	1618960	Scaffold	921119	919	Yes
GCA_000993025.1	Microgenomatia	Candidatus Woesebacteria bacterium GW2011_GWA1_38_8	1618547	Scaffold	1038907	1092	Yes
GCA_000993055.1	Paceibacteria	Parcubacteria group bacterium GW2011_GWB1_38_8	1618864	Contig	414197	456	Yes
GCA_000993115.1	Microgenomatia	Candidatus Woesebacteria bacterium GW2011_GWB1_38_8b	1618571	Contig	903868	978	No
GCA_000993185.1	Microgenomatia	Candidatus Pacebacteria bacterium GW2011_GWF2_38_9	1618472	Scaffold	858341	871	Yes
GCA_000993205.1	Microgenomatia	Candidatus Woesebacteria bacterium GW2011_GWB1_39_10	1618572	Contig	1083071	1172	No
GCA_000993215.1	Microgenomatia	Candidatus Shapirobacteria bacterium GW2011_GWE1_38_92	1618489	Scaffold	684587	858	No
GCA_000993335.1	Microgenomatia	Candidatus Levybacteria bacterium GW2011_GWA1_39_11	1618453	Scaffold	849023	899	Yes
GCA_000993405.1	Microgenomatia	Candidatus Woesebacteria bacterium GW2011_GWB1_39_12	1618574	Contig	1514276	1817	Yes
GCA_000993415.1	Paceibacteria	Parcubacteria group bacterium GW2011_GWC1_39_12	1618899	Scaffold	735048	746	Yes
GCA_000993455.1	Paceibacteria	Candidatus Nomurabacteria bacterium GW2011_GWD2_39_12	1618759	Scaffold	754202	789	Yes
GCA_000993485.1	ABY1	Parcubacteria group bacterium GW2011_GWC2_39_14	1618922	Scaffold	1222923	1210	Yes
GCA_000993535.1	ABY1	Candidatus Uhrbacteria bacterium GW2011_GWF2_39_13	1618995	Scaffold	1164937	1082	No
GCA_000993655.1	Microgenomatia	Microgenomates group bacterium GW2011_GWA2_39_19	1618498	Scaffold	717124	736	Yes
GCA_000993685.1	Microgenomatia	Candidatus Woesebacteria bacterium GW2011_GWA1_39_21	1618550	Scaffold	1043864	1069	Yes
GCA_000993695.1	Paceibacteria	Candidatus Wolfebacteria bacterium GW2011_GWC2_39_22	1619013	Contig	987732	1009	Yes
GCA_000993845.1	Paceibacteria	Parcubacteria group bacterium GW2011_GWD2_40_9	1618943	Scaffold	752222	804	Yes
GCA_000993875.1	Paceibacteria	Parcubacteria group bacterium GW2011_GWC2_40_31	1618924	Scaffold	803977	824	Yes
GCA_000993955.1	Paceibacteria	Candidatus Nomurabacteria bacterium GW2011_GWA2_40_9	1618734	Scaffold	602347	669	Yes
GCA_000994025.1	Paceibacteria	Parcubacteria group bacterium GW2011_GWD1_40_9	1618937	Contig	643640	675	Yes
GCA_000994045.1	Microgenomatia	Candidatus Curtissbacteria bacterium GW2011_GWB1_40_28	1618412	Contig	997797	1049	Yes
GCA_000994085.1	Paceibacteria	Candidatus Yanofskybacteria bacterium GW2011_GWA2_44_9	1619025	Scaffold	930281	975	No
GCA_000994165.1	ABY1	Candidatus Uhrbacteria bacterium GW2011_GWC2_40_450	1618984	Contig	899336	875	Yes
GCA_000994225.1	Microgenomatia	Candidatus Curtissbacteria bacterium GW2011_GWA2_40_31	1618410	Scaffold	628644	667	Yes
GCA_000994305.1	Paceibacteria	Candidatus Nomurabacteria bacterium GW2011_GWA2_40_97	1618735	Scaffold	708509	759	Yes
GCA_000994345.1	Paceibacteria	Parcubacteria group bacterium GW2011_GWF1_40_6	1618956	Scaffold	560626	668	No
GCA_000994355.2	Paceibacteria	Parcubacteria group bacterium GW2011_GWE2_40_8	1618951	Scaffold	683418	753	Yes
GCA_000994385.1	Microgenomatia	Candidatus Curtissbacteria bacterium GW2011_GWD1_40_8	1618416	Contig	788285	859	No
GCA_000994395.1	Microgenomatia	Microgenomates group bacterium GW2011_GWC1_40_35	1618517	Scaffold	905771	959	Yes
GCA_000994445.1	Paceibacteria	Parcubacteria group bacterium GW2011_GWB2_40_8	1618890	Scaffold	602146	663	Yes
GCA_000994515.1	Paceibacteria	Candidatus Nomurabacteria bacterium GW2011_GWA1_40_8	1618730	Scaffold	684009	755	No
GCA_000994545.1	Microgenomatia	Candidatus Daviesbacteria bacterium GW2011_GWA2_40_9	1618424	Scaffold	1035471	1097	Yes
GCA_000994625.1	Paceibacteria	Candidatus Nomurabacteria bacterium GW2011_GWF2_40_31	1618777	Scaffold	576032	578	Yes
GCA_000994675.1	Paceibacteria	Parcubacteria group bacterium GW2011_GWA2_40_37	1618817	Scaffold	760742	840	Yes
GCA_000994705.1	Paceibacteria	Candidatus Nomurabacteria bacterium GW2011_GWB1_40_7	1618744	Scaffold	548500	587	No
GCA_000994725.1	ABY1	Candidatus Uhrbacteria bacterium GW2011_GWF2_40_263	1618996	Scaffold	1068223	1041	Yes
GCA_000994735.1	ABY1	Candidatus Uhrbacteria bacterium GW2011_GWE2_40_58	1618991	Scaffold	778192	737	Yes
GCA_000994745.1	Microgenomatia	Candidatus Curtissbacteria bacterium GW2011_GWA1_40_47	1618407	Scaffold	892301	931	Yes
GCA_000994785.1	Paceibacteria	Parcubacteria group bacterium GW2011_GWF2_40_69	1618965	Scaffold	774560	813	Yes
GCA_000994805.1	Paceibacteria	Candidatus Azambacteria bacterium GW2011_GWA2_42_9	1618613	Scaffold	548203	605	No
GCA_000994865.1	Paceibacteria	Candidatus Giovannonibacteria bacterium GW2011_GWA1_44_29	1618646	Scaffold	749863	792	Yes
GCA_000995045.1	Microgenomatia	Candidatus Daviesbacteria bacterium GW2011_GWA2_39_33	1618423	Scaffold	1272388	1291	Yes
GCA_000995125.1	Paceibacteria	Candidatus Moranbacteria bacterium GW2011_GWA2_39_41	1618695	Contig	608519	607	Yes
GCA_000995135.1	ABY1	Parcubacteria group bacterium GW2011_GWE2_39_37	1618950	Scaffold	969910	1026	Yes
GCA_000995155.1	Paceibacteria	Parcubacteria group bacterium GW2011_GWF1_39_37	1618954	Scaffold	786985	808	Yes
GCA_000995185.1	Microgenomatia	Candidatus Woesebacteria bacterium GW2011_GWC1_42_9	1618584	Contig	894452	992	Yes
GCA_000995205.1	Paceibacteria	Candidatus Nomurabacteria bacterium GW2011_GWC2_39_41	1618754	Scaffold	777000	808	Yes
GCA_000995215.1	ABY1	Candidatus Uhrbacteria bacterium GW2011_GWE1_39_46	1618990	Scaffold	910236	888	Yes
GCA_000995285.1	Microgenomatia	Candidatus Daviesbacteria bacterium GW2011_GWB1_39_5	1618427	Scaffold	836375	972	No
GCA_000995415.1	Microgenomatia	Candidatus Gottesmanbacteria bacterium GW2011_GWC1_43_10	1618449	Scaffold	1416294	1459	Yes
GCA_000995525.1	ABY1	Candidatus Falkowbacteria bacterium GW2011_GWF2_39_8	1618642	Scaffold	986231	1038	Yes
GCA_000995625.1	Paceibacteria	Parcubacteria group bacterium GW2011_GWC2_40_10	1618923	Scaffold	754116	783	Yes
GCA_000995635.1	Paceibacteria	Candidatus Yanofskybacteria bacterium GW2011_GWE1_40_10	1619032	Scaffold	681524	743	Yes
GCA_000995705.1	Paceibacteria	Candidatus Nomurabacteria bacterium GW2011_GWE2_40_10	1618766	Scaffold	725547	752	Yes
GCA_000995735.1	Paceibacteria	Parcubacteria group bacterium GW2011_GWF2_40_10	1618964	Scaffold	803342	824	Yes
GCA_000995785.1	Paceibacteria	Candidatus Nomurabacteria bacterium GW2011_GWB1_40_11	1618743	Contig	713428	735	Yes
GCA_000995805.1	Paceibacteria	Parcubacteria group bacterium GW2011_GWC1_40_11	1618902	Contig	723780	750	Yes
GCA_000995845.1	ABY1	Parcubacteria group bacterium GW2011_GWD2_43_10	1618945	Scaffold	749988	802	Yes
GCA_000995875.1	Paceibacteria	Candidatus Yanofskybacteria bacterium GW2011_GWE2_40_11	1619033	Scaffold	745793	792	Yes
GCA_000995905.1	Microgenomatia	Candidatus Daviesbacteria bacterium GW2011_GWC2_40_12	1618431	Scaffold	1271115	1309	Yes
GCA_000995915.1	ABY1	Candidatus Uhrbacteria bacterium GW2011_GWF2_44_350	1619000	Scaffold	1025655	1030	Yes
GCA_000995945.1	Paceibacteria	Candidatus Nomurabacteria bacterium GW2011_GWF2_40_12	1618776	Scaffold	694019	760	Yes
GCA_000995965.1	Paceibacteria	Candidatus Moranbacteria bacterium GW2011_GWC2_40_12	1618699	Contig	1141452	1159	Yes
GCA_000996025.1	Paceibacteria	Parcubacteria group bacterium GW2011_GWA2_40_14	1618814	Scaffold	637511	685	Yes
GCA_000996035.1	Paceibacteria	Parcubacteria group bacterium GW2011_GWA2_40_143	1618815	Scaffold	728949	746	Yes
GCA_000996085.1	Paceibacteria	Parcubacteria group bacterium GW2011_GWB1_40_14	1618865	Scaffold	944541	963	No
GCA_000996105.1	ABY1	Candidatus Magasanikbacteria bacterium GW2011_GWC2_40_17	1619047	Scaffold	978289	903	Yes
GCA_000996115.1	Paceibacteria	Candidatus Nomurabacteria bacterium GW2011_GWF1_42_40	1618770	Scaffold	644321	695	Yes
GCA_000996165.1	Microgenomatia	Candidatus Woesebacteria bacterium GW2011_GWD2_40_19	1618595	Scaffold	729641	796	No
GCA_000996185.1	Paceibacteria	Parcubacteria group bacterium GW2011_GWE1_40_20	1618946	Scaffold	832851	862	Yes
GCA_000996205.1	Paceibacteria	Parcubacteria group bacterium GW2011_GWA1_40_21	1618784	Scaffold	760931	787	No
GCA_000996245.1	ABY1	Parcubacteria group bacterium GW2011_GWA2_40_23	1618816	Scaffold	1222335	1221	Yes
GCA_000996355.1	ABY1	Candidatus Uhrbacteria bacterium GW2011_GWC2_41_11	1618985	Scaffold	1066372	1061	Yes
GCA_000996525.1	ABY1	Candidatus Uhrbacteria bacterium GW2011_GWD2_41_121	1618988	Scaffold	793278	776	Yes
GCA_000996555.1	Microgenomatia	Candidatus Daviesbacteria bacterium GW2011_GWB1_41_15	1618428	Contig	1070928	1103	Yes
GCA_000996605.1	Paceibacteria	Parcubacteria group bacterium GW2011_GWA1_47_8	1618793	Scaffold	840363	891	Yes
GCA_000996665.1	Microgenomatia	Candidatus Collierbacteria bacterium GW2011_GWE2_42_48	1618400	Scaffold	674282	783	Yes
GCA_000996685.1	ABY1	Candidatus Uhrbacteria bacterium GW2011_GWD1_41_16	1618987	Scaffold	901099	874	Yes
GCA_000996735.1	ABY1	Candidatus Magasanikbacteria bacterium GW2011_GWC2_41_17	1619048	Scaffold	757774	770	No
GCA_000996765.1	ABY1	Candidatus Uhrbacteria bacterium GW2011_GWC1_41_20	1618983	Contig	915262	882	Yes
GCA_000996865.1	Microgenomatia	Candidatus Curtissbacteria bacterium GW2011_GWC2_41_21	1618415	Scaffold	1099135	1141	Yes
GCA_000996905.1	Microgenomatia	Candidatus Curtissbacteria bacterium GW2011_GWA2_41_24	1618411	Scaffold	1046499	1085	No
GCA_000996945.1	Paceibacteria	Parcubacteria group bacterium GW2011_GWA1_Parcubacteria_45_10	1618789	Scaffold	447724	493	No
GCA_000996965.1	ABY1	Candidatus Magasanikbacteria bacterium GW2011_GWE2_42_7	1619052	Scaffold	1035364	1085	Yes
GCA_000996985.1	Paceibacteria	Candidatus Nomurabacteria bacterium GW2011_GWA2_41_25	1618736	Scaffold	461027	467	Yes
GCA_000997055.1	ABY1	Candidatus Uhrbacteria bacterium GW2011_GWB2_41_36	1618982	Scaffold	771743	746	Yes
GCA_000997065.1	ABY1	Candidatus Uhrbacteria bacterium GW2011_GWF2_41_40	1618998	Scaffold	915589	892	Yes
GCA_000997105.1	Microgenomatia	Candidatus Daviesbacteria bacterium GW2011_GWA2_42_7	1618425	Scaffold	765206	866	No
GCA_000997385.1	Microgenomatia	Candidatus Daviesbacteria bacterium GW2011_GWA1_41_61	1618419	Contig	1055662	1085	Yes
GCA_000997405.1	Microgenomatia	Candidatus Woesebacteria bacterium GW2011_GWA1_41_7	1618556	Scaffold	548199	644	Yes
GCA_000997445.1	ABY1	Candidatus Uhrbacteria bacterium GW2011_GWB1_41_7	1618981	Contig	911173	882	Yes
GCA_000997465.1	Paceibacteria	Parcubacteria group bacterium GW2011_GWC1_41_7	1618904	Scaffold	487691	534	Yes
GCA_000997475.1	Paceibacteria	Parcubacteria group bacterium GW2011_GWB1_42_6	1618870	Scaffold	731091	783	No
GCA_000997645.1	Paceibacteria	Candidatus Nomurabacteria bacterium GW2011_GWC2_41_8	1618755	Scaffold	555791	593	Yes
GCA_000997825.1	Paceibacteria	Parcubacteria group bacterium GW2011_GWC1_42_11	1618905	Scaffold	689365	742	Yes
GCA_000997945.1	ABY1	Parcubacteria group bacterium GW2011_GWC2_42_12	1618926	Contig	1032611	962	Yes
GCA_000997955.1	Microgenomatia	Candidatus Collierbacteria bacterium GW2011_GWB2_42_12	1618386	Scaffold	741021	809	Yes
GCA_000998025.1	Microgenomatia	Candidatus Collierbacteria bacterium GW2011_GWB1_44_6	1618384	Scaffold	964574	1107	Yes
GCA_000998045.1	Paceibacteria	Parcubacteria group bacterium GW2011_GWD2_42_14	1618944	Scaffold	1077788	1088	Yes
GCA_000998065.1	Paceibacteria	Parcubacteria group bacterium GW2011_GWE2_42_14	1618952	Scaffold	816353	846	Yes
GCA_000998105.1	Microgenomatia	Microgenomates group bacterium GW2011_GWC1_44_37	1618524	Contig	942035	1014	No
GCA_000998125.1	Paceibacteria	Candidatus Giovannonibacteria bacterium GW2011_GWA1_44_25	1618645	Scaffold	962773	1045	Yes
GCA_000998135.1	Paceibacteria	Parcubacteria group bacterium GW2011_GWA2_42_14	1618820	Scaffold	1244279	1246	Yes
GCA_000998185.1	ABY1	Candidatus Kuenenbacteria bacterium GW2011_GWA2_42_15	1618677	Scaffold	813650	832	Yes
GCA_000998195.1	Paceibacteria	Candidatus Giovannonibacteria bacterium GW2011_GWC2_44_9	1618658	Scaffold	745743	814	Yes
GCA_000998235.1	Microgenomatia	Candidatus Gottesmanbacteria bacterium GW2011_GWA2_42_16	1618441	Scaffold	1325052	1378	Yes
GCA_000998275.1	Microgenomatia	Candidatus Collierbacteria bacterium GW2011_GWA2_42_17	1618378	Scaffold	730827	800	Yes
GCA_000998355.1	Microgenomatia	Candidatus Gottesmanbacteria bacterium GW2011_GWA2_42_18	1618442	Scaffold	1241278	1324	Yes
GCA_000998425.1	Paceibacteria	Candidatus Nomurabacteria bacterium GW2011_GWC2_42_20	1618756	Scaffold	678769	736	Yes
GCA_000998465.1	Paceibacteria	Parcubacteria group bacterium GW2011_GWC1_42_21	1618906	Scaffold	687683	713	Yes
GCA_000998475.1	Paceibacteria	Candidatus Wolfebacteria bacterium GW2011_GWD2_47_17	1619015	Scaffold	962673	987	Yes
GCA_000998515.1	ABY1	Candidatus Uhrbacteria bacterium GW2011_GWA2_42_220	1618978	Scaffold	904718	881	Yes
GCA_000998545.1	Microgenomatia	Candidatus Amesbacteria bacterium GW2011_GWA1_44_24	1618351	Scaffold	1084784	1129	No
GCA_000998605.1	Microgenomatia	Candidatus Gottesmanbacteria bacterium GW2011_GWA1_42_26	1618435	Scaffold	1460774	1542	Yes
GCA_000998635.1	ABY1	Candidatus Magasanikbacteria bacterium GW2011_GWC2_42_27	1619049	Contig	1137899	1154	Yes
GCA_000998715.1	Microgenomatia	Candidatus Collierbacteria bacterium GW2011_GWD1_44_27	1618396	Scaffold	1027882	1082	No
GCA_000998805.1	Paceibacteria	Parcubacteria group bacterium GW2011_GWA2_43_11	1618825	Scaffold	929441	972	No
GCA_000998825.1	Microgenomatia	Candidatus Gottesmanbacteria bacterium GW2011_GWB1_43_11	1618446	Contig	1480527	1524	Yes
GCA_000998865.1	Microgenomatia	Microgenomates group bacterium GW2011_GWC1_43_11	1618520	Scaffold	1076430	1121	Yes
GCA_000998935.1	Paceibacteria	Parcubacteria group bacterium GW2011_GWC1_43_12	1618909	Scaffold	757207	793	No
GCA_000998975.1	ABY1	Parcubacteria group bacterium GW2011_GWE2_43_12	1618953	Scaffold	654613	711	No
GCA_000999025.1	ABY1	Parcubacteria group bacterium GW2011_GWA2_43_13	1618826	Scaffold	971252	883	Yes
GCA_000999095.1	Microgenomatia	Candidatus Gottesmanbacteria bacterium GW2011_GWA2_43_14	1618443	Scaffold	1650629	1699	Yes
GCA_000999115.1	Microgenomatia	Candidatus Woesebacteria bacterium GW2011_GWB1_43_14	1618578	Contig	904129	922	Yes
GCA_000999145.1	Paceibacteria	Candidatus Giovannonibacteria bacterium GW2011_GWA1_43_15	1618644	Contig	675871	749	Yes
GCA_000999175.1	Paceibacteria	Parcubacteria group bacterium GW2011_GWB1_44_7	1618876	Scaffold	610871	663	Yes
GCA_000999245.1	Paceibacteria	Candidatus Nomurabacteria bacterium GW2011_GWA1_43_17	1618731	Scaffold	651949	673	Yes
GCA_000999255.1	ABY1	Parcubacteria group bacterium GW2011_GWA2_43_17	1618827	Scaffold	1301823	1239	Yes
GCA_000999325.1	Paceibacteria	Candidatus Azambacteria bacterium GW2011_GWD1_43_18	1618622	Contig	586558	612	Yes
GCA_000999365.1	ABY1	Candidatus Magasanikbacteria bacterium GW2011_GWD2_43_18	1619051	Scaffold	1148067	1149	Yes
GCA_000999395.1	Paceibacteria	Parcubacteria group bacterium GW2011_GWA2_47_7	1618846	Scaffold	939924	995	No
GCA_000999465.1	Paceibacteria	Candidatus Nomurabacteria bacterium GW2011_GWB1_43_19	1618745	Contig	623370	653	Yes
GCA_000999475.1	Paceibacteria	Candidatus Nomurabacteria bacterium GW2011_GWB1_43_20	1618746	Contig	641067	695	Yes
GCA_000999595.1	Microgenomatia	Microgenomates group bacterium GW2011_GWA2_44_7	1618500	Scaffold	1196777	1296	Yes
GCA_000999615.1	Paceibacteria	Candidatus Nomurabacteria bacterium GW2011_GWF2_43_24	1618778	Scaffold	643426	667	Yes
GCA_000999665.1	Paceibacteria	Candidatus Azambacteria bacterium GW2011_GWC2_43_27	1618620	Scaffold	589445	622	Yes
GCA_000999715.1	ABY1	Candidatus Falkowbacteria bacterium GW2011_GWF2_43_32	1618643	Scaffold	878791	794	Yes
GCA_000999805.1	Microgenomatia	Candidatus Amesbacteria bacterium GW2011_GWB1_47_26	1618361	Contig	747913	867	Yes
GCA_000999885.1	Paceibacteria	Candidatus Nomurabacteria bacterium GW2011_GWA2_43_66	1618739	Scaffold	672177	704	Yes
GCA_001000005.1	Paceibacteria	Candidatus Giovannonibacteria bacterium GW2011_GWC2_43_8	1618656	Scaffold	578477	677	Yes
GCA_001000035.1	Paceibacteria	Candidatus Nomurabacteria bacterium GW2011_GWF2_43_8	1618779	Scaffold	658091	763	Yes
GCA_001000125.1	ABY1	Candidatus Magasanikbacteria bacterium GW2011_GWA2_43_9	1619040	Scaffold	1093919	1121	Yes
GCA_001000205.1	Microgenomatia	Microgenomates group bacterium GW2011_GWE1_47_12	1618535	Scaffold	700617	755	Yes
GCA_001000245.1	Microgenomatia	Candidatus Collierbacteria bacterium GW2011_GWC2_44_30	1618393	Scaffold	1035077	1141	No
GCA_001000265.1	Paceibacteria	Candidatus Yanofskybacteria bacterium GW2011_GWA2_44_10	1619024	Contig	518923	549	Yes
GCA_001000285.1	Paceibacteria	Parcubacteria group bacterium GW2011_GWC1_44_10	1618912	Scaffold	830483	930	Yes
GCA_001000345.1	Microgenomatia	Microgenomates group bacterium GW2011_GWF1_44_10	1618537	Contig	1065608	1089	Yes
GCA_001000355.1	Paceibacteria	Candidatus Nomurabacteria bacterium GW2011_GWD1_44_10	1618757	Contig	445549	524	Yes
GCA_001000395.1	Paceibacteria	Candidatus Moranbacteria bacterium GW2011_GWF2_44_10	1618726	Scaffold	1137406	1197	Yes
GCA_001000465.1	Microgenomatia	Microgenomates group bacterium GW2011_GWD1_47_13	1618534	Contig	656263	714	Yes
GCA_001000515.1	Paceibacteria	Candidatus Nomurabacteria bacterium GW2011_GWB1_44_12	1618748	Contig	666168	732	Yes
GCA_001000545.1	Paceibacteria	Parcubacteria group bacterium GW2011_GWA2_47_21	1618843	Scaffold	489564	519	No
GCA_001000595.1	Paceibacteria	Parcubacteria group bacterium GW2011_GWA1_44_13	1618788	Scaffold	686921	747	Yes
GCA_001000625.1	Microgenomatia	Candidatus Collierbacteria bacterium GW2011_GWC2_44_13	1618391	Contig	872515	940	Yes
GCA_001000665.1	Microgenomatia	Candidatus Collierbacteria bacterium GW2011_GWA2_44_13	1618379	Scaffold	1089432	1159	No
GCA_001000675.1	Paceibacteria	Candidatus Wolfebacteria bacterium GW2011_GWE2_44_13	1619017	Scaffold	922656	941	Yes
GCA_001000795.1	ABY1	Parcubacteria group bacterium GW2011_GWC2_44_17	1618929	Scaffold	1063161	1065	Yes
GCA_001000815.1	ABY1	Parcubacteria group bacterium GW2011_GWF2_44_17	1618969	Scaffold	892036	947	No
GCA_001000865.1	Microgenomatia	Candidatus Collierbacteria bacterium GW2011_GWC2_44_18	1618392	Scaffold	860944	965	No
GCA_001000945.1	Paceibacteria	Candidatus Wolfebacteria bacterium GW2011_GWE2_47_12	1619018	Scaffold	955726	1002	Yes
GCA_001000955.1	ABY1	Parcubacteria group bacterium GW2011_GWC2_44_22	1618930	Scaffold	1245242	1216	Yes
GCA_001000965.1	Microgenomatia	Candidatus Collierbacteria bacterium GW2011_GWB2_44_22	1618387	Scaffold	1090004	1168	No
GCA_001001045.1	Microgenomatia	Candidatus Woesebacteria bacterium GW2011_GWA1_44_23	1618558	Contig	596129	664	Yes
GCA_001001055.1	Microgenomatia	Microgenomates group bacterium GW2011_GWC1_44_23	1618523	Contig	858244	966	No
GCA_001001115.1	Paceibacteria	Candidatus Wolfebacteria bacterium GW2011_GWA1_44_24	1619002	Scaffold	457184	472	Yes
GCA_001001125.1	Microgenomatia	Candidatus Collierbacteria bacterium GW2011_GWD2_45_10	1618398	Scaffold	1101807	1174	No
GCA_001001155.1	Paceibacteria	Candidatus Moranbacteria bacterium GW2011_GWC2_45_10	1618700	Scaffold	743098	811	No
GCA_001001185.1	Paceibacteria	Parcubacteria group bacterium GW2011_GWB1_45_10	1618877	Contig	495887	523	No
GCA_001001195.1	Paceibacteria	Candidatus Yanofskybacteria bacterium GW2011_GWB1_45_11	1619026	Contig	439328	473	Yes
GCA_001001205.1	ABY1	Parcubacteria group bacterium GW2011_GWF2_45_11	1618973	Scaffold	1135682	1121	Yes
GCA_001001285.1	Paceibacteria	Parcubacteria group bacterium GW2011_GWC1_45_13	1618914	Scaffold	755799	815	Yes
GCA_001001305.1	Andersenbacteria	Parcubacteria group bacterium GW2011_GWA2_45_14	1618832	Scaffold	1288159	1230	Yes
GCA_001001345.1	Paceibacteria	Parcubacteria group bacterium GW2011_GWC1_45_14	1618915	Contig	888454	955	Yes
GCA_001001365.1	Microgenomatia	Candidatus Collierbacteria bacterium GW2011_GWA1_45_15	1618377	Contig	856977	963	No
GCA_001001375.1	Microgenomatia	Candidatus Amesbacteria bacterium GW2011_GWC1_47_15	1618364	Scaffold	914308	1026	No
GCA_001001425.1	ABY1	Parcubacteria group bacterium GW2011_GWC2_45_15	1618931	Scaffold	850953	840	Yes
GCA_001001485.1	Microgenomatia	Candidatus Collierbacteria bacterium GW2011_GWB2_45_17	1618388	Scaffold	894216	1011	No
GCA_001001525.1	Paceibacteria	Candidatus Moranbacteria bacterium GW2011_GWC1_45_18	1618696	Scaffold	1151890	1149	Yes
GCA_001001555.1	Microgenomatia	Candidatus Amesbacteria bacterium GW2011_GWC2_45_19	1618366	Scaffold	813806	918	Yes
GCA_001001575.1	Microgenomatia	Microgenomates group bacterium GW2011_GWF2_45_18	1618539	Scaffold	977514	956	Yes
GCA_001001625.1	Paceibacteria	Parcubacteria group bacterium GW2011_GWA2_45_30	1618834	Scaffold	759973	769	No
GCA_001001635.1	Microgenomatia	Candidatus Collierbacteria bacterium GW2011_GWB1_45_35	1618385	Contig	803568	905	No
GCA_001001645.1	ABY1	Candidatus Uhrbacteria bacterium GW2011_GWE2_45_35	1618993	Scaffold	1024038	1014	Yes
GCA_001001705.1	ABY1	Parcubacteria group bacterium GW2011_GWA2_47_26	1618844	Scaffold	842361	804	Yes
GCA_001001795.1	Paceibacteria	Parcubacteria group bacterium GW2011_GWF1_45_5	1618958	Scaffold	657337	723	Yes
GCA_001001885.1	Microgenomatia	Candidatus Beckwithbacteria bacterium GW2011_GWA2_47_25	1618370	Scaffold	1147980	1240	Yes
GCA_001001925.1	ABY1	Candidatus Magasanikbacteria bacterium GW2011_GWC2_45_8	1619050	Scaffold	723952	711	No
GCA_001001955.1	Microgenomatia	Candidatus Beckwithbacteria bacterium GW2011_GWB1_47_15	1618371	Contig	1085662	1146	Yes
GCA_001002005.1	Paceibacteria	Parcubacteria group bacterium GW2011_GWB1_45_9	1618879	Scaffold	599556	622	Yes
GCA_001002015.1	Paceibacteria	Candidatus Jorgensenbacteria bacterium GW2011_GWA2_45_9	1618663	Scaffold	542483	577	Yes
GCA_001002095.1	Paceibacteria	Parcubacteria group bacterium GW2011_GWC1_45_9	1618916	Scaffold	560230	615	Yes
GCA_001002135.1	Microgenomatia	Candidatus Pacebacteria bacterium GW2011_GWA1_46_10	1618469	Scaffold	919891	922	Yes
GCA_001002165.1	Paceibacteria	Parcubacteria group bacterium GW2011_GWA2_46_10	1618835	Scaffold	507511	603	Yes
GCA_001002205.1	Microgenomatia	Microgenomates group bacterium GW2011_GWF1_46_12	1618538	Scaffold	677888	753	Yes
GCA_001002245.1	Paceibacteria	Candidatus Azambacteria bacterium GW2011_GWC1_46_13	1618619	Scaffold	658356	648	Yes
GCA_001002285.1	Microgenomatia	Microgenomates group bacterium GW2011_GWC1_46_15	1618526	Contig	913836	986	Yes
GCA_001002295.1	Microgenomatia	Microgenomates group bacterium GW2011_GWA1_46_15	1618494	Scaffold	824487	911	Yes
GCA_001002325.1	Microgenomatia	Candidatus Amesbacteria bacterium GW2011_GWB1_47_19	1618360	Contig	998151	1061	No
GCA_001002345.1	Microgenomatia	Microgenomates group bacterium GW2011_GWC1_46_16	1618527	Scaffold	735413	779	Yes
GCA_001002405.1	Microgenomatia	Candidatus Amesbacteria bacterium GW2011_GWA1_47_20	1618354	Scaffold	692671	845	No
GCA_001002415.1	Microgenomatia	Microgenomates group bacterium GW2011_GWF2_46_18	1618540	Scaffold	674048	735	Yes
GCA_001002485.1	Paceibacteria	Candidatus Giovannonibacteria bacterium GW2011_GWB1_46_20	1618654	Contig	699982	766	Yes
GCA_001002525.1	Microgenomatia	Candidatus Amesbacteria bacterium GW2011_GWC1_46_24	1618363	Scaffold	1009164	1072	No
GCA_001002565.1	ABY1	Candidatus Uhrbacteria bacterium GW2011_GWF2_46_218	1619001	Scaffold	1061317	1025	Yes
GCA_001002605.1	Microgenomatia	Candidatus Collierbacteria bacterium GW2011_GWA2_46_26	1618381	Scaffold	1095642	1173	Yes
GCA_001002615.1	Microgenomatia	Candidatus Beckwithbacteria bacterium GW2011_GWA1_46_30	1618368	Scaffold	1086326	1171	Yes
GCA_001002645.1	Paceibacteria	Candidatus Azambacteria bacterium GW2011_GWF2_46_32	1618628	Scaffold	613930	661	Yes
GCA_001002685.1	Paceibacteria	Candidatus Azambacteria bacterium GW2011_GWB2_46_37	1618618	Scaffold	747851	760	Yes
GCA_001002765.1	ABY1	Candidatus Uhrbacteria bacterium GW2011_GWE2_46_68	1618994	Scaffold	1055601	1013	Yes
GCA_001002785.1	Microgenomatia	Microgenomates group bacterium GW2011_GWA1_46_7	1618495	Scaffold	648697	747	Yes
GCA_001002885.1	Microgenomatia	Microgenomates group bacterium GW2011_GWB1_46_7	1618507	Scaffold	711732	780	Yes
GCA_001002965.1	ABY1	Parcubacteria group bacterium GW2011_GWA2_46_9	1618838	Scaffold	1074186	1036	Yes
GCA_001003045.1	Paceibacteria	Parcubacteria group bacterium GW2011_GWA2_47_10	1618839	Scaffold	1330629	1441	No
GCA_001003065.1	Paceibacteria	Candidatus Moranbacteria bacterium GW2011_GWE2_47_10	1618714	Scaffold	918381	1031	No
GCA_001003085.1	Paceibacteria	Parcubacteria group bacterium GW2011_GWA2_47_10b	1618840	Scaffold	810933	878	Yes
GCA_001003205.1	Paceibacteria	Parcubacteria group bacterium GW2011_GWA2_47_8b	1618848	Scaffold	451387	530	Yes
GCA_001003385.1	Microgenomatia	Microgenomates group bacterium GW2011_GWF2_47_9	1618541	Scaffold	709943	780	Yes
GCA_001003475.1	Paceibacteria	Candidatus Jorgensenbacteria bacterium GW2011_GWA1_48_11	1618660	Scaffold	691147	739	Yes
GCA_001003505.1	Paceibacteria	Candidatus Yanofskybacteria bacterium GW2011_GWC1_48_11	1619027	Scaffold	700053	758	No
GCA_001003525.1	Paceibacteria	Candidatus Jorgensenbacteria bacterium GW2011_GWA1_48_13	1618661	Contig	569550	624	Yes
GCA_001003605.1	Paceibacteria	Parcubacteria group bacterium GW2011_GWC2_48_17	1618933	Scaffold	1027221	1048	No
GCA_001003655.1	Paceibacteria	Candidatus Jorgensenbacteria bacterium GW2011_GWC1_48_8	1618666	Scaffold	535634	630	No
GCA_001003675.1	Microgenomatia	Candidatus Amesbacteria bacterium GW2011_GWA1_48_9	1618355	Scaffold	890700	1038	No
GCA_001003705.1	ABY1	Parcubacteria group bacterium GW2011_GWA2_48_9	1618850	Scaffold	1259749	1281	Yes
GCA_001003755.1	Microgenomatia	Candidatus Beckwithbacteria bacterium GW2011_GWC2_49_11	1618374	Scaffold	959638	1059	Yes
GCA_001003785.1	Paceibacteria	Parcubacteria group bacterium GW2011_GWB1_49_12	1618882	Contig	673821	710	No
GCA_001003805.1	Paceibacteria	Candidatus Kaiserbacteria bacterium GW2011_GWC2_49_12	1618675	Scaffold	621941	690	No
GCA_001003855.1	Paceibacteria	Candidatus Moranbacteria bacterium GW2011_GWE1_49_15	1618710	Scaffold	871566	932	No
GCA_001003905.1	Paceibacteria	Parcubacteria group bacterium GW2011_GWA1_49_26	1618797	Contig	669716	716	No
GCA_001004005.1	Paceibacteria	Parcubacteria group bacterium GW2011_GWA2_49_9	1618852	Scaffold	909954	983	Yes
GCA_001004035.1	Paceibacteria	Candidatus Jorgensenbacteria bacterium GW2011_GWB1_49_9	1618664	Contig	757718	799	Yes
GCA_001004055.1	Paceibacteria	Parcubacteria group bacterium GW2011_GWA2_50_10	1618853	Scaffold	660836	721	No
GCA_001004085.1	Paceibacteria	Parcubacteria group bacterium GW2011_GWA2_50_10b	1618854	Scaffold	384075	439	No
GCA_001004105.1	Paceibacteria	Candidatus Jorgensenbacteria bacterium GW2011_GWB1_50_10	1618665	Contig	675076	738	Yes
GCA_001004265.1	Paceibacteria	Parcubacteria group bacterium GW2011_GWA2_51_10	1618855	Contig	711659	796	Yes
GCA_001004305.1	Paceibacteria	Parcubacteria group bacterium GW2011_GWC1_51_35	1618917	Scaffold	603276	649	Yes
GCA_001004345.1	Paceibacteria	Candidatus Kaiserbacteria bacterium GW2011_GWA2_52_12	1618671	Scaffold	924614	974	Yes
GCA_001004355.1	Paceibacteria	Parcubacteria group bacterium GW2011_GWF2_52_12	1618976	Scaffold	610782	669	Yes
GCA_001004665.1	Paceibacteria	Candidatus Adlerbacteria bacterium GW2011_GWA1_54_10	1618605	Scaffold	596207	648	Yes
GCA_001004855.1	Paceibacteria	Parcubacteria group bacterium GW2011_GWB1_55_9	1618887	Scaffold	511987	602	Yes
GCA_001004885.1	ABY1	Candidatus Magasanikbacteria bacterium GW2011_GWA2_56_11	1619044	Scaffold	1249622	1162	Yes
GCA_001004905.1	Paceibacteria	Parcubacteria group bacterium GW2011_GWA1_56_13	1618803	Scaffold	704490	759	Yes
GCA_001005015.1	Paceibacteria	Parcubacteria group bacterium GW2011_GWB1_57_6	1618889	Scaffold	674237	746	Yes
GCA_001029675.1	Microgenomatia	Candidatus Beckwithbacteria bacterium GW2011_GWC1_49_16	1618372	Complete Genome	1049888	1113	Yes
GCA_001029755.1	Microgenomatia	Candidatus Woesebacteria bacterium GW2011_GWF1_31_35	1618600	Complete Genome	819458	909	Yes
GCA_001029775.1	Paceibacteria	Candidatus Campbellbacteria bacterium GW2011_OD1_34_28	1618633	Complete Genome	752630	739	Yes
GCA_001189075.1	Paceibacteria	Parcubacteria bacterium C7867-004	1659198	Contig	778726	852	Yes
GCA_001189095.1	Paceibacteria	Parcubacteria bacterium C7867-001	1659195	Contig	812017	927	Yes
GCA_001189105.1	Paceibacteria	Parcubacteria bacterium C7867-002	1659196	Scaffold	631749	206	No
GCA_001189155.1	Paceibacteria	Parcubacteria bacterium C7867-006	1659200	Contig	673860	685	Yes
GCA_001189165.1	Paceibacteria	Parcubacteria bacterium C7867-005	1659199	Contig	563550	604	Yes
GCA_001189195.1	Paceibacteria	Parcubacteria bacterium C7867-007	1659201	Contig	702407	776	Yes
GCA_001189215.1	Paceibacteria	Parcubacteria bacterium C7867-008	1659202	Contig	808014	873	Yes
GCA_001302985.1	Paceibacteria	Parcubacteria bacterium DG_74_3	1703767	Contig	543780	517	No
GCA_001303125.1	Paceibacteria	Parcubacteria bacterium DG_74_1	1703765	Contig	584570	548	Yes
GCA_001303185.1	ABY1	Parcubacteria bacterium SG8_24	1703768	Scaffold	1116563	1002	Yes
GCA_001567245.1	Microgenomatia	Microgenomates bacterium OLB23	1617429	Contig	906719	1122	No
GCA_001567365.1	Paceibacteria	Parcubacteria bacterium OLB19	1617425	Contig	904903	973	No
GCA_001567515.1	Microgenomatia	Microgenomates bacterium OLB22	1617428	Contig	957550	1148	No
GCA_001773545.1	Paceibacteria	Candidatus Adlerbacteria bacterium RIFCSPLOWO2_01_FULL_54_21b	1797245	Scaffold	569343	580	Yes
GCA_001773575.1	Paceibacteria	Candidatus Adlerbacteria bacterium RIFOXYC1_FULL_48_26	1797247	Scaffold	630352	671	Yes
GCA_001773615.1	Microgenomatia	Candidatus Amesbacteria bacterium RIFCSPHIGHO2_01_FULL_48_32	1797252	Scaffold	954878	1047	Yes
GCA_001773645.1	Microgenomatia	Candidatus Amesbacteria bacterium RIFCSPHIGHO2_12_FULL_48_14	1797257	Scaffold	960932	974	No
GCA_001773655.1	Microgenomatia	Candidatus Amesbacteria bacterium RIFCSPLOWO2_01_FULL_47_33	1797258	Scaffold	916351	972	No
GCA_001773695.1	Microgenomatia	Candidatus Amesbacteria bacterium RIFCSPLOWO2_01_FULL_48_25	1797259	Scaffold	938849	1050	Yes
GCA_001773725.1	Microgenomatia	Candidatus Amesbacteria bacterium RIFCSPLOWO2_01_FULL_49_25	1797261	Scaffold	958218	991	Yes
GCA_001773735.1	Microgenomatia	Candidatus Amesbacteria bacterium RIFCSPLOWO2_02_FULL_48_11	1797262	Scaffold	952320	960	No
GCA_001773775.1	Microgenomatia	Candidatus Amesbacteria bacterium RIFOXYB1_FULL_44_23	1797263	Scaffold	1114964	1157	Yes
GCA_001773795.1	Microgenomatia	Candidatus Amesbacteria bacterium RIFOXYB1_FULL_47_13	1797265	Scaffold	992167	1009	No
GCA_001773975.1	Paceibacteria	Candidatus Azambacteria bacterium RBG_16_47_10	1797292	Scaffold	676040	567	Yes
GCA_001773995.1	Paceibacteria	Candidatus Azambacteria bacterium RIFCSPHIGHO2_01_46_10	1797293	Scaffold	619064	563	Yes
GCA_001774005.1	Paceibacteria	Candidatus Azambacteria bacterium RIFCSPHIGHO2_01_FULL_44_55	1797302	Scaffold	654207	632	Yes
GCA_001774035.1	Paceibacteria	Candidatus Azambacteria bacterium RIFCSPHIGHO2_01_FULL_51_74	1797294	Scaffold	908945	909	Yes
GCA_001774055.1	Paceibacteria	Candidatus Azambacteria bacterium RIFCSPHIGHO2_02_FULL_45_18	1797303	Scaffold	682654	659	Yes
GCA_001774075.1	Paceibacteria	Candidatus Azambacteria bacterium RIFCSPLOWO2_01_FULL_44_84	1797304	Scaffold	596916	569	Yes
GCA_001774085.1	Paceibacteria	Candidatus Azambacteria bacterium RIFCSPLOWO2_01_FULL_46_25	1797298	Scaffold	944023	948	Yes
GCA_001774105.1	Paceibacteria	Candidatus Azambacteria bacterium RIFCSPLOWO2_01_FULL_46_26	1797299	Scaffold	727129	673	Yes
GCA_001774135.1	Paceibacteria	Candidatus Azambacteria bacterium RIFCSPLOWO2_02_FULL_44_14	1797306	Scaffold	773874	721	Yes
GCA_001774155.1	Paceibacteria	Candidatus Azambacteria bacterium RIFCSPLOWO2_02_FULL_46_11	1797300	Scaffold	702476	558	Yes
GCA_001774165.1	Paceibacteria	Candidatus Azambacteria bacterium RIFOXYC1_FULL_41_20	1797309	Contig	585024	604	Yes
GCA_001774195.1	Paceibacteria	Candidatus Azambacteria bacterium RIFOXYD1_FULL_42_11	1797310	Scaffold	546161	521	No
GCA_001774215.1	Paceibacteria	Candidatus Azambacteria bacterium RIFOXYD1_FULL_42_38	1797311	Contig	585024	604	Yes
GCA_001774275.1	Microgenomatia	Candidatus Beckwithbacteria bacterium RIFCSPHIGHO2_01_FULL_49_39	1797458	Scaffold	1030151	1078	Yes
GCA_001774295.1	Microgenomatia	Candidatus Beckwithbacteria bacterium RIFCSPHIGHO2_12_FULL_49_13	1797461	Scaffold	1031580	1068	Yes
GCA_001774315.1	Microgenomatia	Candidatus Beckwithbacteria bacterium RIFCSPLOWO2_01_FULL_49_47	1797462	Contig	992556	1035	Yes
GCA_001774335.1	Microgenomatia	Candidatus Beckwithbacteria bacterium RIFCSPLOWO2_02_FULL_49_12	1797464	Scaffold	1059718	1053	Yes
GCA_001774345.1	Microgenomatia	Candidatus Beckwithbacteria bacterium RIFOXYD1_FULL_50_11	1797465	Scaffold	1002917	984	No
GCA_001774415.1	Paceibacteria	Candidatus Campbellbacteria bacterium RIFCSPHIGHO2_01_FULL_34_10	1797577	Scaffold	566359	549	Yes
GCA_001774425.1	Paceibacteria	Candidatus Campbellbacteria bacterium RIFCSPLOWO2_01_FULL_34_15	1797579	Scaffold	667996	683	Yes
GCA_001774455.1	Paceibacteria	Candidatus Campbellbacteria bacterium RIFCSPLOWO2_02_35_12	1797580	Scaffold	357328	318	Yes
GCA_001774495.1	Paceibacteria	Candidatus Campbellbacteria bacterium RIFOXYC2_FULL_35_25	1797582	Scaffold	782376	790	Yes
GCA_001774535.1	Microgenomatia	Candidatus Collierbacteria bacterium RIFCSPHIGHO2_01_FULL_50_25	1817722	Scaffold	729379	759	No
GCA_001774555.1	Microgenomatia	Candidatus Collierbacteria bacterium RIFCSPLOWO2_01_FULL_50_23	1817724	Scaffold	750015	776	No
GCA_001774585.1	Microgenomatia	Candidatus Collierbacteria bacterium RIFOXYA2_FULL_46_10	1817726	Scaffold	722220	688	Yes
GCA_001774635.1	Microgenomatia	Candidatus Collierbacteria bacterium RIFOXYB2_FULL_46_14	1817729	Contig	1089434	1165	Yes
GCA_001774675.1	Microgenomatia	Candidatus Collierbacteria bacterium RIFOXYC2_FULL_43_15	1817730	Contig	1089434	1165	Yes
GCA_001774685.1	Microgenomatia	Candidatus Collierbacteria bacterium RIFOXYD2_FULL_45_13	1817733	Contig	1089434	1165	Yes
GCA_001774755.1	Microgenomatia	Candidatus Curtissbacteria bacterium RIFCSPHIGHO2_01_FULL_34_40	1797708	Scaffold	879690	850	Yes
GCA_001774785.1	Microgenomatia	Candidatus Curtissbacteria bacterium RIFCSPHIGHO2_01_FULL_40_12	1797710	Scaffold	889109	855	Yes
GCA_001774835.1	Microgenomatia	Candidatus Curtissbacteria bacterium RIFCSPHIGHO2_01_FULL_41_44	1797712	Scaffold	1056414	1066	Yes
GCA_001774865.1	Microgenomatia	Candidatus Curtissbacteria bacterium RIFCSPHIGHO2_02_FULL_42_15	1797716	Scaffold	769186	774	No
GCA_001774915.1	Microgenomatia	Candidatus Curtissbacteria bacterium RIFCSPHIGHO2_12_FULL_38_37	1797719	Scaffold	496058	520	No
GCA_001774935.1	Microgenomatia	Candidatus Curtissbacteria bacterium RIFCSPHIGHO2_12_FULL_41_13	1797721	Scaffold	828692	795	Yes
GCA_001774945.1	Microgenomatia	Candidatus Curtissbacteria bacterium RIFCSPHIGHO2_12_FULL_41_17	1797722	Scaffold	836061	850	Yes
GCA_001774975.1	Microgenomatia	Candidatus Curtissbacteria bacterium RIFCSPHIGHO2_12_FULL_42_33	1797723	Scaffold	989451	990	Yes
GCA_001774995.1	Microgenomatia	Candidatus Curtissbacteria bacterium RIFCSPLOWO2_01_FULL_38_11b	1797725	Scaffold	535950	507	No
GCA_001775005.1	Microgenomatia	Candidatus Curtissbacteria bacterium RIFCSPLOWO2_01_FULL_41_28	1797728	Scaffold	713644	676	Yes
GCA_001775055.1	Microgenomatia	Candidatus Curtissbacteria bacterium RIFCSPLOWO2_02_41_11	1797731	Scaffold	1078522	1070	Yes
GCA_001775075.1	Microgenomatia	Candidatus Curtissbacteria bacterium RIFCSPLOWO2_02_FULL_42_37	1797734	Scaffold	986204	997	Yes
GCA_001775085.1	Microgenomatia	Candidatus Curtissbacteria bacterium RIFCSPLOWO2_12_FULL_38_9	1797735	Scaffold	943957	978	Yes
GCA_001775095.1	Microgenomatia	Candidatus Curtissbacteria bacterium RIFOXYA1_FULL_41_14	1797737	Scaffold	1148276	1132	Yes
GCA_001775135.1	Microgenomatia	Candidatus Curtissbacteria bacterium RIFOXYB1_FULL_41_59	1797738	Scaffold	953216	914	Yes
GCA_001775155.1	Microgenomatia	Candidatus Curtissbacteria bacterium RIFOXYB12_FULL_40_6	1797739	Scaffold	799405	663	No
GCA_001775165.1	Microgenomatia	Candidatus Curtissbacteria bacterium RIFOXYB2_FULL_41_10	1797740	Scaffold	1078535	1053	Yes
GCA_001775175.1	Microgenomatia	Candidatus Curtissbacteria bacterium RIFOXYC1_FULL_41_36	1797741	Scaffold	870398	857	Yes
GCA_001775215.1	Microgenomatia	Candidatus Curtissbacteria bacterium RIFOXYC12_FULL_41_11	1797742	Scaffold	824053	797	Yes
GCA_001775235.1	Microgenomatia	Candidatus Curtissbacteria bacterium RIFOXYC2_FULL_41_11	1797743	Scaffold	1105419	1054	Yes
GCA_001775315.1	Microgenomatia	Candidatus Daviesbacteria bacterium RIFCSPHIGHO2_01_FULL_37_27	1797759	Scaffold	838804	881	Yes
GCA_001775325.1	Microgenomatia	Candidatus Daviesbacteria bacterium RIFCSPHIGHO2_01_FULL_36_37	1797758	Scaffold	795914	808	No
GCA_001775445.1	Paceibacteria	Candidatus Adlerbacteria bacterium RIFCSPHIGHO2_02_FULL_54_18	1797241	Scaffold	500731	519	No
GCA_001775475.1	Paceibacteria	Candidatus Adlerbacteria bacterium RIFCSPHIGHO2_12_FULL_53_18	1797242	Scaffold	539999	575	No
GCA_001775485.1	Paceibacteria	Candidatus Adlerbacteria bacterium RIFCSPLOWO2_01_FULL_51_16	1797243	Scaffold	608701	615	Yes
GCA_001775515.1	Paceibacteria	Candidatus Adlerbacteria bacterium RIFOXYB1_FULL_48_10	1797246	Scaffold	598251	575	Yes
GCA_001775555.1	Microgenomatia	Candidatus Amesbacteria bacterium RBG_19FT_COMBO_48_16	1797250	Scaffold	911921	930	No
GCA_001775605.1	Microgenomatia	Candidatus Amesbacteria bacterium RIFCSPHIGHO2_01_FULL_48_32b	1797253	Scaffold	941917	979	Yes
GCA_001775635.1	Microgenomatia	Candidatus Amesbacteria bacterium RIFCSPHIGHO2_02_FULL_48_21	1797256	Scaffold	858429	897	No
GCA_001775645.1	Microgenomatia	Candidatus Amesbacteria bacterium RIFOXYB1_FULL_47_12	1797264	Scaffold	823887	825	No
GCA_001775835.1	Paceibacteria	Candidatus Azambacteria bacterium RIFCSPHIGHO2_02_FULL_52_12	1797296	Scaffold	923140	885	Yes
GCA_001775875.1	Paceibacteria	Candidatus Azambacteria bacterium RIFCSPLOWO2_02_FULL_42_10	1797305	Scaffold	467106	407	No
GCA_001775885.1	Paceibacteria	Candidatus Azambacteria bacterium RIFOXYA1_FULL_42_37	1797307	Scaffold	608915	623	Yes
GCA_001775915.1	Paceibacteria	Candidatus Azambacteria bacterium RIFOXYB1_FULL_40_33	1797308	Scaffold	585603	604	Yes
GCA_001775935.1	Paceibacteria	Candidatus Azambacteria bacterium RIFOXYD1_FULL_44_10	1797312	Scaffold	652051	556	Yes
GCA_001776075.1	Microgenomatia	Candidatus Beckwithbacteria bacterium RIFCSPHIGHO2_02_FULL_49_13	1797459	Scaffold	1019502	1048	Yes
GCA_001776255.1	Microgenomatia	Candidatus Collierbacteria bacterium RIFOXYA2_FULL_46_20	1817727	Contig	1089434	1165	Yes
GCA_001776275.1	Microgenomatia	Candidatus Collierbacteria bacterium RIFOXYD1_FULL_40_9	1817731	Scaffold	810160	828	Yes
GCA_001776285.1	Microgenomatia	Candidatus Collierbacteria bacterium RIFOXYD1_FULL_46_26	1817732	Scaffold	671113	647	Yes
GCA_001776335.1	Microgenomatia	Candidatus Curtissbacteria bacterium RIFCSPHIGHO2_01_FULL_41_11	1797711	Scaffold	830860	849	Yes
GCA_001776375.1	Microgenomatia	Candidatus Curtissbacteria bacterium RIFCSPHIGHO2_02_FULL_40_16b	1797714	Scaffold	896653	947	Yes
GCA_001776395.1	Microgenomatia	Candidatus Curtissbacteria bacterium RIFCSPHIGHO2_02_FULL_42_58	1797717	Scaffold	933166	934	Yes
GCA_001776425.1	Microgenomatia	Candidatus Curtissbacteria bacterium RIFCSPLOWO2_01_FULL_37_9	1797724	Scaffold	728096	715	No
GCA_001776475.1	Microgenomatia	Candidatus Curtissbacteria bacterium RIFCSPLOWO2_01_FULL_41_18	1797727	Scaffold	634342	645	No
GCA_001776495.1	Microgenomatia	Candidatus Curtissbacteria bacterium RIFCSPLOWO2_01_FULL_42_50	1797730	Scaffold	1053769	1056	Yes
GCA_001776505.1	Microgenomatia	Candidatus Curtissbacteria bacterium RIFCSPLOWO2_02_FULL_40_11	1797732	Scaffold	938315	955	No
GCA_001776535.1	Microgenomatia	Candidatus Curtissbacteria bacterium RIFCSPLOWO2_02_FULL_40_13b	1797733	Scaffold	797094	772	No
GCA_001776545.1	Microgenomatia	Candidatus Curtissbacteria bacterium RIFCSPLOWO2_12_FULL_41_16	1797736	Scaffold	995255	998	Yes
GCA_001776575.1	Microgenomatia	Candidatus Curtissbacteria bacterium RIFOXYD1_FULL_41_36	1797744	Scaffold	1079240	1058	Yes
GCA_001776635.1	Microgenomatia	Candidatus Daviesbacteria bacterium RIFCSPHIGHO2_01_FULL_40_11	1797762	Scaffold	964213	961	Yes
GCA_001776655.1	Microgenomatia	Candidatus Daviesbacteria bacterium RIFCSPHIGHO2_01_FULL_40_24	1797763	Scaffold	1274292	1284	Yes
GCA_001776685.1	Microgenomatia	Candidatus Daviesbacteria bacterium RIFCSPHIGHO2_02_FULL_39_8	1797772	Scaffold	635368	620	No
GCA_001776705.1	Microgenomatia	Candidatus Daviesbacteria bacterium RIFCSPHIGHO2_02_FULL_40_16	1797773	Scaffold	1319628	1329	Yes
GCA_001776735.1	Microgenomatia	Candidatus Daviesbacteria bacterium RIFCSPHIGHO2_02_FULL_41_10	1797774	Scaffold	932998	890	Yes
GCA_001776775.1	Microgenomatia	Candidatus Daviesbacteria bacterium RIFCSPHIGHO2_02_FULL_43_12	1797776	Scaffold	1124621	1107	Yes
GCA_001776785.1	Microgenomatia	Candidatus Daviesbacteria bacterium RIFCSPHIGHO2_12_FULL_37_16	1797778	Scaffold	1017965	1086	Yes
GCA_001776815.1	Microgenomatia	Candidatus Daviesbacteria bacterium RIFCSPHIGHO2_12_FULL_38_25	1797779	Scaffold	860174	971	Yes
GCA_001776835.1	Microgenomatia	Candidatus Daviesbacteria bacterium RIFCSPHIGHO2_12_FULL_43_11	1797780	Scaffold	959659	946	Yes
GCA_001776865.1	Microgenomatia	Candidatus Daviesbacteria bacterium RIFCSPLOWO2_01_FULL_37_10	1797783	Scaffold	969723	999	Yes
GCA_001776905.1	Microgenomatia	Candidatus Daviesbacteria bacterium RIFCSPLOWO2_01_FULL_39_12	1797785	Scaffold	1004025	1023	No
GCA_001776935.1	Microgenomatia	Candidatus Daviesbacteria bacterium RIFCSPLOWO2_01_FULL_39_23	1797786	Scaffold	1278683	1296	Yes
GCA_001776975.1	Microgenomatia	Candidatus Daviesbacteria bacterium RIFCSPHIGHO2_01_FULL_41_45	1797765	Scaffold	685375	712	No
GCA_001776985.1	Microgenomatia	Candidatus Daviesbacteria bacterium RIFCSPHIGHO2_01_FULL_44_29	1797767	Scaffold	1175226	1154	Yes
GCA_001777015.1	Microgenomatia	Candidatus Daviesbacteria bacterium RIFCSPHIGHO2_02_FULL_36_13	1797768	Scaffold	963675	1013	Yes
GCA_001777055.1	Microgenomatia	Candidatus Daviesbacteria bacterium RIFCSPHIGHO2_02_FULL_39_12	1797770	Scaffold	830245	848	Yes
GCA_001777065.1	Microgenomatia	Candidatus Daviesbacteria bacterium RIFCSPHIGHO2_02_FULL_39_41	1797771	Scaffold	797427	885	Yes
GCA_001777095.1	Microgenomatia	Candidatus Daviesbacteria bacterium RIFCSPHIGHO2_12_FULL_37_11	1797777	Scaffold	987770	1018	Yes
GCA_001777105.1	Microgenomatia	Candidatus Daviesbacteria bacterium RIFCSPHIGHO2_12_FULL_47_45	1797781	Scaffold	1062951	1020	Yes
GCA_001777335.1	Microgenomatia	Candidatus Daviesbacteria bacterium RIFCSPLOWO2_01_FULL_40_27	1797788	Scaffold	594114	620	No
GCA_001777345.1	Microgenomatia	Candidatus Daviesbacteria bacterium RIFCSPLOWO2_01_FULL_40_24	1797787	Scaffold	744705	773	Yes
GCA_001777395.1	Microgenomatia	Candidatus Daviesbacteria bacterium RIFCSPLOWO2_01_FULL_43_15	1797790	Scaffold	1133256	1132	Yes
GCA_001777435.1	Microgenomatia	Candidatus Daviesbacteria bacterium RIFCSPLOWO2_02_FULL_38_18	1797795	Scaffold	1074601	1162	Yes
GCA_001777455.1	Microgenomatia	Candidatus Daviesbacteria bacterium RIFCSPLOWO2_02_FULL_41_8	1797798	Scaffold	989227	913	Yes
GCA_001777465.1	Microgenomatia	Candidatus Daviesbacteria bacterium RIFCSPLOWO2_01_FULL_43_38	1797791	Contig	850234	871	Yes
GCA_001777995.1	ABY1	Candidatus Falkowbacteria bacterium RIFCSPLOWO2_02_FULL_45_15	1797988	Scaffold	866073	759	Yes
GCA_001778005.1	ABY1	Candidatus Falkowbacteria bacterium RIFCSPHIGHO2_02_FULL_45_15	1797987	Scaffold	847374	736	Yes
GCA_001778015.1	ABY1	Candidatus Falkowbacteria bacterium RIFCSPLOWO2_02_FULL_45_21	1797989	Scaffold	779047	632	Yes
GCA_001778055.1	ABY1	Candidatus Falkowbacteria bacterium RIFCSPLOWO2_12_FULL_45_13	1797991	Scaffold	938303	765	Yes
GCA_001778075.1	ABY1	Candidatus Falkowbacteria bacterium RIFOXYA2_FULL_35_8	1797992	Scaffold	986500	885	No
GCA_001778085.1	ABY1	Candidatus Falkowbacteria bacterium RIFOXYA2_FULL_47_9	1797995	Scaffold	927938	809	Yes
GCA_001778095.1	ABY1	Candidatus Falkowbacteria bacterium RIFOXYA2_FULL_38_12	1797993	Scaffold	914259	829	Yes
GCA_001778135.1	ABY1	Candidatus Falkowbacteria bacterium RIFOXYB2_FULL_34_18	1797996	Scaffold	1497219	1373	Yes
GCA_001778165.1	ABY1	Candidatus Falkowbacteria bacterium RIFOXYB2_FULL_47_14	1797999	Scaffold	1670295	1478	Yes
GCA_001778195.1	ABY1	Candidatus Falkowbacteria bacterium RIFOXYB2_FULL_38_15	1797998	Scaffold	872364	790	Yes
GCA_001778205.1	ABY1	Candidatus Falkowbacteria bacterium RIFOXYC2_FULL_34_220	1798001	Scaffold	1587908	1421	Yes
GCA_001778235.1	ABY1	Candidatus Falkowbacteria bacterium RIFOXYC2_FULL_36_12	1798002	Scaffold	1088258	1055	Yes
GCA_001778255.1	ABY1	Candidatus Falkowbacteria bacterium RIFOXYC2_FULL_46_15	1798003	Scaffold	1699384	1469	Yes
GCA_001778275.1	ABY1	Candidatus Falkowbacteria bacterium RIFOXYC2_FULL_48_21	1798005	Scaffold	1020795	970	Yes
GCA_001778285.1	ABY1	Candidatus Falkowbacteria bacterium RIFOXYC2_FULL_47_12	1798004	Scaffold	932610	807	No
GCA_001778325.1	ABY1	Candidatus Falkowbacteria bacterium RIFOXYD2_FULL_34_120	1798007	Scaffold	1629012	1444	Yes
GCA_001778395.1	Paceibacteria	Candidatus Giovannonibacteria bacterium GWA2_45_15	1798320	Scaffold	873312	936	Yes
GCA_001778415.1	Paceibacteria	Candidatus Giovannonibacteria bacterium RIFCSPHIGHO2_01_45_12	1798321	Scaffold	844183	897	Yes
GCA_001778435.1	Paceibacteria	Candidatus Giovannonibacteria bacterium RIFCSPHIGHO2_01_FULL_43_140	1798323	Scaffold	592788	655	Yes
GCA_001778465.1	Paceibacteria	Candidatus Giovannonibacteria bacterium RIFCSPHIGHO2_01_FULL_45_23	1798325	Scaffold	837139	866	Yes
GCA_001778495.1	Paceibacteria	Candidatus Giovannonibacteria bacterium RIFCSPHIGHO2_01_FULL_45_24	1798326	Scaffold	531142	577	Yes
GCA_001778535.1	Paceibacteria	Candidatus Giovannonibacteria bacterium RIFCSPHIGHO2_01_FULL_48_47	1798328	Scaffold	652930	687	Yes
GCA_001778545.1	Paceibacteria	Candidatus Giovannonibacteria bacterium RIFCSPHIGHO2_02_43_16	1798331	Scaffold	644067	691	No
GCA_001778555.1	Paceibacteria	Candidatus Giovannonibacteria bacterium RIFCSPHIGHO2_02_43_13	1798330	Scaffold	840825	881	Yes
GCA_001778595.1	Paceibacteria	Candidatus Giovannonibacteria bacterium RIFCSPHIGHO2_02_FULL_44_11	1798333	Scaffold	853445	864	Yes
GCA_001778615.1	Paceibacteria	Candidatus Giovannonibacteria bacterium RIFCSPHIGHO2_02_FULL_44_51	1798335	Scaffold	577812	637	Yes
GCA_001778635.1	Paceibacteria	Candidatus Giovannonibacteria bacterium RIFCSPHIGHO2_02_FULL_45_13	1798336	Scaffold	833541	873	Yes
GCA_001778655.1	Paceibacteria	Candidatus Giovannonibacteria bacterium RIFCSPHIGHO2_02_FULL_45_40	1798337	Contig	916096	989	Yes
GCA_001778665.1	Paceibacteria	Candidatus Giovannonibacteria bacterium RIFCSPHIGHO2_02_FULL_48_15	1798339	Scaffold	685520	717	Yes
GCA_001778695.1	Paceibacteria	Candidatus Giovannonibacteria bacterium RIFCSPHIGHO2_12_FULL_44_22	1798342	Scaffold	643010	711	Yes
GCA_001778705.1	Paceibacteria	Candidatus Giovannonibacteria bacterium RIFCSPHIGHO2_12_FULL_44_29	1798343	Scaffold	699563	760	Yes
GCA_001778755.1	Paceibacteria	Candidatus Giovannonibacteria bacterium RIFCSPLOWO2_01_FULL_45_140	1798350	Contig	846712	914	Yes
GCA_001778775.1	Paceibacteria	Candidatus Giovannonibacteria bacterium RIFCSPLOWO2_01_FULL_48_47	1798354	Scaffold	664376	701	Yes
GCA_001778785.1	Paceibacteria	Candidatus Giovannonibacteria bacterium RIFCSPLOWO2_01_FULL_46_13	1798352	Scaffold	664577	694	Yes
GCA_001778815.1	Paceibacteria	Candidatus Giovannonibacteria bacterium RIFCSPLOWO2_02_44_8	1798355	Scaffold	560426	580	Yes
GCA_001778835.1	Paceibacteria	Candidatus Giovannonibacteria bacterium RIFCSPLOWO2_02_FULL_43_37	1798357	Scaffold	686797	738	Yes
GCA_001778855.1	Paceibacteria	Candidatus Giovannonibacteria bacterium RIFCSPLOWO2_02_FULL_43_11b	1798356	Scaffold	827048	840	Yes
GCA_001778875.1	Paceibacteria	Candidatus Giovannonibacteria bacterium RIFCSPLOWO2_02_FULL_43_54	1798358	Scaffold	740563	777	No
GCA_001778885.1	Paceibacteria	Candidatus Giovannonibacteria bacterium RIFCSPLOWO2_12_FULL_43_26	1798363	Scaffold	679615	753	Yes
GCA_001778905.1	Paceibacteria	Candidatus Giovannonibacteria bacterium RIFCSPLOWO2_12_FULL_44_15	1798364	Scaffold	745416	799	Yes
GCA_001778935.1	Paceibacteria	Candidatus Giovannonibacteria bacterium RIFCSPLOWO2_12_FULL_44_25	1798365	Scaffold	813392	884	Yes
GCA_001778955.1	Paceibacteria	Candidatus Giovannonibacteria bacterium RIFCSPLOWO2_12_FULL_44_32	1798366	Scaffold	757524	800	No
GCA_001778975.1	Paceibacteria	Candidatus Giovannonibacteria bacterium RIFOXYC1_FULL_48_8	1798367	Scaffold	591864	592	Yes
GCA_001778985.1	Paceibacteria	Candidatus Giovannonibacteria bacterium RIFOXYD1_FULL_48_21	1798368	Contig	714428	759	Yes
GCA_001779055.1	Microgenomatia	Candidatus Gottesmanbacteria bacterium RBG_16_37_8	1798371	Scaffold	1307812	1132	Yes
GCA_001779095.1	Microgenomatia	Candidatus Gottesmanbacteria bacterium RBG_16_52_11	1798374	Scaffold	1466945	1345	Yes
GCA_001779115.1	Microgenomatia	Candidatus Gottesmanbacteria bacterium RIFCSPHIGHO2_01_FULL_40_15	1798376	Scaffold	1330369	1257	Yes
GCA_001779135.1	Microgenomatia	Candidatus Gottesmanbacteria bacterium RIFCSPHIGHO2_01_FULL_42_27	1798378	Scaffold	1397841	1394	Yes
GCA_001779175.1	Microgenomatia	Candidatus Gottesmanbacteria bacterium RIFCSPHIGHO2_01_FULL_43_15	1798379	Scaffold	1315532	1270	Yes
GCA_001779195.1	Microgenomatia	Candidatus Gottesmanbacteria bacterium RIFCSPHIGHO2_02_FULL_39_11	1798382	Scaffold	1553119	1505	Yes
GCA_001779205.1	Microgenomatia	Candidatus Gottesmanbacteria bacterium RIFCSPHIGHO2_02_FULL_39_14	1798383	Scaffold	1436413	1429	Yes
GCA_001779235.1	Microgenomatia	Candidatus Gottesmanbacteria bacterium RIFCSPHIGHO2_02_FULL_40_13	1798384	Scaffold	1288562	1193	Yes
GCA_001779255.1	Microgenomatia	Candidatus Gottesmanbacteria bacterium RIFCSPHIGHO2_02_FULL_40_24	1798385	Scaffold	1311063	1248	Yes
GCA_001779265.1	Microgenomatia	Candidatus Gottesmanbacteria bacterium RIFCSPLOWO2_01_FULL_40_10	1798389	Scaffold	1293209	1124	Yes
GCA_001779275.1	Microgenomatia	Candidatus Gottesmanbacteria bacterium RIFCSPHIGHO2_12_FULL_40_13	1798386	Scaffold	1358475	1262	Yes
GCA_001779315.1	Microgenomatia	Candidatus Gottesmanbacteria bacterium RIFCSPLOWO2_01_FULL_42_22	1798391	Scaffold	1419839	1430	Yes
GCA_001779385.1	Microgenomatia	Candidatus Gottesmanbacteria bacterium RIFCSPLOWO2_02_FULL_40_10	1798398	Scaffold	1294862	1113	Yes
GCA_001779415.1	Microgenomatia	Candidatus Gottesmanbacteria bacterium RIFCSPLOWO2_02_FULL_42_29	1798399	Scaffold	1352149	1346	Yes
GCA_001779425.1	Microgenomatia	Candidatus Gottesmanbacteria bacterium RIFCSPLOWO2_12_FULL_42_10	1798400	Scaffold	1371271	1333	No
GCA_001779455.1	Microgenomatia	Candidatus Gottesmanbacteria bacterium RIFOXYB1_FULL_47_11	1798401	Scaffold	927171	894	Yes
GCA_001779505.1	Paceibacteria	Candidatus Jorgensenbacteria bacterium GWA1_54_12	1798468	Scaffold	512995	516	No
GCA_001779535.1	Paceibacteria	Candidatus Jorgensenbacteria bacterium RIFCSPHIGHO2_02_FULL_45_20	1798470	Scaffold	608199	582	Yes
GCA_001779555.1	Paceibacteria	Candidatus Jorgensenbacteria bacterium RIFCSPLOWO2_02_FULL_45_12	1798472	Scaffold	609252	552	No
GCA_001779575.1	Paceibacteria	Candidatus Jorgensenbacteria bacterium RIFCSPLOWO2_12_FULL_42_11	1798473	Scaffold	528733	506	No
GCA_001779595.1	Paceibacteria	Candidatus Kaiserbacteria bacterium RIFCSPHIGHO2_01_FULL_46_22	1798475	Scaffold	646917	656	No
GCA_001779655.1	Paceibacteria	Candidatus Kaiserbacteria bacterium RIFCSPHIGHO2_01_FULL_50_13	1798478	Scaffold	844291	761	Yes
GCA_001779735.1	Microgenomatia	Candidatus Daviesbacteria bacterium RIFCSPLOWO2_02_FULL_38_15	1797794	Scaffold	874849	865	Yes
GCA_001779775.1	Microgenomatia	Candidatus Daviesbacteria bacterium RIFCSPLOWO2_02_FULL_39_13	1797796	Scaffold	1267267	1279	Yes
GCA_001779835.1	Microgenomatia	Candidatus Daviesbacteria bacterium RIFCSPLOWO2_12_FULL_38_10	1797800	Scaffold	1002489	1099	Yes
GCA_001780235.1	ABY1	Candidatus Falkowbacteria bacterium RIFCSPLOWO2_12_FULL_45_10	1797990	Scaffold	653370	588	Yes
GCA_001780255.1	ABY1	Candidatus Falkowbacteria bacterium RIFOXYC12_FULL_34_55	1798000	Scaffold	1530912	1405	Yes
GCA_001780275.1	ABY1	Candidatus Falkowbacteria bacterium RIFOXYA2_FULL_47_19	1797994	Scaffold	1713569	1531	Yes
GCA_001780285.1	ABY1	Candidatus Falkowbacteria bacterium RIFOXYD12_FULL_34_57	1798006	Scaffold	1615284	1442	Yes
GCA_001780315.1	ABY1	Candidatus Falkowbacteria bacterium RIFOXYD2_FULL_35_9	1798008	Scaffold	983230	866	Yes
GCA_001780335.1	ABY1	Candidatus Falkowbacteria bacterium RIFOXYD2_FULL_39_16	1798009	Scaffold	909786	829	Yes
GCA_001780415.1	Paceibacteria	Candidatus Giovannonibacteria bacterium RIFCSPHIGHO2_01_FULL_43_100	1798322	Scaffold	596010	619	No
GCA_001780425.1	Paceibacteria	Candidatus Giovannonibacteria bacterium RIFCSPHIGHO2_01_FULL_44_100	1798324	Scaffold	882813	960	Yes
GCA_001780445.1	Paceibacteria	Candidatus Giovannonibacteria bacterium RIFCSPHIGHO2_01_FULL_45_33	1798327	Scaffold	814835	878	Yes
GCA_001780475.1	Paceibacteria	Candidatus Giovannonibacteria bacterium RIFCSPHIGHO2_02_FULL_43_32	1798332	Scaffold	770605	804	Yes
GCA_001780495.1	Paceibacteria	Candidatus Giovannonibacteria bacterium RIFCSPHIGHO2_02_FULL_44_31	1798334	Scaffold	674691	733	Yes
GCA_001780535.1	Paceibacteria	Candidatus Giovannonibacteria bacterium RIFCSPHIGHO2_12_44_12	1798340	Scaffold	534728	555	No
GCA_001780555.1	Paceibacteria	Candidatus Giovannonibacteria bacterium RIFCSPHIGHO2_12_FULL_43_15	1798341	Scaffold	760864	803	Yes
GCA_001780565.1	Paceibacteria	Candidatus Giovannonibacteria bacterium RIFCSPHIGHO2_12_FULL_44_42	1798344	Scaffold	776096	814	No
GCA_001780595.1	Paceibacteria	Candidatus Giovannonibacteria bacterium RIFCSPLOWO2_01_FULL_43_160	1798346	Contig	605305	667	Yes
GCA_001780605.1	Paceibacteria	Candidatus Giovannonibacteria bacterium RIFCSPHIGHO2_12_FULL_45_19	1798345	Scaffold	891645	960	Yes
GCA_001780635.1	Paceibacteria	Candidatus Giovannonibacteria bacterium RIFCSPLOWO2_01_FULL_43_60	1798347	Scaffold	655062	691	No
GCA_001780705.1	Paceibacteria	Candidatus Giovannonibacteria bacterium RIFCSPLOWO2_02_FULL_45_14	1798359	Scaffold	758746	800	Yes
GCA_001780725.1	Paceibacteria	Candidatus Giovannonibacteria bacterium RIFCSPLOWO2_02_FULL_45_28	1798360	Scaffold	886299	958	Yes
GCA_001780755.1	Paceibacteria	Candidatus Giovannonibacteria bacterium RIFCSPLOWO2_12_43_8	1798361	Scaffold	536323	557	No
GCA_001780775.1	Paceibacteria	Candidatus Giovannonibacteria bacterium RIFCSPLOWO2_12_FULL_43_11c	1798362	Scaffold	796513	840	Yes
GCA_001780895.1	Microgenomatia	Candidatus Gottesmanbacteria bacterium RIFCSPHIGHO2_01_FULL_46_14	1798380	Scaffold	942875	997	No
GCA_001780935.1	Microgenomatia	Candidatus Gottesmanbacteria bacterium RIFCSPHIGHO2_12_FULL_43_26	1798387	Scaffold	1291563	1294	Yes
GCA_001780955.1	Microgenomatia	Candidatus Gottesmanbacteria bacterium RIFCSPLOWO2_01_FULL_39_12b	1798388	Scaffold	1270953	1240	Yes
GCA_001780975.1	Microgenomatia	Candidatus Gottesmanbacteria bacterium RIFCSPLOWO2_01_FULL_42_10	1798390	Scaffold	1205980	1027	Yes
GCA_001780985.1	Microgenomatia	Candidatus Gottesmanbacteria bacterium RIFCSPLOWO2_01_FULL_43_11b	1798392	Scaffold	1020299	1081	No
GCA_001781025.1	Microgenomatia	Candidatus Gottesmanbacteria bacterium RIFCSPLOWO2_01_FULL_49_10	1798396	Scaffold	1050107	917	No
GCA_001781035.1	Paceibacteria	Candidatus Jorgensenbacteria bacterium RIFCSPLOWO2_01_FULL_45_25b	1798471	Scaffold	803513	779	Yes
GCA_001781095.1	Paceibacteria	Candidatus Kaiserbacteria bacterium RIFCSPHIGHO2_01_FULL_53_31	1798481	Scaffold	667081	688	Yes
GCA_001781105.1	Paceibacteria	Candidatus Kaiserbacteria bacterium RIFCSPHIGHO2_01_FULL_54_36	1798482	Scaffold	869063	896	Yes
GCA_001781125.1	Paceibacteria	Candidatus Kaiserbacteria bacterium RIFCSPHIGHO2_01_FULL_53_29	1798480	Scaffold	1111165	1107	Yes
GCA_001781175.1	Paceibacteria	Candidatus Kaiserbacteria bacterium RIFCSPHIGHO2_01_FULL_55_37	1798485	Scaffold	862658	840	Yes
GCA_001781195.1	Paceibacteria	Candidatus Kaiserbacteria bacterium RIFCSPHIGHO2_01_FULL_55_79	1798486	Scaffold	716541	755	Yes
GCA_001781205.1	Paceibacteria	Candidatus Kaiserbacteria bacterium RIFCSPHIGHO2_02_FULL_49_34	1798491	Scaffold	828497	790	No
GCA_001781255.1	Paceibacteria	Candidatus Kaiserbacteria bacterium RIFCSPHIGHO2_02_FULL_50_50	1798492	Contig	825933	810	Yes
GCA_001781275.1	Paceibacteria	Candidatus Kaiserbacteria bacterium RIFCSPHIGHO2_02_FULL_54_11b	1798494	Scaffold	741590	689	No
GCA_001781285.1	Paceibacteria	Candidatus Kaiserbacteria bacterium RIFCSPHIGHO2_02_FULL_54_22	1798495	Scaffold	676382	689	Yes
GCA_001781335.1	Paceibacteria	Candidatus Kaiserbacteria bacterium RIFCSPHIGHO2_02_FULL_55_25	1798498	Scaffold	867957	939	Yes
GCA_001781415.1	Paceibacteria	Candidatus Kaiserbacteria bacterium RIFCSPLOWO2_01_FULL_45_25	1798506	Scaffold	962770	952	Yes
GCA_001781435.1	Paceibacteria	Candidatus Kaiserbacteria bacterium RIFCSPLOWO2_01_FULL_51_21	1798508	Scaffold	629313	621	Yes
GCA_001781445.1	Paceibacteria	Candidatus Kaiserbacteria bacterium RIFCSPHIGHO2_01_FULL_58_22	1798488	Scaffold	808394	799	No
GCA_001781465.1	Paceibacteria	Candidatus Kaiserbacteria bacterium RIFCSPHIGHO2_02_FULL_49_16	1798490	Scaffold	904852	911	Yes
GCA_001781515.1	Paceibacteria	Candidatus Kaiserbacteria bacterium RIFCSPHIGHO2_02_FULL_55_20	1798497	Scaffold	880595	846	Yes
GCA_001781525.1	Paceibacteria	Candidatus Kaiserbacteria bacterium RIFCSPHIGHO2_02_FULL_50_9	1798493	Scaffold	533142	509	Yes
GCA_001781555.1	Paceibacteria	Candidatus Kaiserbacteria bacterium RIFCSPHIGHO2_12_FULL_53_13	1798502	Scaffold	682109	642	Yes
GCA_001781565.1	Paceibacteria	Candidatus Kaiserbacteria bacterium RIFCSPHIGHO2_12_FULL_54_16	1798503	Scaffold	684694	692	Yes
GCA_001781605.1	Paceibacteria	Candidatus Kaiserbacteria bacterium RIFCSPHIGHO2_12_FULL_55_13	1798504	Scaffold	877618	901	Yes
GCA_001781625.1	Paceibacteria	Candidatus Kaiserbacteria bacterium RIFCSPHIGHO2_12_FULL_56_13	1798505	Scaffold	512403	501	Yes
GCA_001781685.1	Paceibacteria	Candidatus Kaiserbacteria bacterium RIFCSPLOWO2_01_FULL_54_13	1798512	Scaffold	873411	863	No
GCA_001781715.1	Paceibacteria	Candidatus Kaiserbacteria bacterium RIFCSPLOWO2_01_FULL_55_19	1798516	Scaffold	426361	399	Yes
GCA_001781725.1	Paceibacteria	Candidatus Kaiserbacteria bacterium RIFCSPLOWO2_01_FULL_54_22	1798514	Scaffold	878666	893	Yes
GCA_001781795.1	Paceibacteria	Candidatus Kaiserbacteria bacterium RIFCSPLOWO2_02_FULL_59_19	1798524	Scaffold	805717	793	Yes
GCA_001781805.1	Paceibacteria	Candidatus Kaiserbacteria bacterium RIFCSPLOWO2_12_FULL_45_26	1798525	Contig	962580	961	Yes
GCA_001781915.1	Paceibacteria	Candidatus Kaiserbacteria bacterium RIFOXYD1_FULL_47_14	1798533	Scaffold	628310	611	Yes
GCA_001781935.1	ABY1	Candidatus Kuenenbacteria bacterium RIFCSPLOWO2_02_FULL_42_16	1798564	Scaffold	804773	716	Yes
GCA_001781995.1	Microgenomatia	Candidatus Levybacteria bacterium RBG_16_35_11	1798584	Scaffold	1232512	1251	No
GCA_001782015.1	Microgenomatia	Candidatus Levybacteria bacterium RIFCSPHIGHO2_01_FULL_36_15	1798586	Scaffold	1371446	1325	Yes
GCA_001782035.1	Microgenomatia	Candidatus Levybacteria bacterium RIFCSPHIGHO2_01_FULL_37_17	1798588	Scaffold	726490	766	Yes
GCA_001782045.1	Microgenomatia	Candidatus Levybacteria bacterium RIFCSPHIGHO2_01_FULL_36_15b	1798587	Scaffold	798884	831	No
GCA_001782075.1	Microgenomatia	Candidatus Levybacteria bacterium RIFCSPHIGHO2_01_FULL_38_26	1798591	Scaffold	1134707	1150	No
GCA_001782085.1	Microgenomatia	Candidatus Levybacteria bacterium RIFCSPHIGHO2_01_FULL_37_33	1798589	Scaffold	849851	901	No
GCA_001782165.1	Microgenomatia	Candidatus Levybacteria bacterium RIFCSPHIGHO2_01_FULL_41_15	1798598	Scaffold	728446	758	No
GCA_001782195.1	Microgenomatia	Candidatus Levybacteria bacterium RIFCSPHIGHO2_02_FULL_37_13	1798602	Scaffold	1087847	1030	No
GCA_001782205.1	Microgenomatia	Candidatus Levybacteria bacterium RIFCSPHIGHO2_02_FULL_37_18	1798603	Scaffold	649002	650	Yes
GCA_001782235.1	Microgenomatia	Candidatus Levybacteria bacterium RIFCSPHIGHO2_02_FULL_40_18	1798605	Scaffold	995372	1012	Yes
GCA_001782255.1	Microgenomatia	Candidatus Levybacteria bacterium RIFCSPHIGHO2_02_FULL_39_36	1798604	Scaffold	745990	722	Yes
GCA_001782265.1	Microgenomatia	Candidatus Levybacteria bacterium RIFCSPHIGHO2_02_FULL_40_29	1798606	Scaffold	824587	859	No
GCA_001782295.1	Microgenomatia	Candidatus Levybacteria bacterium RIFCSPHIGHO2_12_FULL_37_12	1798608	Scaffold	749358	772	No
GCA_001782315.1	Microgenomatia	Candidatus Levybacteria bacterium RIFCSPHIGHO2_12_FULL_37_9	1798609	Scaffold	968853	837	No
GCA_001782335.1	Microgenomatia	Candidatus Levybacteria bacterium RIFCSPHIGHO2_12_FULL_39_9	1798611	Scaffold	741058	759	No
GCA_001782345.1	Microgenomatia	Candidatus Levybacteria bacterium RIFCSPHIGHO2_12_FULL_40_31	1798612	Contig	996106	1014	Yes
GCA_001782355.1	Microgenomatia	Candidatus Levybacteria bacterium RIFCSPHIGHO2_12_FULL_38_12	1798610	Scaffold	1115365	1041	Yes
GCA_001782395.1	Microgenomatia	Candidatus Levybacteria bacterium RIFCSPHIGHO2_12_FULL_40_44	1798613	Scaffold	704736	724	No
GCA_001782445.1	Microgenomatia	Candidatus Levybacteria bacterium RIFCSPLOWO2_01_FULL_37_20	1798616	Scaffold	966394	925	Yes
GCA_001782475.1	Microgenomatia	Candidatus Levybacteria bacterium RIFCSPLOWO2_01_FULL_38_21	1798620	Scaffold	787844	802	No
GCA_001782495.1	Microgenomatia	Candidatus Levybacteria bacterium RIFCSPLOWO2_01_FULL_38_23	1798621	Scaffold	725899	764	Yes
GCA_001782515.1	Microgenomatia	Candidatus Levybacteria bacterium RIFCSPLOWO2_01_FULL_39_10	1798622	Scaffold	921647	904	Yes
GCA_001782525.1	Microgenomatia	Candidatus Levybacteria bacterium RIFCSPLOWO2_01_FULL_39_24	1798623	Scaffold	902951	935	No
GCA_001782595.1	Microgenomatia	Candidatus Levybacteria bacterium RIFCSPLOWO2_02_FULL_40_18	1798632	Scaffold	851565	882	No
GCA_001782605.1	Microgenomatia	Candidatus Levybacteria bacterium RIFCSPLOWO2_02_FULL_39_26	1798631	Scaffold	743474	709	Yes
GCA_001782635.1	Microgenomatia	Candidatus Levybacteria bacterium RIFCSPLOWO2_02_FULL_41_11	1798633	Scaffold	989451	987	Yes
GCA_001782645.1	Microgenomatia	Candidatus Levybacteria bacterium RIFCSPLOWO2_12_FULL_37_14	1798634	Scaffold	818109	824	Yes
GCA_001782675.1	Microgenomatia	Candidatus Levybacteria bacterium RIFCSPLOWO2_12_FULL_39_17	1798636	Scaffold	907069	869	Yes
GCA_001782715.1	Microgenomatia	Candidatus Levybacteria bacterium RIFCSPLOWO2_12_FULL_40_10	1798637	Scaffold	967652	976	Yes
GCA_001782725.1	Microgenomatia	Candidatus Levybacteria bacterium RIFOXYA1_FULL_41_10	1798639	Scaffold	802305	799	No
GCA_001782735.1	Microgenomatia	Candidatus Levybacteria bacterium RIFOXYC1_FULL_40_10	1798641	Scaffold	848748	864	No
GCA_001782755.1	Microgenomatia	Candidatus Levybacteria bacterium RIFOXYD1_FULL_40_21	1798642	Scaffold	854303	869	No
GCA_001782805.1	ABY1	Candidatus Magasanikbacteria bacterium RIFCSPHIGHO2_01_FULL_41_23	1798672	Scaffold	992300	912	Yes
GCA_001782815.1	ABY1	Candidatus Magasanikbacteria bacterium RIFCSPHIGHO2_01_FULL_50_8	1798674	Scaffold	660717	581	Yes
GCA_001782825.1	ABY1	Candidatus Magasanikbacteria bacterium RIFCSPHIGHO2_01_FULL_33_34	1798671	Scaffold	1005716	913	Yes
GCA_001782875.1	ABY1	Candidatus Magasanikbacteria bacterium RIFCSPHIGHO2_02_FULL_33_17	1798675	Scaffold	1042001	934	Yes
GCA_001782935.1	ABY1	Candidatus Magasanikbacteria bacterium RIFCSPHIGHO2_12_FULL_41_16	1798684	Scaffold	1003792	919	Yes
GCA_001782955.1	ABY1	Candidatus Magasanikbacteria bacterium RIFCSPLOWO2_01_FULL_33_34	1798685	Scaffold	1018519	919	Yes
GCA_001782965.1	ABY1	Candidatus Magasanikbacteria bacterium RIFCSPLOWO2_01_FULL_43_20b	1798687	Scaffold	966805	861	Yes
GCA_001782975.1	ABY1	Candidatus Magasanikbacteria bacterium RIFCSPHIGHO2_02_FULL_50_9b	1798682	Scaffold	779681	712	Yes
GCA_001783015.1	ABY1	Candidatus Magasanikbacteria bacterium RIFCSPLOWO2_02_FULL_43_22	1798688	Scaffold	950365	841	Yes
GCA_001783035.1	ABY1	Candidatus Magasanikbacteria bacterium RIFCSPLOWO2_02_FULL_44_11	1798689	Scaffold	983287	861	Yes
GCA_001783045.1	ABY1	Candidatus Magasanikbacteria bacterium RIFCSPLOWO2_02_FULL_47_16	1798690	Scaffold	1110770	990	Yes
GCA_001783065.1	ABY1	Candidatus Magasanikbacteria bacterium RIFCSPLOWO2_12_FULL_43_12	1798692	Scaffold	1049968	943	Yes
GCA_001783105.1	ABY1	Candidatus Magasanikbacteria bacterium RIFCSPLOWO2_12_FULL_47_9b	1798693	Scaffold	962267	855	Yes
GCA_001783145.1	ABY1	Candidatus Magasanikbacteria bacterium RIFOXYB2_FULL_38_10	1798698	Scaffold	854266	752	Yes
GCA_001783185.1	ABY1	Candidatus Magasanikbacteria bacterium RIFOXYC2_FULL_40_16	1798703	Scaffold	970672	851	Yes
GCA_001783195.1	ABY1	Candidatus Magasanikbacteria bacterium RIFOXYC2_FULL_39_8	1798702	Scaffold	932901	754	No
GCA_001783215.1	ABY1	Candidatus Magasanikbacteria bacterium RIFOXYD1_FULL_40_23	1798705	Scaffold	1074339	1035	Yes
GCA_001783255.1	ABY1	Candidatus Magasanikbacteria bacterium RIFOXYD12_FULL_33_17	1798706	Scaffold	1022340	881	Yes
GCA_001783315.1	ABY1	Candidatus Magasanikbacteria bacterium RIFOXYD2_FULL_39_9	1798708	Scaffold	1007905	886	Yes
GCA_001783335.1	Paceibacteria	Candidatus Kaiserbacteria bacterium RIFCSPLOWO2_01_FULL_50_24	1798507	Scaffold	848802	789	Yes
GCA_001783355.1	Paceibacteria	Candidatus Kaiserbacteria bacterium RIFCSPLOWO2_01_FULL_54_20	1798513	Scaffold	652615	623	Yes
GCA_001783415.1	Paceibacteria	Candidatus Kaiserbacteria bacterium RIFCSPLOWO2_01_FULL_55_25	1798517	Scaffold	828269	878	Yes
GCA_001783435.1	Paceibacteria	Candidatus Kaiserbacteria bacterium RIFCSPLOWO2_02_FULL_45_11b	1798519	Scaffold	954102	920	Yes
GCA_001783465.1	Paceibacteria	Candidatus Kaiserbacteria bacterium RIFCSPLOWO2_02_FULL_54_13	1798521	Scaffold	682554	641	No
GCA_001783485.1	Paceibacteria	Candidatus Kaiserbacteria bacterium RIFCSPLOWO2_02_FULL_51_13	1798520	Scaffold	851103	769	Yes
GCA_001783515.1	Paceibacteria	Candidatus Kaiserbacteria bacterium RIFCSPLOWO2_12_FULL_50_10	1798526	Scaffold	819113	792	Yes
GCA_001783525.1	Paceibacteria	Candidatus Kaiserbacteria bacterium RIFOXYB1_FULL_46_14	1798531	Scaffold	632575	608	No
GCA_001783565.1	Paceibacteria	Candidatus Kaiserbacteria bacterium RIFOXYD1_FULL_42_15	1798532	Scaffold	757479	678	Yes
GCA_001783595.1	ABY1	Candidatus Kuenenbacteria bacterium RIFCSPHIGHO2_02_FULL_39_13	1798561	Scaffold	717032	649	Yes
GCA_001783635.1	ABY1	Candidatus Kuenenbacteria bacterium RIFCSPHIGHO2_12_FULL_42_14	1798563	Scaffold	778731	682	Yes
GCA_001783645.1	ABY1	Candidatus Kuenenbacteria bacterium RIFCSPLOWO2_12_FULL_42_13	1798565	Scaffold	731629	643	Yes
GCA_001783775.1	Microgenomatia	Candidatus Levybacteria bacterium RIFCSPHIGHO2_01_FULL_38_12	1798590	Scaffold	982227	925	Yes
GCA_001783805.1	Microgenomatia	Candidatus Levybacteria bacterium RIFCSPHIGHO2_01_FULL_40_16	1798595	Scaffold	897674	934	No
GCA_001783815.1	Microgenomatia	Candidatus Levybacteria bacterium RIFCSPHIGHO2_01_FULL_40_58	1798596	Scaffold	1025177	1038	Yes
GCA_001783905.1	Microgenomatia	Candidatus Levybacteria bacterium RIFCSPHIGHO2_02_FULL_42_12	1798607	Scaffold	554929	517	Yes
GCA_001783985.1	Microgenomatia	Candidatus Levybacteria bacterium RIFCSPLOWO2_01_FULL_38_13	1798619	Scaffold	589250	601	No
GCA_001783995.1	Microgenomatia	Candidatus Levybacteria bacterium RIFCSPLOWO2_01_FULL_37_26	1798617	Scaffold	968293	932	No
GCA_001784035.1	Microgenomatia	Candidatus Levybacteria bacterium RIFCSPLOWO2_01_FULL_40_64	1798624	Scaffold	1008011	1023	Yes
GCA_001784045.1	Microgenomatia	Candidatus Levybacteria bacterium RIFCSPLOWO2_01_FULL_40_96	1798625	Scaffold	668674	687	No
GCA_001784055.1	Microgenomatia	Candidatus Levybacteria bacterium RIFCSPLOWO2_01_FULL_42_15	1798626	Scaffold	680392	638	No
GCA_001784115.1	Microgenomatia	Candidatus Levybacteria bacterium RIFCSPLOWO2_02_FULL_37_18	1798630	Scaffold	1110745	1051	Yes
GCA_001784125.1	Microgenomatia	Candidatus Levybacteria bacterium RIFOXYB1_FULL_40_17	1798640	Scaffold	910759	926	No
GCA_001784155.1	Microgenomatia	Candidatus Levybacteria bacterium RIFCSPLOWO2_12_FULL_41_12	1798638	Scaffold	853027	875	No
GCA_001784235.1	ABY1	Candidatus Magasanikbacteria bacterium RIFCSPHIGHO2_02_FULL_44_13	1798678	Scaffold	927388	796	Yes
GCA_001784255.1	ABY1	Candidatus Magasanikbacteria bacterium RIFCSPHIGHO2_02_FULL_45_10	1798679	Scaffold	712692	623	No
GCA_001784275.1	ABY1	Candidatus Magasanikbacteria bacterium RIFCSPHIGHO2_02_FULL_47_14	1798680	Scaffold	870492	733	No
GCA_001784285.1	ABY1	Candidatus Magasanikbacteria bacterium RIFCSPHIGHO2_02_FULL_48_18	1798681	Scaffold	1100898	982	Yes
GCA_001784315.1	ABY1	Candidatus Magasanikbacteria bacterium RIFCSPLOWO2_12_FULL_34_7	1798691	Scaffold	958676	868	Yes
GCA_001784325.1	ABY1	Candidatus Magasanikbacteria bacterium RIFCSPLOWO2_01_FULL_40_15	1798686	Scaffold	992078	892	Yes
GCA_001784365.1	ABY1	Candidatus Magasanikbacteria bacterium RIFOXYB1_FULL_40_15	1798697	Scaffold	961551	805	Yes
GCA_001784435.1	ABY1	Candidatus Magasanikbacteria bacterium RIFOXYC2_FULL_42_28	1798704	Scaffold	1146634	1067	Yes
GCA_001784475.1	ABY1	Candidatus Magasanikbacteria bacterium RIFOXYD2_FULL_41_14	1798709	Scaffold	1095127	949	Yes
GCA_001784695.1	Paceibacteria	Candidatus Moranbacteria bacterium RIFCSPHIGHO2_01_FULL_54_31	1801637	Scaffold	724422	667	Yes
GCA_001784715.1	Paceibacteria	Candidatus Moranbacteria bacterium RIFCSPHIGHO2_12_FULL_54_9	1801641	Scaffold	608150	500	Yes
GCA_001784725.1	Paceibacteria	Candidatus Moranbacteria bacterium RIFCSPHIGHO2_02_FULL_40_12b	1801639	Scaffold	940613	916	Yes
GCA_001784735.1	Paceibacteria	Candidatus Moranbacteria bacterium RIFCSPLOWO2_12_FULL_48_12	1801643	Scaffold	990630	918	Yes
GCA_001784775.1	Paceibacteria	Candidatus Moranbacteria bacterium RIFOXYA1_FULL_44_7	1801644	Scaffold	899105	792	Yes
GCA_001784795.1	Paceibacteria	Candidatus Moranbacteria bacterium RIFOXYA1_FULL_44_8	1801645	Scaffold	879548	828	No
GCA_001784805.1	Paceibacteria	Candidatus Moranbacteria bacterium RIFOXYA12_FULL_35_19	1801646	Scaffold	988700	967	Yes
GCA_001784815.1	Paceibacteria	Candidatus Moranbacteria bacterium RIFOXYA12_FULL_44_15	1801647	Scaffold	758527	710	Yes
GCA_001784835.1	Paceibacteria	Candidatus Moranbacteria bacterium RIFOXYA2_FULL_43_15	1801648	Scaffold	1020188	971	Yes
GCA_001784875.1	Paceibacteria	Candidatus Moranbacteria bacterium RIFOXYB1_FULL_43_19	1801649	Scaffold	1005247	975	Yes
GCA_001784885.1	Paceibacteria	Candidatus Moranbacteria bacterium RIFOXYC1_FULL_44_13	1801652	Scaffold	1081183	1055	Yes
GCA_001784895.1	Paceibacteria	Candidatus Moranbacteria bacterium RIFOXYB1_FULL_44_23	1801650	Scaffold	1117683	1103	No
GCA_001784915.1	Paceibacteria	Candidatus Moranbacteria bacterium RIFOXYB12_FULL_35_8	1801651	Scaffold	839149	768	Yes
GCA_001784955.1	Paceibacteria	Candidatus Moranbacteria bacterium RIFOXYC1_FULL_44_8	1801653	Scaffold	991447	907	No
GCA_001784965.1	Paceibacteria	Candidatus Moranbacteria bacterium RIFOXYC12_FULL_36_13	1801654	Scaffold	839866	819	Yes
GCA_001784975.1	Paceibacteria	Candidatus Moranbacteria bacterium RIFOXYD1_FULL_44_12	1801655	Scaffold	1045383	985	Yes
GCA_001785005.1	Paceibacteria	Candidatus Moranbacteria bacterium RIFOXYD1_FULL_44_9	1801656	Scaffold	1017474	935	Yes
GCA_001785215.1	Paceibacteria	Candidatus Nomurabacteria bacterium RBG_16_40_11	1801728	Scaffold	759383	774	Yes
GCA_001785255.1	Paceibacteria	Candidatus Nomurabacteria bacterium RIFCSPHIGHO2_01_FULL_37_110	1801730	Scaffold	495145	472	No
GCA_001785275.1	Paceibacteria	Candidatus Nomurabacteria bacterium RIFCSPHIGHO2_01_FULL_39_220	1801734	Scaffold	752752	780	Yes
GCA_001785285.1	Paceibacteria	Candidatus Nomurabacteria bacterium RIFCSPHIGHO2_01_FULL_40_10	1801736	Scaffold	483609	477	Yes
GCA_001785355.1	Paceibacteria	Candidatus Nomurabacteria bacterium RIFCSPHIGHO2_01_FULL_41_71	1801740	Scaffold	634259	634	Yes
GCA_001785365.1	Paceibacteria	Candidatus Nomurabacteria bacterium RIFCSPHIGHO2_01_FULL_41_91	1801741	Scaffold	581483	571	Yes
GCA_001785375.1	Paceibacteria	Candidatus Nomurabacteria bacterium RIFCSPHIGHO2_01_FULL_42_15	1801742	Scaffold	741541	742	Yes
GCA_001785415.1	Paceibacteria	Candidatus Nomurabacteria bacterium RIFCSPHIGHO2_01_FULL_42_16	1801743	Scaffold	707353	690	Yes
GCA_001785435.1	Paceibacteria	Candidatus Nomurabacteria bacterium RIFCSPHIGHO2_01_FULL_43_16	1801744	Scaffold	506388	502	Yes
GCA_001785445.1	Paceibacteria	Candidatus Nomurabacteria bacterium RIFCSPHIGHO2_02_40_30	1801745	Scaffold	713856	726	Yes
GCA_001785465.1	Paceibacteria	Candidatus Nomurabacteria bacterium RIFCSPHIGHO2_02_41_18	1801746	Scaffold	774829	806	Yes
GCA_001785485.1	Paceibacteria	Candidatus Nomurabacteria bacterium RIFCSPHIGHO2_02_FULL_33_12	1801747	Scaffold	590999	587	Yes
GCA_001785515.1	Paceibacteria	Candidatus Nomurabacteria bacterium RIFCSPHIGHO2_02_FULL_35_13	1801748	Scaffold	553880	535	Yes
GCA_001785525.1	Paceibacteria	Candidatus Nomurabacteria bacterium RIFCSPHIGHO2_02_FULL_37_13	1801750	Scaffold	592831	606	No
GCA_001785575.1	Paceibacteria	Candidatus Nomurabacteria bacterium RIFCSPHIGHO2_02_FULL_38_15	1801752	Scaffold	443909	460	Yes
GCA_001785595.1	Paceibacteria	Candidatus Nomurabacteria bacterium RIFCSPHIGHO2_02_FULL_41_18	1801754	Scaffold	633787	625	Yes
GCA_001785615.1	Paceibacteria	Candidatus Nomurabacteria bacterium RIFCSPHIGHO2_02_FULL_42_19	1801756	Scaffold	613937	655	Yes
GCA_001785625.1	Paceibacteria	Candidatus Nomurabacteria bacterium RIFCSPHIGHO2_02_FULL_41_52	1801755	Scaffold	580460	587	Yes
GCA_001785635.1	Paceibacteria	Candidatus Nomurabacteria bacterium RIFCSPHIGHO2_02_FULL_42_24	1801757	Scaffold	457684	460	Yes
GCA_001785675.1	Paceibacteria	Candidatus Nomurabacteria bacterium RIFCSPHIGHO2_12_FULL_37_29	1801759	Scaffold	629603	618	Yes
GCA_001785695.1	Paceibacteria	Candidatus Nomurabacteria bacterium RIFCSPHIGHO2_12_FULL_40_64	1801760	Scaffold	753014	782	Yes
GCA_001785715.1	Paceibacteria	Candidatus Nomurabacteria bacterium RIFCSPLOWO2_01_FULL_36_16	1801767	Scaffold	720971	718	Yes
GCA_001785725.1	Paceibacteria	Candidatus Nomurabacteria bacterium RIFCSPLOWO2_01_FULL_36_10b	1801766	Scaffold	502258	436	Yes
GCA_001785735.1	Paceibacteria	Candidatus Nomurabacteria bacterium RIFCSPLOWO2_01_FULL_33_24	1801765	Scaffold	398135	372	Yes
GCA_001785775.1	Paceibacteria	Candidatus Nomurabacteria bacterium RIFCSPLOWO2_01_FULL_37_25	1801768	Scaffold	588342	624	No
GCA_001785785.1	Paceibacteria	Candidatus Nomurabacteria bacterium RIFCSPLOWO2_01_FULL_37_49	1801769	Scaffold	557218	536	Yes
GCA_001785805.1	Paceibacteria	Candidatus Nomurabacteria bacterium RIFCSPLOWO2_01_FULL_39_17	1801770	Scaffold	486472	471	Yes
GCA_001785865.1	Paceibacteria	Candidatus Nomurabacteria bacterium RIFCSPLOWO2_01_FULL_41_18	1801775	Scaffold	749714	746	Yes
GCA_001785875.1	Paceibacteria	Candidatus Nomurabacteria bacterium RIFCSPLOWO2_01_FULL_41_21	1801776	Scaffold	546756	568	No
GCA_001785895.1	Paceibacteria	Candidatus Nomurabacteria bacterium RIFCSPLOWO2_01_FULL_41_220	1801777	Scaffold	736887	762	Yes
GCA_001785935.1	Paceibacteria	Candidatus Nomurabacteria bacterium RIFCSPLOWO2_01_FULL_41_52b	1801779	Scaffold	648264	656	Yes
GCA_001785955.1	Paceibacteria	Candidatus Nomurabacteria bacterium RIFCSPLOWO2_01_FULL_43_15	1801782	Scaffold	573370	574	Yes
GCA_001785965.1	Paceibacteria	Candidatus Nomurabacteria bacterium RIFCSPLOWO2_01_FULL_42_20	1801781	Scaffold	697429	668	No
GCA_001785985.1	Paceibacteria	Candidatus Nomurabacteria bacterium RIFCSPLOWO2_01_FULL_42_17	1801780	Scaffold	669556	695	Yes
GCA_001786015.1	Paceibacteria	Candidatus Nomurabacteria bacterium RIFCSPLOWO2_01_FULL_46_18	1801783	Scaffold	453640	437	Yes
GCA_001786045.1	Paceibacteria	Candidatus Nomurabacteria bacterium RIFCSPLOWO2_02_FULL_40_67	1801787	Scaffold	757441	780	Yes
GCA_001786055.1	Paceibacteria	Candidatus Nomurabacteria bacterium RIFCSPLOWO2_02_FULL_41_9	1801788	Scaffold	561746	506	Yes
GCA_001786095.1	Paceibacteria	Candidatus Nomurabacteria bacterium RIFCSPLOWO2_02_FULL_42_17	1801789	Scaffold	509331	479	Yes
GCA_001786115.1	Paceibacteria	Candidatus Nomurabacteria bacterium RIFCSPLOWO2_02_FULL_42_24	1801790	Scaffold	654778	656	Yes
GCA_001786125.1	Paceibacteria	Candidatus Nomurabacteria bacterium RIFCSPLOWO2_02_FULL_44_12	1801791	Scaffold	630629	638	Yes
GCA_001786145.1	Paceibacteria	Candidatus Nomurabacteria bacterium RIFCSPLOWO2_12_40_14	1801792	Scaffold	748481	746	Yes
GCA_001786175.1	Paceibacteria	Candidatus Nomurabacteria bacterium RIFCSPLOWO2_12_FULL_37_8	1801793	Scaffold	499456	484	No
GCA_001786195.1	Paceibacteria	Candidatus Nomurabacteria bacterium RIFCSPLOWO2_12_FULL_40_42	1801794	Scaffold	767545	800	Yes
GCA_001786215.1	Paceibacteria	Candidatus Nomurabacteria bacterium RIFOXYA2_FULL_42_12	1801801	Scaffold	640263	646	Yes
GCA_001786225.1	Paceibacteria	Candidatus Nomurabacteria bacterium RIFCSPLOWO2_12_FULL_46_14	1801797	Scaffold	525811	494	Yes
GCA_001786255.1	Paceibacteria	Candidatus Nomurabacteria bacterium RIFOXYB1_FULL_36_10	1801802	Scaffold	749402	682	No
GCA_001786275.1	Paceibacteria	Candidatus Nomurabacteria bacterium RIFOXYB1_FULL_43_14	1801804	Scaffold	625299	614	Yes
GCA_001786295.1	Paceibacteria	Candidatus Nomurabacteria bacterium RIFOXYC2_FULL_36_19	1801806	Scaffold	678089	683	Yes
GCA_001786315.1	Paceibacteria	Candidatus Nomurabacteria bacterium RIFOXYC2_FULL_43_16	1801808	Scaffold	621377	621	Yes
GCA_001786355.1	Paceibacteria	Candidatus Nomurabacteria bacterium RIFOXYD1_FULL_36_19	1801809	Scaffold	719911	660	No
GCA_001786365.1	Paceibacteria	Candidatus Nomurabacteria bacterium RIFOXYD2_FULL_35_12	1801812	Scaffold	686311	678	Yes
GCA_001786405.1	Paceibacteria	Candidatus Nomurabacteria bacterium RIFOXYD2_FULL_42_12	1801813	Scaffold	582825	562	Yes
GCA_001786575.1	Paceibacteria	Candidatus Moranbacteria bacterium RIFCSPHIGHO2_01_FULL_55_24	1801638	Scaffold	789426	764	Yes
GCA_001786615.1	Paceibacteria	Candidatus Moranbacteria bacterium RIFCSPHIGHO2_12_FULL_40_10	1801640	Scaffold	711513	660	No
GCA_001786625.1	Paceibacteria	Candidatus Moranbacteria bacterium RIFCSPLOWO2_02_FULL_48_19	1801642	Scaffold	955335	872	Yes
GCA_001786745.1	Paceibacteria	Candidatus Nomurabacteria bacterium RIFCSPHIGHO2_01_FULL_36_23	1801729	Scaffold	556503	588	Yes
GCA_001786765.1	Paceibacteria	Candidatus Nomurabacteria bacterium RIFCSPHIGHO2_01_FULL_37_25	1801731	Scaffold	726250	730	Yes
GCA_001786805.1	Paceibacteria	Candidatus Nomurabacteria bacterium RIFCSPHIGHO2_01_FULL_39_10	1801733	Scaffold	869879	901	Yes
GCA_001786825.1	Paceibacteria	Candidatus Nomurabacteria bacterium RIFCSPHIGHO2_01_FULL_39_9	1801735	Scaffold	407810	351	No
GCA_001786835.1	Paceibacteria	Candidatus Nomurabacteria bacterium RIFCSPHIGHO2_01_FULL_40_20	1801738	Scaffold	550711	588	No
GCA_001786875.1	Paceibacteria	Candidatus Nomurabacteria bacterium RIFCSPHIGHO2_02_FULL_36_29	1801749	Scaffold	752275	758	Yes
GCA_001786885.1	Paceibacteria	Candidatus Nomurabacteria bacterium RIFCSPHIGHO2_02_FULL_41_150	1801753	Contig	695207	737	Yes
GCA_001786905.1	Paceibacteria	Candidatus Nomurabacteria bacterium RIFCSPHIGHO2_12_40_11	1801758	Scaffold	661065	681	Yes
GCA_001786925.1	Paceibacteria	Candidatus Nomurabacteria bacterium RIFCSPHIGHO2_12_FULL_40_77	1801761	Scaffold	646365	645	Yes
GCA_001786955.1	Paceibacteria	Candidatus Nomurabacteria bacterium RIFCSPHIGHO2_12_FULL_42_19	1801762	Scaffold	656088	654	Yes
GCA_001786965.1	Paceibacteria	Candidatus Nomurabacteria bacterium RIFCSPHIGHO2_12_FULL_44_22b	1801763	Scaffold	584524	597	Yes
GCA_001786995.1	Paceibacteria	Candidatus Nomurabacteria bacterium RIFCSPLOWO2_01_FULL_33_17	1801764	Scaffold	557613	565	Yes
GCA_001787005.1	Paceibacteria	Candidatus Nomurabacteria bacterium RIFCSPLOWO2_01_FULL_39_18	1801771	Scaffold	813402	841	Yes
GCA_001787035.1	Paceibacteria	Candidatus Nomurabacteria bacterium RIFCSPLOWO2_01_FULL_41_12	1801774	Scaffold	665914	641	Yes
GCA_001787055.1	Paceibacteria	Candidatus Nomurabacteria bacterium RIFCSPLOWO2_01_FULL_41_52	1801778	Scaffold	599965	593	Yes
GCA_001787075.1	Paceibacteria	Candidatus Nomurabacteria bacterium RIFCSPLOWO2_02_40_28	1801784	Scaffold	713510	712	Yes
GCA_001787115.1	Paceibacteria	Candidatus Nomurabacteria bacterium RIFCSPLOWO2_12_FULL_41_10	1801795	Scaffold	670401	665	Yes
GCA_001787125.1	Paceibacteria	Candidatus Nomurabacteria bacterium RIFCSPLOWO2_12_FULL_44_11	1801796	Scaffold	644665	672	Yes
GCA_001787165.1	Paceibacteria	Candidatus Nomurabacteria bacterium RIFOXYA1_FULL_42_12	1801799	Scaffold	609633	610	Yes
GCA_001787195.1	Paceibacteria	Candidatus Nomurabacteria bacterium RIFOXYA2_FULL_35_9	1801800	Scaffold	612353	603	Yes
GCA_001787205.1	Paceibacteria	Candidatus Nomurabacteria bacterium RIFOXYB1_FULL_39_16	1801803	Scaffold	762513	745	Yes
GCA_001787235.1	Paceibacteria	Candidatus Nomurabacteria bacterium RIFOXYC1_FULL_43_8	1801805	Scaffold	481266	462	Yes
GCA_001787245.1	Paceibacteria	Candidatus Nomurabacteria bacterium RIFOXYD1_FULL_39_12	1801810	Scaffold	733573	696	Yes
GCA_001787275.1	Paceibacteria	Candidatus Nomurabacteria bacterium RIFOXYD1_FULL_42_14	1801811	Scaffold	632865	623	Yes
GCA_001787375.1	Microgenomatia	Candidatus Pacebacteria bacterium RIFOXYC1_FULL_39_21	1801891	Scaffold	815532	793	Yes
GCA_001787395.1	Microgenomatia	Candidatus Pacebacteria bacterium RIFOXYD1_FULL_39_27	1801892	Scaffold	787698	767	Yes
GCA_001787405.1	Microgenomatia	Candidatus Pacebacteria bacterium RIFOXYA1_FULL_38_18	1801888	Scaffold	831884	809	Yes
GCA_001787885.1	Microgenomatia	Candidatus Roizmanbacteria bacterium RIFCSPHIGHO2_01_FULL_37_16b	1802027	Scaffold	1136135	1080	Yes
GCA_001787915.1	Microgenomatia	Candidatus Roizmanbacteria bacterium RIFCSPHIGHO2_01_FULL_38_41	1802029	Scaffold	978947	917	No
GCA_001787935.1	Microgenomatia	Candidatus Roizmanbacteria bacterium RIFCSPHIGHO2_01_FULL_39_12c	1802031	Scaffold	1164554	1110	Yes
GCA_001787945.1	Microgenomatia	Candidatus Roizmanbacteria bacterium RIFCSPHIGHO2_01_FULL_39_24	1802032	Scaffold	874030	885	No
GCA_001787965.1	Microgenomatia	Candidatus Roizmanbacteria bacterium RIFCSPHIGHO2_01_FULL_40_98	1802034	Scaffold	875819	914	Yes
GCA_001787985.1	Microgenomatia	Candidatus Roizmanbacteria bacterium RIFCSPHIGHO2_02_FULL_37_9b	1802038	Scaffold	1192998	1203	No
GCA_001788015.1	Microgenomatia	Candidatus Roizmanbacteria bacterium RIFCSPHIGHO2_02_FULL_38_11	1802039	Scaffold	1238169	1208	Yes
GCA_001788035.1	Microgenomatia	Candidatus Roizmanbacteria bacterium RIFCSPHIGHO2_02_FULL_39_9	1802040	Scaffold	1167983	1086	Yes
GCA_001788055.1	Microgenomatia	Candidatus Roizmanbacteria bacterium RIFCSPHIGHO2_12_FULL_36_11	1802046	Scaffold	1222529	1141	Yes
GCA_001788095.1	Microgenomatia	Candidatus Roizmanbacteria bacterium RIFCSPHIGHO2_12_FULL_37_23	1802047	Scaffold	1093306	1043	No
GCA_001788125.1	Microgenomatia	Candidatus Roizmanbacteria bacterium RIFCSPHIGHO2_12_FULL_40_130	1802051	Contig	866826	900	Yes
GCA_001788195.1	Microgenomatia	Candidatus Roizmanbacteria bacterium RIFCSPLOWO2_01_FULL_38_12	1802061	Scaffold	1258557	1160	Yes
GCA_001788215.1	Microgenomatia	Candidatus Roizmanbacteria bacterium RIFCSPLOWO2_01_FULL_40_14	1802064	Scaffold	853359	843	Yes
GCA_001788225.1	Microgenomatia	Candidatus Roizmanbacteria bacterium RIFCSPLOWO2_02_FULL_36_11	1802071	Scaffold	1226552	1140	No
GCA_001788235.1	Microgenomatia	Candidatus Roizmanbacteria bacterium RIFCSPLOWO2_02_FULL_43_10	1802078	Scaffold	926317	784	Yes
GCA_001788275.1	Microgenomatia	Candidatus Roizmanbacteria bacterium RIFOXYA2_FULL_41_8	1802084	Scaffold	814379	729	Yes
GCA_001788295.1	Microgenomatia	Candidatus Roizmanbacteria bacterium RIFOXYC1_FULL_41_16	1802090	Scaffold	900803	873	Yes
GCA_001788305.1	Microgenomatia	Candidatus Roizmanbacteria bacterium RIFOXYC2_FULL_38_9	1802091	Scaffold	1202956	1107	No
GCA_001788325.1	Microgenomatia	Candidatus Roizmanbacteria bacterium RIFOXYC2_FULL_41_10	1802092	Scaffold	839692	705	No
GCA_001788355.1	Microgenomatia	Candidatus Roizmanbacteria bacterium RIFOXYD1_FULL_38_12	1802093	Contig	1216931	1178	Yes
GCA_001788375.1	Microgenomatia	Candidatus Roizmanbacteria bacterium RIFOXYD1_FULL_41_24	1802094	Scaffold	850038	833	Yes
GCA_001788645.1	Microgenomatia	Candidatus Pacebacteria bacterium RIFOXYB1_FULL_39_46	1801889	Scaffold	793759	776	Yes
GCA_001788675.1	Microgenomatia	Candidatus Pacebacteria bacterium RIFOXYB1_FULL_44_10	1801890	Scaffold	850235	755	No
GCA_001789285.1	Microgenomatia	Candidatus Roizmanbacteria bacterium RIFCSPHIGHO2_01_FULL_35_10	1802025	Scaffold	1321726	1381	Yes
GCA_001789355.1	Microgenomatia	Candidatus Roizmanbacteria bacterium RIFCSPHIGHO2_01_FULL_39_8	1802033	Scaffold	1235503	1142	Yes
GCA_001789395.1	Microgenomatia	Candidatus Roizmanbacteria bacterium RIFCSPHIGHO2_02_FULL_37_13b	1802035	Scaffold	1162019	1122	Yes
GCA_001789405.1	Microgenomatia	Candidatus Roizmanbacteria bacterium RIFCSPHIGHO2_02_FULL_37_15	1802036	Scaffold	1072753	1044	Yes
GCA_001789435.1	Microgenomatia	Candidatus Roizmanbacteria bacterium RIFCSPHIGHO2_02_FULL_37_24	1802037	Scaffold	1065979	1010	No
GCA_001789445.1	Microgenomatia	Candidatus Roizmanbacteria bacterium RIFCSPHIGHO2_02_FULL_40_13b	1802041	Scaffold	857712	866	No
GCA_001789475.1	Microgenomatia	Candidatus Roizmanbacteria bacterium RIFCSPHIGHO2_02_FULL_40_53	1802024	Scaffold	921680	961	Yes
GCA_001789515.1	Microgenomatia	Candidatus Roizmanbacteria bacterium RIFCSPHIGHO2_02_FULL_43_11	1802043	Scaffold	708812	637	No
GCA_001789535.1	Microgenomatia	Candidatus Roizmanbacteria bacterium RIFCSPHIGHO2_12_41_18	1802044	Scaffold	928657	976	Yes
GCA_001789545.1	Microgenomatia	Candidatus Roizmanbacteria bacterium RIFCSPHIGHO2_12_FULL_37_9b	1802048	Scaffold	802195	706	Yes
GCA_001789555.1	Microgenomatia	Candidatus Roizmanbacteria bacterium RIFCSPHIGHO2_12_FULL_38_13	1802049	Scaffold	1201202	1161	Yes
GCA_001789635.1	Microgenomatia	Candidatus Roizmanbacteria bacterium RIFCSPLOWO2_01_FULL_35_13	1802055	Scaffold	1453138	1561	Yes
GCA_001789645.1	Microgenomatia	Candidatus Roizmanbacteria bacterium RIFCSPLOWO2_01_FULL_37_12	1802056	Scaffold	1343624	1432	Yes
GCA_001789695.1	Microgenomatia	Candidatus Roizmanbacteria bacterium RIFCSPLOWO2_01_FULL_37_16	1802058	Scaffold	1143032	1101	Yes
GCA_001789715.1	Microgenomatia	Candidatus Roizmanbacteria bacterium RIFCSPLOWO2_01_FULL_37_57	1802059	Scaffold	967289	898	No
GCA_001789725.1	Microgenomatia	Candidatus Roizmanbacteria bacterium RIFCSPLOWO2_01_FULL_39_19	1802062	Scaffold	658267	668	Yes
GCA_001789745.1	Microgenomatia	Candidatus Roizmanbacteria bacterium RIFCSPLOWO2_01_FULL_40_13	1802063	Scaffold	1037374	975	Yes
GCA_001789775.1	Microgenomatia	Candidatus Roizmanbacteria bacterium RIFCSPLOWO2_01_FULL_40_32	1802065	Scaffold	838272	837	No
GCA_001789795.1	Microgenomatia	Candidatus Roizmanbacteria bacterium RIFCSPLOWO2_01_FULL_40_42	1802066	Contig	900937	939	Yes
GCA_001789805.1	Microgenomatia	Candidatus Roizmanbacteria bacterium RIFCSPLOWO2_01_FULL_41_22	1802067	Scaffold	1005527	972	Yes
GCA_001789855.1	Microgenomatia	Candidatus Roizmanbacteria bacterium RIFCSPLOWO2_01_FULL_44_13	1802069	Scaffold	467269	427	Yes
GCA_001789875.1	Microgenomatia	Candidatus Roizmanbacteria bacterium RIFCSPLOWO2_02_FULL_37_19	1802072	Scaffold	1030848	974	No
GCA_001789895.1	Microgenomatia	Candidatus Roizmanbacteria bacterium RIFCSPLOWO2_02_FULL_37_9	1802073	Scaffold	1005666	828	Yes
GCA_001789955.1	Microgenomatia	Candidatus Roizmanbacteria bacterium RIFCSPLOWO2_02_FULL_39_8	1802075	Scaffold	710819	661	No
GCA_001789965.1	Microgenomatia	Candidatus Roizmanbacteria bacterium RIFCSPLOWO2_02_FULL_40_13	1802076	Scaffold	925264	966	Yes
GCA_001789995.1	Microgenomatia	Candidatus Roizmanbacteria bacterium RIFCSPLOWO2_02_FULL_41_9	1802077	Scaffold	750803	652	Yes
GCA_001790005.1	Microgenomatia	Candidatus Roizmanbacteria bacterium RIFCSPLOWO2_12_FULL_37_7b	1802079	Scaffold	854716	800	No
GCA_001790035.1	Microgenomatia	Candidatus Roizmanbacteria bacterium RIFCSPLOWO2_12_FULL_40_12	1802080	Scaffold	919362	956	Yes
GCA_001790045.1	Microgenomatia	Candidatus Roizmanbacteria bacterium RIFOXYA1_FULL_37_12	1802081	Contig	1216931	1178	Yes
GCA_001790075.1	Microgenomatia	Candidatus Roizmanbacteria bacterium RIFOXYA1_FULL_41_12	1802082	Scaffold	920933	892	Yes
GCA_001790095.1	Microgenomatia	Candidatus Roizmanbacteria bacterium RIFOXYA2_FULL_38_14	1802083	Contig	1216931	1178	Yes
GCA_001790115.1	Microgenomatia	Candidatus Roizmanbacteria bacterium RIFOXYB1_FULL_40_23	1802085	Contig	1216931	1178	Yes
GCA_001790125.1	Microgenomatia	Candidatus Roizmanbacteria bacterium RIFOXYB1_FULL_41_27	1802086	Scaffold	831500	802	Yes
GCA_001790155.1	Microgenomatia	Candidatus Roizmanbacteria bacterium RIFOXYB2_FULL_38_10	1802087	Scaffold	1218000	1164	Yes
GCA_001790165.1	Microgenomatia	Candidatus Roizmanbacteria bacterium RIFOXYB2_FULL_41_10	1802088	Scaffold	907604	882	Yes
GCA_001790195.1	Microgenomatia	Candidatus Roizmanbacteria bacterium RIFOXYC1_FULL_38_14	1802089	Contig	1216967	1181	Yes
GCA_001790735.1	Microgenomatia	Candidatus Shapirobacteria bacterium RIFOXYA1_FULL_39_17	1802150	Scaffold	599013	635	Yes
GCA_001790765.1	Microgenomatia	Candidatus Shapirobacteria bacterium RIFOXYC1_FULL_38_24	1802152	Scaffold	703602	700	Yes
GCA_001790815.1	ABY1	Candidatus Uhrbacteria bacterium RIFCSPHIGHO2_02_FULL_46_47	1802386	Scaffold	1022808	999	No
GCA_001790825.1	ABY1	Candidatus Uhrbacteria bacterium RIFCSPHIGHO2_02_FULL_47_44	1802388	Scaffold	962199	915	No
GCA_001790905.1	Microgenomatia	Candidatus Shapirobacteria bacterium RIFOXYD1_FULL_38_32	1802153	Scaffold	734298	768	Yes
GCA_001790975.1	ABY1	Candidatus Uhrbacteria bacterium RIFCSPHIGHO2_01_FULL_46_23	1802382	Scaffold	1141316	1020	Yes
GCA_001790985.1	ABY1	Candidatus Uhrbacteria bacterium RIFCSPHIGHO2_01_FULL_47_10	1802383	Scaffold	1007796	890	No
GCA_001791005.1	ABY1	Candidatus Uhrbacteria bacterium RIFCSPHIGHO2_01_FULL_47_11	1802384	Scaffold	1011606	944	No
GCA_001791035.1	ABY1	Candidatus Uhrbacteria bacterium RIFCSPHIGHO2_02_FULL_53_13	1802389	Scaffold	927625	824	No
GCA_001791045.1	ABY1	Candidatus Uhrbacteria bacterium RIFCSPHIGHO2_01_FULL_63_20	1802385	Scaffold	862982	791	No
GCA_001791055.1	ABY1	Candidatus Uhrbacteria bacterium RIFCSPHIGHO2_02_FULL_47_29	1802387	Scaffold	1149516	1035	Yes
GCA_001791115.1	ABY1	Candidatus Uhrbacteria bacterium RIFCSPHIGHO2_02_FULL_57_19	1802391	Scaffold	958782	838	Yes
GCA_001791145.1	ABY1	Candidatus Uhrbacteria bacterium RIFCSPHIGHO2_02_FULL_60_44	1802393	Scaffold	872208	784	Yes
GCA_001791155.1	ABY1	Candidatus Uhrbacteria bacterium RIFCSPHIGHO2_12_FULL_46_13	1802394	Scaffold	1008437	899	Yes
GCA_001791195.1	ABY1	Candidatus Uhrbacteria bacterium RIFCSPHIGHO2_12_FULL_47_11	1802395	Scaffold	1074869	980	Yes
GCA_001791205.1	ABY1	Candidatus Uhrbacteria bacterium RIFCSPHIGHO2_12_FULL_47_12	1802396	Scaffold	1032681	971	No
GCA_001791225.1	ABY1	Candidatus Uhrbacteria bacterium RIFCSPHIGHO2_12_FULL_57_11	1802398	Scaffold	789244	648	Yes
GCA_001791275.1	ABY1	Candidatus Uhrbacteria bacterium RIFCSPHIGHO2_12_FULL_60_25	1802399	Scaffold	979332	881	Yes
GCA_001791295.1	ABY1	Candidatus Uhrbacteria bacterium RIFCSPLOWO2_01_FULL_47_24	1802401	Scaffold	1047645	1017	Yes
GCA_001791305.1	ABY1	Candidatus Uhrbacteria bacterium RIFCSPLOWO2_01_FULL_47_17	1802400	Scaffold	1070576	1044	No
GCA_001791325.1	ABY1	Candidatus Uhrbacteria bacterium RIFCSPLOWO2_01_FULL_47_25	1802402	Scaffold	1196999	1074	Yes
GCA_001791385.1	ABY1	Candidatus Uhrbacteria bacterium RIFCSPLOWO2_02_FULL_46_19	1802405	Scaffold	1128740	994	Yes
GCA_001791415.1	ABY1	Candidatus Uhrbacteria bacterium RIFCSPLOWO2_02_FULL_46_25	1802406	Scaffold	1070568	1043	Yes
GCA_001791425.1	ABY1	Candidatus Uhrbacteria bacterium RIFCSPLOWO2_02_FULL_48_12	1802407	Scaffold	795264	663	No
GCA_001791455.1	ABY1	Candidatus Uhrbacteria bacterium RIFCSPLOWO2_02_FULL_48_18	1802408	Scaffold	1074415	1048	No
GCA_001791465.1	ABY1	Candidatus Uhrbacteria bacterium RIFCSPLOWO2_02_FULL_49_11	1802409	Scaffold	967388	765	No
GCA_001791505.1	ABY1	Candidatus Uhrbacteria bacterium RIFCSPLOWO2_02_FULL_53_10	1802411	Scaffold	898202	755	Yes
GCA_001791535.1	ABY1	Candidatus Uhrbacteria bacterium RIFCSPLOWO2_12_FULL_46_10	1802413	Scaffold	1069357	942	Yes
GCA_001791555.1	ABY1	Candidatus Uhrbacteria bacterium RIFCSPLOWO2_12_FULL_47_10	1802414	Scaffold	1042193	1007	No
GCA_001791565.1	ABY1	Candidatus Uhrbacteria bacterium RIFCSPLOWO2_12_FULL_47_9	1802415	Scaffold	1005836	960	No
GCA_001791615.1	ABY1	Candidatus Uhrbacteria bacterium RIFOXYA2_FULL_40_9	1802416	Scaffold	974511	846	No
GCA_001791635.1	ABY1	Candidatus Uhrbacteria bacterium RIFOXYA2_FULL_41_8	1802417	Scaffold	702004	546	Yes
GCA_001791645.1	ABY1	Candidatus Uhrbacteria bacterium RIFOXYB12_FULL_58_10	1802418	Scaffold	1123060	1026	No
GCA_001791655.1	ABY1	Candidatus Uhrbacteria bacterium RIFOXYB2_FULL_41_10	1802419	Scaffold	769820	697	Yes
GCA_001791695.1	ABY1	Candidatus Uhrbacteria bacterium RIFOXYB2_FULL_41_18	1802420	Scaffold	1055825	959	No
GCA_001791715.1	ABY1	Candidatus Uhrbacteria bacterium RIFOXYB2_FULL_45_11	1802421	Scaffold	882956	789	Yes
GCA_001791725.1	ABY1	Candidatus Uhrbacteria bacterium RIFOXYB2_FULL_57_15	1802422	Scaffold	1101304	1024	No
GCA_001791735.1	ABY1	Candidatus Uhrbacteria bacterium RIFOXYC12_FULL_57_11	1802423	Scaffold	1091692	992	No
GCA_001791745.1	ABY1	Candidatus Uhrbacteria bacterium RIFOXYC2_FULL_47_19	1802424	Scaffold	1036605	895	Yes
GCA_001791885.1	Microgenomatia	Candidatus Woesebacteria bacterium GWB1_37_5	1802473	Scaffold	997932	940	Yes
GCA_001791935.1	Microgenomatia	Candidatus Woesebacteria bacterium GWC2_33_12	1802476	Scaffold	852577	937	Yes
GCA_001791995.1	Microgenomatia	Candidatus Woesebacteria bacterium RBG_13_46_13	1802479	Contig	711173	730	Yes
GCA_001792065.1	Microgenomatia	Candidatus Woesebacteria bacterium RBG_16_40_11	1802483	Scaffold	1098813	1140	No
GCA_001792075.1	Microgenomatia	Candidatus Woesebacteria bacterium RBG_16_41_13	1802484	Scaffold	1113300	1199	Yes
GCA_001792115.1	Microgenomatia	Candidatus Woesebacteria bacterium RBG_16_42_24	1802485	Contig	873092	893	Yes
GCA_001792215.1	Microgenomatia	Candidatus Woesebacteria bacterium RIFCSPHIGHO2_01_FULL_38_10	1802490	Scaffold	1022316	959	Yes
GCA_001792305.1	Microgenomatia	Candidatus Woesebacteria bacterium RIFCSPHIGHO2_01_FULL_39_23	1802495	Scaffold	850044	898	Yes
GCA_001792345.1	Microgenomatia	Candidatus Woesebacteria bacterium RIFCSPHIGHO2_01_FULL_39_32	1802497	Scaffold	1173957	1188	Yes
GCA_001792375.1	Microgenomatia	Candidatus Woesebacteria bacterium RIFCSPHIGHO2_01_FULL_40_22	1802499	Scaffold	1135353	1169	No
GCA_001792385.1	Microgenomatia	Candidatus Woesebacteria bacterium RIFCSPHIGHO2_01_FULL_39_95	1802498	Scaffold	1143141	1130	Yes
GCA_001792415.1	Microgenomatia	Candidatus Woesebacteria bacterium RIFCSPHIGHO2_01_FULL_42_80	1802501	Scaffold	1009818	1090	Yes
GCA_001792455.1	Microgenomatia	Candidatus Woesebacteria bacterium RIFCSPHIGHO2_01_FULL_44_21	1802503	Scaffold	996282	1126	Yes
GCA_001792465.1	Microgenomatia	Candidatus Woesebacteria bacterium RIFCSPHIGHO2_01_FULL_44_10	1802502	Scaffold	809763	890	No
GCA_001792515.1	Microgenomatia	Candidatus Woesebacteria bacterium RIFCSPHIGHO2_02_FULL_39_13	1802505	Scaffold	1260314	1241	Yes
GCA_001792535.1	Microgenomatia	Candidatus Woesebacteria bacterium RIFCSPHIGHO2_02_FULL_42_20	1802506	Scaffold	1077170	1170	Yes
GCA_001792545.1	Microgenomatia	Candidatus Woesebacteria bacterium RIFCSPHIGHO2_12_FULL_38_11	1802507	Scaffold	1159183	1130	Yes
GCA_001792575.1	Microgenomatia	Candidatus Woesebacteria bacterium RIFCSPHIGHO2_12_FULL_38_9	1802508	Scaffold	1047494	1061	No
GCA_001792585.1	Microgenomatia	Candidatus Woesebacteria bacterium RIFCSPHIGHO2_12_FULL_40_20	1802509	Scaffold	1155219	1160	Yes
GCA_001792935.1	Microgenomatia	Candidatus Woesebacteria bacterium RIFCSPHIGHO2_12_FULL_41_24	1802510	Scaffold	1074609	1172	Yes
GCA_001793015.1	Microgenomatia	Candidatus Woesebacteria bacterium RIFCSPLOWO2_01_FULL_39_10	1802516	Scaffold	1152146	1153	Yes
GCA_001793025.1	Microgenomatia	Candidatus Woesebacteria bacterium RIFCSPLOWO2_01_FULL_39_10b	1802517	Scaffold	1096506	1029	Yes
GCA_001793085.1	Microgenomatia	Candidatus Woesebacteria bacterium RIFCSPLOWO2_01_FULL_39_21	1802519	Scaffold	931661	953	No
GCA_001793095.1	Microgenomatia	Candidatus Woesebacteria bacterium RIFCSPLOWO2_01_FULL_39_23	1802520	Scaffold	1126128	1184	No
GCA_001793105.1	Microgenomatia	Candidatus Woesebacteria bacterium RIFCSPLOWO2_01_FULL_39_25	1802521	Scaffold	1251834	1272	Yes
GCA_001793155.1	Microgenomatia	Candidatus Woesebacteria bacterium RIFCSPLOWO2_01_FULL_39_61	1802522	Contig	1083542	1083	Yes
GCA_001793165.1	Microgenomatia	Candidatus Woesebacteria bacterium RIFCSPLOWO2_01_FULL_42_67	1802523	Scaffold	1032589	1123	Yes
GCA_001793235.1	Microgenomatia	Candidatus Woesebacteria bacterium RIFCSPLOWO2_01_FULL_44_24b	1802526	Scaffold	898253	1021	Yes
GCA_001793255.1	Microgenomatia	Candidatus Woesebacteria bacterium RIFCSPLOWO2_02_FULL_42_10	1802527	Scaffold	1074938	1101	Yes
GCA_001793265.1	Microgenomatia	Candidatus Woesebacteria bacterium RIFCSPLOWO2_12_FULL_39_9	1802528	Scaffold	1217366	1208	Yes
GCA_001793315.1	Microgenomatia	Candidatus Woesebacteria bacterium RIFOXYA1_FULL_31_71	1802530	Contig	820381	883	Yes
GCA_001793425.1	Microgenomatia	Candidatus Woesebacteria bacterium RIFOXYB1_FULL_31_120	1802536	Scaffold	790591	847	Yes
GCA_001793455.1	Microgenomatia	Candidatus Woesebacteria bacterium RIFOXYB1_FULL_41_13	1802540	Scaffold	678478	627	Yes
GCA_001793555.1	Microgenomatia	Candidatus Woesebacteria bacterium RIFOXYC1_FULL_31_51	1802543	Contig	819677	880	Yes
GCA_001793635.1	Microgenomatia	Candidatus Woesebacteria bacterium RIFOXYD1_FULL_31_53	1802547	Contig	807181	869	Yes
GCA_001793705.1	Microgenomatia	Candidatus Woesebacteria bacterium RIFOXYD1_FULL_41_28	1802550	Scaffold	597322	598	Yes
GCA_001793775.1	Paceibacteria	Candidatus Wolfebacteria bacterium GWA1_42_9	1802553	Scaffold	550676	489	Yes
GCA_001793815.1	Paceibacteria	Candidatus Wolfebacteria bacterium RIFCSPHIGHO2_01_FULL_48_22	1802555	Scaffold	728415	744	Yes
GCA_001793825.1	Paceibacteria	Candidatus Wolfebacteria bacterium RIFCSPLOWO2_01_FULL_38_11	1802556	Scaffold	540729	516	Yes
GCA_001793855.1	Paceibacteria	Candidatus Wolfebacteria bacterium RIFCSPLOWO2_01_FULL_45_19	1802557	Scaffold	588889	570	Yes
GCA_001793865.1	Paceibacteria	Candidatus Wolfebacteria bacterium RIFCSPLOWO2_01_FULL_47_17b	1802558	Scaffold	729804	763	Yes
GCA_001793895.1	Paceibacteria	Candidatus Wolfebacteria bacterium RIFOXYB1_FULL_54_12	1802559	Scaffold	824713	789	Yes
GCA_001793945.1	Paceibacteria	Candidatus Wolfebacteria bacterium RIFOXYD12_FULL_48_21	1802562	Scaffold	878700	869	Yes
GCA_001793975.1	Paceibacteria	Candidatus Wolfebacteria bacterium RIFOXYD2_FULL_48_11	1802563	Scaffold	848643	734	Yes
GCA_001793985.1	Paceibacteria	Candidatus Yanofskybacteria bacterium RIFCSPHIGHO2_01_FULL_39_44	1802658	Contig	709436	718	Yes
GCA_001794015.1	Paceibacteria	Candidatus Yanofskybacteria bacterium RIFCSPHIGHO2_01_FULL_39_8b	1802659	Scaffold	707814	629	Yes
GCA_001794025.1	Paceibacteria	Candidatus Yanofskybacteria bacterium RIFCSPHIGHO2_01_FULL_41_21	1802660	Scaffold	704475	686	No
GCA_001794055.1	Paceibacteria	Candidatus Yanofskybacteria bacterium RIFCSPHIGHO2_01_FULL_41_26	1802661	Scaffold	799807	811	Yes
GCA_001794065.1	Paceibacteria	Candidatus Yanofskybacteria bacterium RIFCSPHIGHO2_01_FULL_41_27	1802662	Scaffold	584846	567	Yes
GCA_001794095.1	Paceibacteria	Candidatus Yanofskybacteria bacterium RIFCSPHIGHO2_01_FULL_41_53	1802663	Scaffold	1009588	972	Yes
GCA_001794105.1	Paceibacteria	Candidatus Yanofskybacteria bacterium RIFCSPHIGHO2_01_FULL_42_12	1802664	Scaffold	756253	694	No
GCA_001794125.1	Paceibacteria	Candidatus Yanofskybacteria bacterium RIFCSPHIGHO2_01_FULL_43_32	1802665	Scaffold	761941	756	Yes
GCA_001794195.1	Paceibacteria	Candidatus Yanofskybacteria bacterium RIFCSPHIGHO2_01_FULL_44_17	1802668	Scaffold	674209	680	Yes
GCA_001794205.1	Paceibacteria	Candidatus Yanofskybacteria bacterium RIFCSPHIGHO2_01_FULL_44_22	1802669	Scaffold	444406	417	Yes
GCA_001794215.1	Paceibacteria	Candidatus Yanofskybacteria bacterium RIFCSPHIGHO2_01_FULL_44_24	1802670	Scaffold	970849	956	Yes
GCA_001794285.1	Paceibacteria	Candidatus Yanofskybacteria bacterium RIFCSPHIGHO2_02_FULL_38_22b	1802673	Scaffold	913742	926	Yes
GCA_001794375.1	Paceibacteria	Candidatus Yanofskybacteria bacterium RIFCSPHIGHO2_02_FULL_41_29	1802677	Scaffold	1029476	996	Yes
GCA_001794385.1	Paceibacteria	Candidatus Yanofskybacteria bacterium RIFCSPHIGHO2_02_FULL_43_12	1802678	Scaffold	751899	723	Yes
GCA_001794435.1	Paceibacteria	Candidatus Yanofskybacteria bacterium RIFCSPHIGHO2_02_FULL_43_17	1802680	Scaffold	861746	861	Yes
GCA_001794475.1	Paceibacteria	Candidatus Yanofskybacteria bacterium RIFCSPHIGHO2_02_FULL_44_12b	1802682	Scaffold	1029503	1009	Yes
GCA_001794485.1	Paceibacteria	Candidatus Yanofskybacteria bacterium RIFCSPHIGHO2_02_FULL_44_36b	1802683	Contig	567079	588	Yes
GCA_001794515.1	Paceibacteria	Candidatus Yanofskybacteria bacterium RIFCSPHIGHO2_02_FULL_46_19	1802684	Scaffold	598235	577	No
GCA_001794525.1	Paceibacteria	Candidatus Yanofskybacteria bacterium RIFCSPHIGHO2_02_FULL_50_12	1802685	Scaffold	519497	477	No
GCA_001794555.1	Paceibacteria	Candidatus Yanofskybacteria bacterium RIFCSPHIGHO2_12_FULL_41_9	1802686	Scaffold	891809	820	Yes
GCA_001794575.1	Paceibacteria	Candidatus Yanofskybacteria bacterium RIFCSPHIGHO2_12_FULL_43_11	1802687	Scaffold	680274	656	Yes
GCA_001794595.1	Paceibacteria	Candidatus Yanofskybacteria bacterium RIFCSPHIGHO2_12_FULL_44_29b	1802688	Scaffold	599649	607	Yes
GCA_001794605.1	Paceibacteria	Candidatus Yanofskybacteria bacterium RIFCSPHIGHO2_12_FULL_45_19b	1802689	Scaffold	603702	581	No
GCA_001794635.1	Paceibacteria	Candidatus Yanofskybacteria bacterium RIFCSPLOWO2_01_FULL_39_28	1802690	Contig	815413	836	Yes
GCA_001794655.1	Paceibacteria	Candidatus Yanofskybacteria bacterium RIFCSPLOWO2_01_FULL_41_33	1802691	Scaffold	515916	509	Yes
GCA_001794695.1	Paceibacteria	Candidatus Yanofskybacteria bacterium RIFCSPLOWO2_01_FULL_43_46	1802696	Scaffold	698125	692	Yes
GCA_001794735.1	Paceibacteria	Candidatus Yanofskybacteria bacterium RIFCSPLOWO2_02_FULL_43_10	1802703	Scaffold	713072	668	No
GCA_001794755.1	Paceibacteria	Candidatus Yanofskybacteria bacterium RIFCSPLOWO2_02_FULL_44_18	1802705	Scaffold	631294	645	Yes
GCA_001794775.1	Paceibacteria	Candidatus Yanofskybacteria bacterium RIFOXYA1_FULL_44_17	1802712	Scaffold	722174	721	Yes
GCA_001794795.1	Paceibacteria	Candidatus Yanofskybacteria bacterium RIFOXYB1_FULL_44_29	1802714	Scaffold	735919	734	Yes
GCA_001795585.1	Paceibacteria	Candidatus Yanofskybacteria bacterium RIFCSPLOWO2_01_FULL_41_67	1802693	Scaffold	1004293	961	Yes
GCA_001795615.1	Paceibacteria	Candidatus Yanofskybacteria bacterium RIFCSPLOWO2_01_FULL_42_49	1802694	Contig	807499	785	Yes
GCA_001795625.1	Paceibacteria	Candidatus Yanofskybacteria bacterium RIFCSPLOWO2_01_FULL_43_22	1802695	Scaffold	866891	880	Yes
GCA_001795655.1	Paceibacteria	Candidatus Yanofskybacteria bacterium RIFCSPLOWO2_01_FULL_44_22	1802697	Scaffold	977733	986	Yes
GCA_001795665.1	Paceibacteria	Candidatus Yanofskybacteria bacterium RIFCSPLOWO2_01_FULL_45_72	1802699	Scaffold	608347	596	Yes
GCA_001795695.1	Paceibacteria	Candidatus Yanofskybacteria bacterium RIFCSPLOWO2_01_FULL_49_17	1802700	Scaffold	613638	585	No
GCA_001795735.1	Paceibacteria	Candidatus Yanofskybacteria bacterium RIFCSPLOWO2_02_FULL_41_13	1802702	Scaffold	1022463	982	Yes
GCA_001795795.1	Paceibacteria	Candidatus Yanofskybacteria bacterium RIFCSPLOWO2_02_FULL_45_18	1802707	Scaffold	627228	608	Yes
GCA_001795855.1	Paceibacteria	Candidatus Yanofskybacteria bacterium RIFCSPLOWO2_12_FULL_43_11b	1802710	Scaffold	767938	747	Yes
GCA_001795875.1	Paceibacteria	Candidatus Yanofskybacteria bacterium RIFCSPLOWO2_12_FULL_44_13b	1802711	Scaffold	619996	627	Yes
GCA_001795895.1	Paceibacteria	Candidatus Yanofskybacteria bacterium RIFOXYA2_FULL_45_28	1802713	Scaffold	731831	735	Yes
GCA_001795915.1	Paceibacteria	Candidatus Yanofskybacteria bacterium RIFOXYB2_FULL_44_18	1802715	Scaffold	721957	718	Yes
GCA_001795935.1	Paceibacteria	Candidatus Yanofskybacteria bacterium RIFOXYC1_FULL_44_16	1802716	Scaffold	735370	731	Yes
GCA_001795955.1	Paceibacteria	Candidatus Yanofskybacteria bacterium RIFOXYC2_FULL_44_13	1802717	Scaffold	752252	739	Yes
GCA_001795975.1	Paceibacteria	Candidatus Yanofskybacteria bacterium RIFOXYD1_FULL_42_10	1802718	Scaffold	715268	639	Yes
GCA_001795995.1	Paceibacteria	Candidatus Yanofskybacteria bacterium RIFOXYD1_FULL_44_17	1802719	Scaffold	740034	727	Yes
GCA_001803415.1	Microgenomatia	Microgenomates group bacterium RBG_16_45_19	1817747	Scaffold	1369768	1345	Yes
GCA_001803465.1	Microgenomatia	Microgenomates group bacterium RIFCSPHIGHO2_01_FULL_45_11	1817749	Scaffold	1083413	1015	Yes
GCA_001816375.1	Microgenomatia	Candidatus Blackburnbacteria bacterium RIFCSPHIGHO2_01_FULL_40_17	1797512	Scaffold	956702	952	Yes
GCA_001816385.1	Microgenomatia	Candidatus Blackburnbacteria bacterium RIFCSPHIGHO2_01_FULL_43_15b	1797513	Scaffold	904792	887	Yes
GCA_001816405.1	Microgenomatia	Candidatus Blackburnbacteria bacterium RIFCSPHIGHO2_02_FULL_39_13	1797515	Scaffold	953848	935	Yes
GCA_001816455.1	Microgenomatia	Candidatus Blackburnbacteria bacterium RIFCSPHIGHO2_12_FULL_44_25	1797518	Scaffold	840956	872	Yes
GCA_001816475.1	Microgenomatia	Candidatus Blackburnbacteria bacterium RIFCSPLOWO2_01_FULL_40_20	1797519	Scaffold	958425	967	Yes
GCA_001816585.1	Microgenomatia	Candidatus Chisholmbacteria bacterium RIFCSPHIGHO2_01_FULL_52_32	1797591	Contig	1254643	1204	Yes
GCA_001816645.1	Microgenomatia	Candidatus Woykebacteria bacterium GWB1_45_5	1802592	Scaffold	882399	816	Yes
GCA_001816655.1	Microgenomatia	Candidatus Woykebacteria bacterium RBG_13_40_15	1802593	Scaffold	982788	961	Yes
GCA_001816695.1	Microgenomatia	Candidatus Woykebacteria bacterium RBG_16_39_9b	1802595	Scaffold	594602	538	No
GCA_001816815.1	Microgenomatia	Candidatus Woykebacteria bacterium RIFCSPHIGHO2_12_FULL_43_10	1802602	Scaffold	716521	652	No
GCA_001816835.1	Microgenomatia	Candidatus Woykebacteria bacterium RIFCSPLOWO2_01_FULL_43_14	1802605	Scaffold	806729	797	Yes
GCA_001816915.1	Microgenomatia	Candidatus Chisholmbacteria bacterium RIFCSPLOWO2_01_FULL_49_14	1797593	Scaffold	1211858	1201	Yes
GCA_001816955.1	Microgenomatia	Candidatus Chisholmbacteria bacterium RIFCSPLOWO2_01_FULL_50_28	1797594	Scaffold	1214076	1176	Yes
GCA_001817035.1	Andersenbacteria	Candidatus Andersenbacteria bacterium RIFCSPHIGHO2_01_FULL_46_36	1797278	Scaffold	778473	777	Yes
GCA_001817055.1	Andersenbacteria	Candidatus Andersenbacteria bacterium RIFCSPHIGHO2_02_FULL_45_11	1797279	Scaffold	884266	860	Yes
GCA_001817065.1	Andersenbacteria	Candidatus Andersenbacteria bacterium RIFCSPHIGHO2_02_FULL_46_16	1797280	Scaffold	1362175	1235	Yes
GCA_001817095.1	Andersenbacteria	Candidatus Andersenbacteria bacterium RIFCSPHIGHO2_12_FULL_45_11	1797281	Scaffold	970698	950	No
GCA_001817115.1	Andersenbacteria	Candidatus Andersenbacteria bacterium RIFCSPHIGHO2_12_FULL_45_11b	1797282	Scaffold	883870	849	Yes
GCA_001817135.1	Andersenbacteria	Candidatus Andersenbacteria bacterium RIFCSPHIGHO2_12_FULL_46_9	1797283	Scaffold	1151254	980	No
GCA_001817145.1	Andersenbacteria	Candidatus Andersenbacteria bacterium RIFCSPLOWO2_02_FULL_46_11	1797284	Scaffold	1173626	1040	Yes
GCA_001817175.1	Andersenbacteria	Candidatus Andersenbacteria bacterium RIFCSPLOWO2_12_FULL_45_8	1797285	Scaffold	1002649	904	No
GCA_001817195.1	Paceibacteria	Candidatus Brennerbacteria bacterium RIFOXYB1_FULL_41_13	1797527	Scaffold	628883	667	Yes
GCA_001817215.1	Paceibacteria	Candidatus Brennerbacteria bacterium RIFOXYC1_FULL_41_11	1797528	Scaffold	608236	645	Yes
GCA_001817235.1	Paceibacteria	Candidatus Brennerbacteria bacterium RIFOXYD1_FULL_41_16	1797529	Scaffold	655033	690	Yes
GCA_001817295.1	ABY1	Candidatus Buchananbacteria bacterium RIFCSPHIGHO2_01_FULL_39_14	1797532	Scaffold	1184984	1119	Yes
GCA_001817345.1	ABY1	Candidatus Buchananbacteria bacterium RIFCSPHIGHO2_01_FULL_44_11	1797535	Scaffold	943148	884	Yes
GCA_001817375.1	ABY1	Candidatus Buchananbacteria bacterium RIFCSPHIGHO2_01_FULL_46_12	1797536	Scaffold	984154	857	Yes
GCA_001817425.1	ABY1	Candidatus Buchananbacteria bacterium RIFCSPHIGHO2_02_FULL_39_17	1797539	Scaffold	1141344	1096	Yes
GCA_001817455.1	ABY1	Candidatus Buchananbacteria bacterium RIFCSPHIGHO2_02_FULL_40_13	1797540	Scaffold	965996	897	No
GCA_001817465.1	ABY1	Candidatus Buchananbacteria bacterium RIFCSPHIGHO2_02_FULL_45_11b	1797541	Scaffold	908187	786	No
GCA_001817495.1	ABY1	Candidatus Buchananbacteria bacterium RIFCSPHIGHO2_02_FULL_56_16	1797542	Scaffold	1056120	927	Yes
GCA_001817505.1	ABY1	Candidatus Buchananbacteria bacterium RIFCSPLOWO2_01_FULL_39_33	1797543	Scaffold	973170	913	Yes
GCA_001817615.1	ABY1	Candidatus Buchananbacteria bacterium RIFCSPLOWO2_02_FULL_46_11b	1797548	Scaffold	1028533	857	Yes
GCA_001817635.1	Paceibacteria	Candidatus Colwellbacteria bacterium GWA2_46_10	1797684	Scaffold	507262	515	Yes
GCA_001817685.1	Paceibacteria	Candidatus Colwellbacteria bacterium RIFCSPHIGHO2_02_FULL_45_17	1797687	Scaffold	461877	460	No
GCA_001817755.1	Paceibacteria	Candidatus Colwellbacteria bacterium RIFCSPLOWO2_01_FULL_48_10	1797690	Scaffold	745897	676	No
GCA_001817765.1	Paceibacteria	Candidatus Colwellbacteria bacterium RIFCSPLOWO2_02_FULL_44_20b	1797691	Scaffold	589157	562	Yes
GCA_001817795.1	Paceibacteria	Candidatus Colwellbacteria bacterium RIFCSPLOWO2_02_FULL_45_11	1797692	Scaffold	531354	496	No
GCA_001817805.1	Paceibacteria	Candidatus Colwellbacteria bacterium RIFCSPLOWO2_12_FULL_43_11	1797693	Scaffold	498071	449	Yes
GCA_001817835.1	Paceibacteria	Candidatus Colwellbacteria bacterium RIFCSPLOWO2_12_FULL_44_13	1797694	Scaffold	469551	444	Yes
GCA_001817875.1	Paceibacteria	Candidatus Harrisonbacteria bacterium RIFCSPHIGHO2_01_FULL_44_13	1798402	Scaffold	667198	645	Yes
GCA_001817915.1	Paceibacteria	Candidatus Harrisonbacteria bacterium RIFCSPLOWO2_01_FULL_44_18	1798407	Scaffold	752398	748	Yes
GCA_001817925.1	Paceibacteria	Candidatus Harrisonbacteria bacterium RIFCSPLOWO2_01_FULL_40_28	1798406	Scaffold	486892	477	No
GCA_001817935.1	Paceibacteria	Candidatus Harrisonbacteria bacterium RIFCSPHIGHO2_12_FULL_48_16	1798405	Scaffold	458099	444	No
GCA_001818015.1	Paceibacteria	Candidatus Harrisonbacteria bacterium RIFOXYD1_FULL_40_9	1798412	Scaffold	541659	465	No
GCA_001818055.1	ABY1	Candidatus Jacksonbacteria bacterium RIFCSPHIGHO2_02_FULL_43_10	1798455	Scaffold	762241	660	No
GCA_001818075.1	ABY1	Candidatus Jacksonbacteria bacterium RIFCSPHIGHO2_02_FULL_44_25	1798456	Scaffold	918784	852	No
GCA_001818085.1	ABY1	Candidatus Jacksonbacteria bacterium RIFCSPHIGHO2_12_FULL_44_12	1798457	Scaffold	889526	759	Yes
GCA_001818105.1	ABY1	Candidatus Jacksonbacteria bacterium RIFCSPLOWO2_01_FULL_44_13	1798458	Scaffold	969913	832	No
GCA_001818135.1	ABY1	Candidatus Jacksonbacteria bacterium RIFCSPLOWO2_02_FULL_43_9	1798459	Scaffold	802204	611	No
GCA_001818155.1	ABY1	Candidatus Jacksonbacteria bacterium RIFCSPLOWO2_02_FULL_44_20	1798460	Scaffold	1072735	993	Yes
GCA_001818175.1	ABY1	Candidatus Jacksonbacteria bacterium RIFCSPLOWO2_12_FULL_44_15b	1798461	Scaffold	1054222	950	Yes
GCA_001818185.1	ABY1	Candidatus Jacksonbacteria bacterium RIFOXYA2_FULL_43_12	1798462	Scaffold	1313001	1172	No
GCA_001818205.1	ABY1	Candidatus Jacksonbacteria bacterium RIFOXYA2_FULL_44_7	1798463	Scaffold	773242	621	No
GCA_001818235.1	ABY1	Candidatus Jacksonbacteria bacterium RIFOXYB2_FULL_44_15	1798464	Scaffold	1253627	1141	Yes
GCA_001818255.1	ABY1	Candidatus Jacksonbacteria bacterium RIFOXYC2_FULL_44_29	1798465	Scaffold	1228308	1095	Yes
GCA_001818275.1	ABY1	Candidatus Jacksonbacteria bacterium RIFOXYD2_FULL_43_21	1798466	Scaffold	1371105	1210	Yes
GCA_001818285.1	ABY1	Candidatus Kerfeldbacteria bacterium RIFCSPLOWO2_01_FULL_48_11	1798543	Scaffold	1204695	1038	No
GCA_001818315.1	ABY1	Candidatus Kerfeldbacteria bacterium RIFCSPLOWO2_02_FULL_42_19	1798544	Scaffold	1163392	1073	Yes
GCA_001818335.1	ABY1	Candidatus Kerfeldbacteria bacterium RIFCSPLOWO2_12_FULL_43_9	1798545	Scaffold	1074363	973	Yes
GCA_001818355.1	ABY1	Candidatus Kerfeldbacteria bacterium RIFOXYC2_FULL_38_9	1798548	Scaffold	1108620	901	No
GCA_001818365.1	ABY1	Candidatus Komeilibacteria bacterium RIFCSPHIGHO2_01_FULL_52_14	1798549	Scaffold	860072	757	Yes
GCA_001818395.1	ABY1	Candidatus Komeilibacteria bacterium RIFCSPLOWO2_01_FULL_52_15	1798551	Scaffold	869668	753	Yes
GCA_001818435.1	ABY1	Candidatus Komeilibacteria bacterium RIFCSPLOWO2_02_FULL_48_11	1798553	Scaffold	1087364	981	Yes
GCA_001818445.1	ABY1	Candidatus Komeilibacteria bacterium RIFOXYC1_FULL_37_11	1798555	Scaffold	904089	837	Yes
GCA_001818475.1	ABY1	Candidatus Komeilibacteria bacterium RIFOXYC2_FULL_45_12	1798556	Scaffold	959512	806	Yes
GCA_001818495.1	ABY1	Candidatus Komeilibacteria bacterium RIFOXYD1_FULL_37_29	1798557	Scaffold	899340	856	Yes
GCA_001818655.1	Paceibacteria	Candidatus Liptonbacteria bacterium RIFCSPLOWO2_01_FULL_56_20	1798652	Scaffold	648384	633	Yes
GCA_001818675.1	Paceibacteria	Candidatus Harrisonbacteria bacterium RIFCSPHIGHO2_02_FULL_40_20	1798403	Scaffold	667488	653	Yes
GCA_001818695.1	Paceibacteria	Candidatus Harrisonbacteria bacterium RIFCSPHIGHO2_02_FULL_42_16	1798404	Scaffold	754398	778	No
GCA_001818705.1	Paceibacteria	Candidatus Harrisonbacteria bacterium RIFCSPLOWO2_02_FULL_45_10c	1798410	Scaffold	546056	469	Yes
GCA_001818735.1	ABY1	Candidatus Kerfeldbacteria bacterium RIFCSPHIGHO2_02_FULL_42_14	1798540	Scaffold	1128712	1024	Yes
GCA_001818755.1	ABY1	Candidatus Kerfeldbacteria bacterium RIFCSPHIGHO2_12_FULL_42_13	1798541	Scaffold	1141783	1047	Yes
GCA_001818775.1	ABY1	Candidatus Kerfeldbacteria bacterium RIFCSPHIGHO2_12_FULL_48_17	1798542	Scaffold	1218737	1069	Yes
GCA_001818785.1	ABY1	Candidatus Kerfeldbacteria bacterium RIFOXYA2_FULL_38_24	1798546	Scaffold	1165907	1066	Yes
GCA_001818815.1	ABY1	Candidatus Kerfeldbacteria bacterium RIFOXYB2_FULL_38_14	1798547	Scaffold	1218587	1105	Yes
GCA_001818835.1	ABY1	Candidatus Komeilibacteria bacterium RIFCSPLOWO2_01_FULL_45_10	1798550	Scaffold	594480	498	No
GCA_001818855.1	ABY1	Candidatus Komeilibacteria bacterium RIFOXYA2_FULL_45_9	1798554	Scaffold	915654	755	No
GCA_001818895.1	Paceibacteria	Candidatus Liptonbacteria bacterium RIFCSPLOWO2_01_FULL_53_13	1798651	Scaffold	777651	669	No
GCA_001818915.1	Paceibacteria	Candidatus Liptonbacteria bacterium RIFOXYC1_FULL_36_8	1798655	Scaffold	542913	487	Yes
GCA_001818945.1	Paceibacteria	Candidatus Lloydbacteria bacterium RIFCSPHIGHO2_01_FULL_49_22	1798658	Scaffold	1279554	1197	Yes
GCA_001818975.1	Paceibacteria	Candidatus Lloydbacteria bacterium RIFCSPHIGHO2_01_FULL_54_11	1798659	Scaffold	1274965	1137	Yes
GCA_001819095.1	Paceibacteria	Candidatus Lloydbacteria bacterium RIFCSPLOWO2_02_FULL_54_12	1798668	Scaffold	1366402	1251	Yes
GCA_001819145.1	Paceibacteria	Candidatus Nealsonbacteria bacterium RBG_13_36_15	1801660	Scaffold	376759	357	Yes
GCA_001819215.1	Paceibacteria	Candidatus Nealsonbacteria bacterium RIFCSPHIGHO2_01_FULL_38_55	1801664	Scaffold	667615	628	Yes
GCA_001819255.1	Paceibacteria	Candidatus Nealsonbacteria bacterium RIFCSPHIGHO2_02_38_10	1801666	Scaffold	585621	542	Yes
GCA_001819265.1	Paceibacteria	Candidatus Nealsonbacteria bacterium RIFCSPHIGHO2_02_FULL_38_75	1801667	Scaffold	640654	607	Yes
GCA_001819295.1	Paceibacteria	Candidatus Nealsonbacteria bacterium RIFCSPHIGHO2_02_FULL_43_13	1801668	Scaffold	524341	541	No
GCA_001819315.1	Paceibacteria	Candidatus Nealsonbacteria bacterium RIFCSPHIGHO2_12_FULL_38_18	1801669	Scaffold	635481	595	Yes
GCA_001819335.1	Paceibacteria	Candidatus Nealsonbacteria bacterium RIFCSPLOWO2_01_FULL_43_32	1801672	Scaffold	552629	589	Yes
GCA_001819395.1	Paceibacteria	Candidatus Niyogibacteria bacterium RIFCSPLOWO2_01_FULL_45_48	1801724	Scaffold	808436	830	Yes
GCA_001819435.1	Paceibacteria	Candidatus Portnoybacteria bacterium RBG_13_40_8	1801990	Scaffold	690498	722	No
GCA_001819455.1	Paceibacteria	Candidatus Niyogibacteria bacterium RIFCSPHIGHO2_01_FULL_45_28	1801723	Scaffold	686201	682	Yes
GCA_001819495.1	Paceibacteria	Candidatus Portnoybacteria bacterium RBG_19FT_COMBO_36_7	1801992	Scaffold	761679	732	Yes
GCA_001819535.1	Paceibacteria	Candidatus Portnoybacteria bacterium RIFCSPHIGHO2_01_FULL_40_12b	1801994	Scaffold	565585	553	No
GCA_001819555.1	Paceibacteria	Candidatus Portnoybacteria bacterium RIFCSPHIGHO2_02_FULL_39_12	1801995	Scaffold	712090	680	Yes
GCA_001819575.1	Paceibacteria	Candidatus Portnoybacteria bacterium RIFCSPHIGHO2_02_FULL_40_23	1801996	Scaffold	418652	421	No
GCA_001819585.1	Paceibacteria	Candidatus Portnoybacteria bacterium RIFCSPLOWO2_01_FULL_38_39	1801999	Scaffold	711422	658	Yes
GCA_001819605.1	Paceibacteria	Candidatus Portnoybacteria bacterium RIFCSPLOWO2_01_FULL_43_11	1802000	Scaffold	702366	684	No
GCA_001819655.1	Paceibacteria	Candidatus Portnoybacteria bacterium RIFCSPLOWO2_02_FULL_40_15	1802002	Scaffold	687301	620	Yes
GCA_001819665.1	Paceibacteria	Candidatus Portnoybacteria bacterium RIFCSPLOWO2_12_FULL_39_9	1802003	Scaffold	738770	715	Yes
GCA_001819695.1	Paceibacteria	Candidatus Ryanbacteria bacterium RIFCSPHIGHO2_01_45_13	1802112	Scaffold	968492	935	Yes
GCA_001819715.1	Paceibacteria	Candidatus Ryanbacteria bacterium RIFCSPHIGHO2_01_FULL_44_130	1802113	Scaffold	876838	846	Yes
GCA_001819815.1	Paceibacteria	Candidatus Ryanbacteria bacterium RIFCSPHIGHO2_02_FULL_45_17b	1802118	Scaffold	836986	856	Yes
GCA_001819835.1	Paceibacteria	Candidatus Ryanbacteria bacterium RIFCSPHIGHO2_02_FULL_45_43	1802119	Scaffold	887467	859	Yes
GCA_001819875.1	Paceibacteria	Candidatus Ryanbacteria bacterium RIFCSPHIGHO2_02_FULL_48_12	1802121	Scaffold	990529	947	Yes
GCA_001819895.1	Paceibacteria	Candidatus Ryanbacteria bacterium RIFCSPHIGHO2_12_FULL_44_20	1802122	Scaffold	876185	837	Yes
GCA_001819905.1	Paceibacteria	Candidatus Ryanbacteria bacterium RIFCSPHIGHO2_12_FULL_47_12b	1802123	Scaffold	689570	618	No
GCA_001819935.1	Paceibacteria	Candidatus Ryanbacteria bacterium RIFCSPLOWO2_01_FULL_44_230	1802124	Contig	892440	864	Yes
GCA_001819985.1	Paceibacteria	Candidatus Spechtbacteria bacterium RIFCSPHIGHO2_02_FULL_43_15b	1802159	Scaffold	939072	813	Yes
GCA_001820055.1	Paceibacteria	Candidatus Spechtbacteria bacterium RIFCSPLOWO2_12_FULL_38_22	1802165	Scaffold	623063	606	Yes
GCA_001820095.1	Paceibacteria	Candidatus Staskawiczbacteria bacterium RIFCSPHIGHO2_01_FULL_39_25	1802202	Scaffold	743289	743	Yes
GCA_001820115.1	Paceibacteria	Candidatus Staskawiczbacteria bacterium RIFCSPHIGHO2_01_FULL_41_41	1802203	Scaffold	866573	925	Yes
GCA_001820135.1	Paceibacteria	Candidatus Staskawiczbacteria bacterium RIFCSPHIGHO2_02_FULL_33_16	1802204	Scaffold	732447	688	No
GCA_001820175.1	Paceibacteria	Candidatus Staskawiczbacteria bacterium RIFCSPHIGHO2_02_FULL_42_22	1802207	Scaffold	821145	843	Yes
GCA_001820215.1	Paceibacteria	Candidatus Staskawiczbacteria bacterium RIFCSPLOWO2_01_FULL_33_13	1802210	Scaffold	697532	670	Yes
GCA_001820225.1	Paceibacteria	Candidatus Staskawiczbacteria bacterium RIFCSPLOWO2_01_FULL_37_19	1802212	Scaffold	694087	723	Yes
GCA_001820255.1	Paceibacteria	Candidatus Staskawiczbacteria bacterium RIFCSPLOWO2_01_FULL_38_12b	1802214	Scaffold	836506	848	Yes
GCA_001820275.1	Paceibacteria	Candidatus Staskawiczbacteria bacterium RIFCSPLOWO2_01_FULL_40_39	1802215	Scaffold	817241	806	Yes
GCA_001820295.1	Paceibacteria	Candidatus Staskawiczbacteria bacterium RIFOXYA1_FULL_37_15	1802219	Scaffold	736672	763	Yes
GCA_001820305.1	Paceibacteria	Candidatus Staskawiczbacteria bacterium RIFCSPLOWO2_01_FULL_43_17b	1802216	Scaffold	790665	817	Yes
GCA_001820325.1	Paceibacteria	Candidatus Staskawiczbacteria bacterium RIFOXYA12_FULL_37_10	1802220	Scaffold	727491	737	Yes
GCA_001820395.1	Paceibacteria	Candidatus Staskawiczbacteria bacterium RIFOXYB2_FULL_37_10	1802226	Scaffold	743406	757	Yes
GCA_001820405.1	Paceibacteria	Candidatus Staskawiczbacteria bacterium RIFOXYC1_FULL_37_43	1802227	Scaffold	760381	786	Yes
GCA_001820435.1	Paceibacteria	Candidatus Staskawiczbacteria bacterium RIFOXYC1_FULL_37_52	1802228	Scaffold	825550	855	Yes
GCA_001820445.1	Paceibacteria	Candidatus Staskawiczbacteria bacterium RIFOXYC2_FULL_37_17	1802232	Scaffold	760098	781	Yes
GCA_001820475.1	Paceibacteria	Candidatus Staskawiczbacteria bacterium RIFOXYC2_FULL_37_19	1802233	Scaffold	760823	733	Yes
GCA_001820485.1	Paceibacteria	Candidatus Staskawiczbacteria bacterium RIFOXYD1_FULL_32_13	1802234	Scaffold	1028434	1020	Yes
GCA_001820515.1	Paceibacteria	Candidatus Staskawiczbacteria bacterium RIFOXYD1_FULL_37_110	1802235	Scaffold	757236	789	Yes
GCA_001820535.1	Paceibacteria	Candidatus Staskawiczbacteria bacterium RIFOXYD1_FULL_37_73	1802236	Contig	761321	787	Yes
GCA_001820555.1	Paceibacteria	Candidatus Staskawiczbacteria bacterium RIFOXYD12_FULL_37_10	1802238	Scaffold	728516	718	Yes
GCA_001820565.1	Paceibacteria	Candidatus Sungbacteria bacterium RIFCSPHIGHO2_01_FULL_47_32	1802264	Scaffold	1213772	1241	Yes
GCA_001820635.1	Paceibacteria	Candidatus Sungbacteria bacterium RIFCSPHIGHO2_02_FULL_51_29	1802273	Scaffold	1178636	1114	Yes
GCA_001820655.1	Paceibacteria	Candidatus Sungbacteria bacterium RIFCSPHIGHO2_02_FULL_52_23	1802274	Scaffold	695015	681	No
GCA_001820675.1	Paceibacteria	Candidatus Sungbacteria bacterium RIFCSPLOWO2_01_FULL_47_10	1802276	Scaffold	1097461	936	No
GCA_001820685.1	Paceibacteria	Candidatus Sungbacteria bacterium RIFCSPLOWO2_01_FULL_47_32	1802277	Scaffold	1147531	1140	No
GCA_001820715.1	Paceibacteria	Candidatus Sungbacteria bacterium RIFCSPLOWO2_01_FULL_51_34	1802278	Scaffold	1093773	1052	Yes
GCA_001820725.1	Paceibacteria	Candidatus Sungbacteria bacterium RIFCSPLOWO2_01_FULL_54_21	1802279	Scaffold	767394	750	Yes
GCA_001820775.1	Paceibacteria	Candidatus Sungbacteria bacterium RIFCSPLOWO2_12_FULL_41_11	1802286	Scaffold	1310180	1279	Yes
GCA_001820785.1	Paceibacteria	Candidatus Sungbacteria bacterium RIFCSPLOWO2_02_FULL_51_17	1802284	Scaffold	1242788	1177	Yes
GCA_001820825.1	Paceibacteria	Candidatus Taylorbacteria bacterium RIFCSPHIGHO2_01_FULL_43_120	1802297	Scaffold	790353	747	Yes
GCA_001820855.1	Paceibacteria	Candidatus Taylorbacteria bacterium RIFCSPHIGHO2_01_FULL_45_63	1802300	Scaffold	725068	722	Yes
GCA_001820875.1	Paceibacteria	Candidatus Taylorbacteria bacterium RIFCSPHIGHO2_01_FULL_46_22b	1802301	Scaffold	921489	929	Yes
GCA_001820885.1	Paceibacteria	Candidatus Taylorbacteria bacterium RIFCSPHIGHO2_01_FULL_48_38	1802302	Scaffold	556114	576	Yes
GCA_001820905.1	Paceibacteria	Candidatus Taylorbacteria bacterium RIFCSPHIGHO2_01_FULL_49_60	1802303	Scaffold	884588	847	No
GCA_001820935.1	Paceibacteria	Candidatus Taylorbacteria bacterium RIFCSPHIGHO2_01_FULL_51_15	1802304	Scaffold	849092	767	No
GCA_001820955.1	Paceibacteria	Candidatus Taylorbacteria bacterium RIFCSPHIGHO2_02_FULL_43_32b	1802306	Scaffold	1011203	960	No
GCA_001820965.1	Paceibacteria	Candidatus Taylorbacteria bacterium RIFCSPHIGHO2_02_FULL_44_36	1802309	Scaffold	592510	595	No
GCA_001820985.1	Paceibacteria	Candidatus Taylorbacteria bacterium RIFCSPHIGHO2_02_FULL_45_35	1802311	Scaffold	783811	774	Yes
GCA_001821015.1	Paceibacteria	Candidatus Taylorbacteria bacterium RIFCSPHIGHO2_02_FULL_46_13	1802312	Scaffold	887479	876	No
GCA_001821035.1	Paceibacteria	Candidatus Taylorbacteria bacterium RIFCSPHIGHO2_12_FULL_42_34	1802314	Scaffold	968467	929	Yes
GCA_001821055.1	Paceibacteria	Candidatus Taylorbacteria bacterium RIFCSPHIGHO2_12_FULL_45_16	1802315	Scaffold	754352	742	Yes
GCA_001821065.1	Paceibacteria	Candidatus Taylorbacteria bacterium RIFCSPLOWO2_01_FULL_43_44	1802316	Contig	920131	849	No
GCA_001821095.1	Paceibacteria	Candidatus Taylorbacteria bacterium RIFCSPLOWO2_01_FULL_44_26	1802318	Scaffold	460018	448	Yes
GCA_001821115.1	Paceibacteria	Candidatus Taylorbacteria bacterium RIFCSPLOWO2_01_FULL_45_59	1802321	Scaffold	724427	720	Yes
GCA_001821135.1	Paceibacteria	Candidatus Taylorbacteria bacterium RIFCSPLOWO2_01_FULL_48_100	1802322	Scaffold	644823	664	Yes
GCA_001821155.1	Paceibacteria	Candidatus Taylorbacteria bacterium RIFCSPLOWO2_01_FULL_50_130	1802323	Scaffold	691763	657	No
GCA_001821185.1	Paceibacteria	Candidatus Taylorbacteria bacterium RIFCSPLOWO2_02_FULL_43_11	1802325	Scaffold	1024860	949	No
GCA_001821215.1	Paceibacteria	Candidatus Taylorbacteria bacterium RIFCSPLOWO2_02_FULL_43_22b	1802326	Scaffold	964122	925	Yes
GCA_001821235.1	Paceibacteria	Candidatus Taylorbacteria bacterium RIFCSPLOWO2_02_FULL_45_10b	1802328	Scaffold	748155	700	Yes
GCA_001821275.1	Paceibacteria	Candidatus Taylorbacteria bacterium RIFCSPLOWO2_02_FULL_50_120	1802331	Scaffold	799328	747	No
GCA_001821295.1	Paceibacteria	Candidatus Taylorbacteria bacterium RIFCSPLOWO2_12_FULL_43_20	1802332	Scaffold	1008403	961	Yes
GCA_001821305.1	Paceibacteria	Candidatus Taylorbacteria bacterium RIFCSPLOWO2_02_FULL_48_16	1802330	Scaffold	706266	715	Yes
GCA_001821355.1	Paceibacteria	Candidatus Liptonbacteria bacterium RIFOXYB1_FULL_36_10	1798654	Scaffold	582116	514	Yes
GCA_001821375.1	Paceibacteria	Candidatus Liptonbacteria bacterium RIFOXYD1_FULL_36_11	1798656	Scaffold	598867	548	No
GCA_001821385.1	Paceibacteria	Candidatus Lloydbacteria bacterium RIFCSPHIGHO2_02_FULL_50_11	1798660	Scaffold	936139	864	Yes
GCA_001821395.1	Paceibacteria	Candidatus Lloydbacteria bacterium RIFCSPHIGHO2_02_FULL_50_18	1798662	Scaffold	1248108	1177	Yes
GCA_001821435.1	Paceibacteria	Candidatus Lloydbacteria bacterium RIFCSPLOWO2_01_FULL_50_20	1798665	Scaffold	992589	962	Yes
GCA_001821455.1	Paceibacteria	Candidatus Nealsonbacteria bacterium RBG_13_42_11	1801663	Scaffold	494071	459	Yes
GCA_001821475.1	Paceibacteria	Candidatus Nealsonbacteria bacterium RIFCSPLOWO2_01_FULL_38_120	1801670	Scaffold	627327	588	Yes
GCA_001821535.1	Paceibacteria	Candidatus Nealsonbacteria bacterium RIFCSPLOWO2_02_FULL_38_63	1801675	Scaffold	658305	621	Yes
GCA_001821555.1	Paceibacteria	Candidatus Nealsonbacteria bacterium RIFOXYB1_FULL_40_15	1801677	Scaffold	761172	792	Yes
GCA_001821615.1	Paceibacteria	Candidatus Niyogibacteria bacterium RIFCSPLOWO2_12_FULL_41_13	1801726	Scaffold	562351	592	Yes
GCA_001821655.1	Paceibacteria	Candidatus Portnoybacteria bacterium RIFCSPHIGHO2_12_FULL_38_9	1801997	Scaffold	708366	692	Yes
GCA_001821675.1	Paceibacteria	Candidatus Portnoybacteria bacterium RIFCSPHIGHO2_12_FULL_40_11	1801998	Scaffold	620668	552	No
GCA_001821715.1	Paceibacteria	Candidatus Ryanbacteria bacterium RIFCSPLOWO2_02_FULL_44_40	1802127	Scaffold	881079	848	Yes
GCA_001821765.1	Paceibacteria	Candidatus Ryanbacteria bacterium RIFCSPLOWO2_12_FULL_44_26	1802130	Contig	890527	861	Yes
GCA_001821795.1	Paceibacteria	Candidatus Ryanbacteria bacterium RIFCSPLOWO2_12_FULL_47_9c	1802131	Scaffold	766425	726	Yes
GCA_001821805.1	Paceibacteria	Candidatus Spechtbacteria bacterium RIFCSPHIGHO2_01_FULL_43_30	1802158	Scaffold	836748	740	Yes
GCA_001821915.1	Paceibacteria	Candidatus Staskawiczbacteria bacterium RIFCSPHIGHO2_02_FULL_34_10	1802205	Scaffold	687676	665	Yes
GCA_001821925.1	Paceibacteria	Candidatus Staskawiczbacteria bacterium RIFCSPHIGHO2_01_FULL_37_17	1802201	Scaffold	687235	714	Yes
GCA_001821935.1	Paceibacteria	Candidatus Staskawiczbacteria bacterium RIFCSPHIGHO2_02_FULL_43_16	1802208	Scaffold	740502	768	Yes
GCA_001822005.1	Paceibacteria	Candidatus Staskawiczbacteria bacterium RIFCSPLOWO2_02_FULL_39_8	1802217	Scaffold	560134	501	No
GCA_001822025.1	Paceibacteria	Candidatus Staskawiczbacteria bacterium RIFOXYB1_FULL_32_11	1802222	Scaffold	958831	943	Yes
GCA_001822055.1	Paceibacteria	Candidatus Staskawiczbacteria bacterium RIFCSPLOWO2_12_FULL_37_15	1802218	Scaffold	609227	623	No
GCA_001822065.1	Paceibacteria	Candidatus Staskawiczbacteria bacterium RIFOXYB1_FULL_37_44	1802223	Scaffold	835966	869	Yes
GCA_001822075.1	Paceibacteria	Candidatus Staskawiczbacteria bacterium RIFOXYB1_FULL_38_37	1802224	Contig	762385	790	Yes
GCA_001822095.1	Paceibacteria	Candidatus Staskawiczbacteria bacterium RIFOXYC1_FULL_38_18	1802229	Scaffold	686676	723	Yes
GCA_001822135.1	Paceibacteria	Candidatus Staskawiczbacteria bacterium RIFOXYC12_FULL_39_20	1802230	Contig	760812	787	Yes
GCA_001822155.1	Paceibacteria	Candidatus Staskawiczbacteria bacterium RIFOXYD2_FULL_37_10	1802239	Scaffold	725335	706	Yes
GCA_001822165.1	Paceibacteria	Candidatus Staskawiczbacteria bacterium RIFOXYD1_FULL_39_28	1802237	Scaffold	667828	705	Yes
GCA_001822215.1	Paceibacteria	Candidatus Sungbacteria bacterium RIFCSPHIGHO2_01_FULL_50_25	1802265	Scaffold	570380	549	Yes
GCA_001822225.1	Paceibacteria	Candidatus Sungbacteria bacterium RIFCSPHIGHO2_01_FULL_51_22	1802266	Scaffold	1183097	1138	Yes
GCA_001822235.1	Paceibacteria	Candidatus Staskawiczbacteria bacterium RIFOXYD2_FULL_37_9	1802240	Scaffold	670257	618	Yes
GCA_001822295.1	Paceibacteria	Candidatus Sungbacteria bacterium RIFCSPHIGHO2_01_FULL_54_26	1802267	Scaffold	692645	696	Yes
GCA_001822305.1	Paceibacteria	Candidatus Sungbacteria bacterium RIFCSPHIGHO2_02_FULL_41_12b	1802268	Scaffold	1103478	1039	No
GCA_001822325.1	Paceibacteria	Candidatus Sungbacteria bacterium RIFCSPHIGHO2_02_FULL_46_12	1802269	Scaffold	1025229	974	Yes
GCA_001822375.1	Paceibacteria	Candidatus Sungbacteria bacterium RIFCSPHIGHO2_02_FULL_53_17	1802275	Scaffold	738190	743	Yes
GCA_001822415.1	Paceibacteria	Candidatus Sungbacteria bacterium RIFCSPLOWO2_02_FULL_47_9	1802282	Scaffold	1039369	954	Yes
GCA_001822455.1	Paceibacteria	Candidatus Sungbacteria bacterium RIFCSPLOWO2_02_FULL_54_10	1802285	Scaffold	770112	692	Yes
GCA_001822495.1	Paceibacteria	Candidatus Taylorbacteria bacterium RIFCSPHIGHO2_01_FULL_44_110	1802299	Contig	743936	741	Yes
GCA_001822505.1	Paceibacteria	Candidatus Taylorbacteria bacterium RIFCSPHIGHO2_01_FULL_43_47	1802298	Contig	918591	884	No
GCA_001822535.1	Paceibacteria	Candidatus Taylorbacteria bacterium RIFCSPHIGHO2_02_49_25	1802305	Scaffold	978807	943	No
GCA_001822555.1	Paceibacteria	Candidatus Taylorbacteria bacterium RIFCSPHIGHO2_02_FULL_43_55	1802307	Scaffold	902586	860	Yes
GCA_001822575.1	Paceibacteria	Candidatus Taylorbacteria bacterium RIFCSPHIGHO2_02_FULL_44_12	1802308	Scaffold	456623	443	Yes
GCA_001822595.1	Paceibacteria	Candidatus Taylorbacteria bacterium RIFCSPHIGHO2_02_FULL_45_28	1802310	Scaffold	645574	655	Yes
GCA_001822615.1	Paceibacteria	Candidatus Taylorbacteria bacterium RIFCSPHIGHO2_02_FULL_47_18	1802313	Scaffold	667511	685	Yes
GCA_001822625.1	Paceibacteria	Candidatus Taylorbacteria bacterium RIFCSPLOWO2_01_FULL_43_83	1802317	Scaffold	905805	866	Yes
GCA_001822655.1	Paceibacteria	Candidatus Taylorbacteria bacterium RIFCSPLOWO2_01_FULL_45_15b	1802319	Scaffold	923489	843	No
GCA_001822675.1	Paceibacteria	Candidatus Taylorbacteria bacterium RIFCSPLOWO2_01_FULL_45_34b	1802320	Scaffold	777556	770	Yes
GCA_001822695.1	Paceibacteria	Candidatus Taylorbacteria bacterium RIFCSPLOWO2_02_FULL_44_35	1802327	Scaffold	583801	580	No
GCA_001822735.1	Paceibacteria	Candidatus Taylorbacteria bacterium RIFCSPLOWO2_12_FULL_44_9	1802334	Scaffold	751161	731	Yes
GCA_001822765.1	Paceibacteria	Candidatus Taylorbacteria bacterium RIFCSPLOWO2_12_FULL_48_11	1802336	Scaffold	665768	673	Yes
GCA_001822815.1	Paceibacteria	Candidatus Terrybacteria bacterium RIFCSPHIGHO2_01_FULL_43_35	1802361	Scaffold	827286	795	Yes
GCA_001822835.1	Paceibacteria	Candidatus Terrybacteria bacterium RIFCSPHIGHO2_01_FULL_48_17	1802362	Scaffold	865335	883	Yes
GCA_001822855.1	Paceibacteria	Candidatus Terrybacteria bacterium RIFCSPHIGHO2_01_FULL_58_15	1802363	Scaffold	783495	697	No
GCA_001822895.1	Paceibacteria	Candidatus Terrybacteria bacterium RIFCSPLOWO2_01_FULL_40_23	1802366	Scaffold	923479	903	Yes
GCA_001822905.1	Paceibacteria	Candidatus Terrybacteria bacterium RIFCSPLOWO2_01_FULL_44_24	1802367	Scaffold	873695	837	Yes
GCA_001822935.1	Paceibacteria	Candidatus Terrybacteria bacterium RIFCSPLOWO2_01_FULL_48_14	1802368	Scaffold	966660	928	Yes
GCA_001822985.1	ABY1	Candidatus Veblenbacteria bacterium RIFOXYC2_FULL_42_11	1802428	Scaffold	791868	688	Yes
GCA_001823015.1	ABY1	Candidatus Veblenbacteria bacterium RIFOXYD1_FULL_43_11	1802429	Scaffold	681786	568	Yes
GCA_001823055.1	Paceibacteria	Candidatus Vogelbacteria bacterium RIFOXYB1_FULL_42_16	1802436	Scaffold	610990	582	No
GCA_001823065.1	Paceibacteria	Candidatus Vogelbacteria bacterium RIFOXYD1_FULL_44_32	1802438	Scaffold	705274	699	Yes
GCA_001823095.1	Paceibacteria	Candidatus Vogelbacteria bacterium RIFOXYD1_FULL_51_18	1802440	Scaffold	633812	643	Yes
GCA_001823105.1	Paceibacteria	Candidatus Wildermuthbacteria bacterium GWA2_46_15	1802443	Scaffold	536111	482	No
GCA_001823135.1	Paceibacteria	Candidatus Wildermuthbacteria bacterium RIFCSPHIGHO2_01_FULL_45_20	1802444	Scaffold	708066	707	No
GCA_001823155.1	Paceibacteria	Candidatus Wildermuthbacteria bacterium RIFCSPHIGHO2_01_FULL_48_25	1802446	Scaffold	514678	518	Yes
GCA_001823165.1	Paceibacteria	Candidatus Wildermuthbacteria bacterium RIFCSPHIGHO2_01_FULL_49_22b	1802448	Scaffold	584419	612	No
GCA_001823185.1	Paceibacteria	Candidatus Wildermuthbacteria bacterium RIFCSPHIGHO2_01_FULL_50_47	1802449	Scaffold	667476	691	No
GCA_001823215.1	Paceibacteria	Candidatus Wildermuthbacteria bacterium RIFCSPHIGHO2_02_FULL_45_25	1802450	Scaffold	867755	859	No
GCA_001823315.1	Paceibacteria	Candidatus Wildermuthbacteria bacterium RIFCSPHIGHO2_12_FULL_40_12	1802457	Scaffold	526072	521	No
GCA_001823335.1	Paceibacteria	Candidatus Wildermuthbacteria bacterium RIFCSPHIGHO2_12_FULL_49_13	1802459	Scaffold	686631	691	No
GCA_001823345.1	Paceibacteria	Candidatus Wildermuthbacteria bacterium RIFCSPLOWO2_01_FULL_48_29	1802462	Scaffold	477132	495	No
GCA_001823385.1	Paceibacteria	Candidatus Wildermuthbacteria bacterium RIFCSPLOWO2_01_FULL_50_46	1802464	Scaffold	699533	720	No
GCA_001823475.1	Paceibacteria	Candidatus Wildermuthbacteria bacterium RIFCSPLOWO2_12_FULL_49_9	1802468	Scaffold	565445	576	No
GCA_001823495.1	Paceibacteria	Candidatus Yonathbacteria bacterium RIFCSPHIGHO2_01_FULL_44_41	1802722	Scaffold	776001	756	Yes
GCA_001823505.1	Paceibacteria	Candidatus Yonathbacteria bacterium RIFCSPHIGHO2_01_FULL_51_10	1802723	Scaffold	759654	719	Yes
GCA_001823535.1	Paceibacteria	Candidatus Yonathbacteria bacterium RIFCSPHIGHO2_02_FULL_44_14	1802724	Scaffold	757440	741	Yes
GCA_001823545.1	Paceibacteria	Candidatus Yonathbacteria bacterium RIFCSPLOWO2_01_FULL_43_27	1802726	Scaffold	740909	708	No
GCA_001823575.1	Paceibacteria	Candidatus Yonathbacteria bacterium RIFCSPLOWO2_01_FULL_47_33b	1802727	Scaffold	718629	771	Yes
GCA_001823595.1	Paceibacteria	Candidatus Yonathbacteria bacterium RIFOXYC1_FULL_52_10	1802728	Scaffold	765817	729	Yes
GCA_001823605.1	Paceibacteria	Candidatus Yonathbacteria bacterium RIFOXYD1_FULL_52_36	1802730	Scaffold	807570	781	Yes
GCA_001823655.1	Paceibacteria	Candidatus Zambryskibacteria bacterium RIFCSPHIGHO2_01_FULL_35_32	1802732	Scaffold	481577	473	Yes
GCA_001823665.1	Paceibacteria	Candidatus Zambryskibacteria bacterium RIFCSPHIGHO2_01_FULL_39_63	1802733	Scaffold	795387	846	Yes
GCA_001823695.1	Paceibacteria	Candidatus Zambryskibacteria bacterium RIFCSPHIGHO2_01_FULL_43_25	1802734	Scaffold	603298	624	No
GCA_001823715.1	Paceibacteria	Candidatus Zambryskibacteria bacterium RIFCSPHIGHO2_01_FULL_43_60	1802736	Scaffold	599392	645	Yes
GCA_001823745.1	Paceibacteria	Candidatus Zambryskibacteria bacterium RIFCSPHIGHO2_02_FULL_39_16	1802745	Scaffold	464520	474	Yes
GCA_001823795.1	Paceibacteria	Candidatus Zambryskibacteria bacterium RIFCSPHIGHO2_02_FULL_43_37	1802749	Scaffold	494507	538	Yes
GCA_001823825.1	Paceibacteria	Candidatus Zambryskibacteria bacterium RIFCSPHIGHO2_12_FULL_39_21	1802752	Scaffold	795918	837	Yes
GCA_001823845.1	Paceibacteria	Candidatus Zambryskibacteria bacterium RIFCSPHIGHO2_12_FULL_39_47	1802753	Scaffold	468809	469	Yes
GCA_001823875.1	Paceibacteria	Candidatus Zambryskibacteria bacterium RIFCSPHIGHO2_12_FULL_43_12b	1802754	Scaffold	588280	561	Yes
GCA_001823895.1	Paceibacteria	Candidatus Zambryskibacteria bacterium RIFCSPHIGHO2_12_FULL_44_12b	1802755	Scaffold	663776	644	No
GCA_001823925.1	Paceibacteria	Candidatus Zambryskibacteria bacterium RIFCSPLOWO2_01_FULL_39_39	1802758	Scaffold	800216	846	Yes
GCA_001823945.1	Paceibacteria	Candidatus Zambryskibacteria bacterium RIFCSPLOWO2_01_FULL_42_41	1802759	Scaffold	641781	677	Yes
GCA_001823975.1	Paceibacteria	Candidatus Zambryskibacteria bacterium RIFCSPLOWO2_01_FULL_43_17	1802760	Scaffold	611623	596	Yes
GCA_001824005.1	Paceibacteria	Candidatus Zambryskibacteria bacterium RIFCSPLOWO2_01_FULL_47_14	1802763	Scaffold	622703	633	Yes
GCA_001824055.1	Paceibacteria	Candidatus Zambryskibacteria bacterium RIFCSPLOWO2_01_FULL_48_25	1802765	Scaffold	535626	601	Yes
GCA_001824075.1	Paceibacteria	Candidatus Zambryskibacteria bacterium RIFCSPLOWO2_01_FULL_52_12	1802766	Scaffold	464326	480	Yes
GCA_001824095.1	Paceibacteria	Candidatus Zambryskibacteria bacterium RIFCSPLOWO2_02_39_10	1802767	Scaffold	690768	710	Yes
GCA_001824105.1	Paceibacteria	Candidatus Zambryskibacteria bacterium RIFCSPLOWO2_02_FULL_38_13	1802768	Scaffold	586381	558	Yes
GCA_001824135.1	Paceibacteria	Candidatus Zambryskibacteria bacterium RIFCSPLOWO2_02_FULL_39_14	1802769	Scaffold	484814	485	Yes
GCA_001824155.1	Paceibacteria	Candidatus Zambryskibacteria bacterium RIFCSPLOWO2_02_FULL_39_69	1802771	Scaffold	597447	609	Yes
GCA_001824215.1	Paceibacteria	Candidatus Zambryskibacteria bacterium RIFCSPLOWO2_12_FULL_39_16	1802775	Scaffold	539271	526	No
GCA_001824235.1	Paceibacteria	Candidatus Zambryskibacteria bacterium RIFCSPLOWO2_12_FULL_39_23	1802776	Scaffold	610899	601	Yes
GCA_001824255.1	Paceibacteria	Candidatus Zambryskibacteria bacterium RIFCSPLOWO2_02_FULL_51_21	1802773	Scaffold	482730	534	Yes
GCA_001824275.1	Paceibacteria	Candidatus Zambryskibacteria bacterium RIFOXYC1_FULL_39_10	1802779	Scaffold	744429	797	Yes
GCA_001824295.1	Paceibacteria	Candidatus Zambryskibacteria bacterium RIFOXYD1_FULL_40_13	1802781	Scaffold	728731	722	Yes
GCA_001824315.1	Paceibacteria	Parcubacteria group bacterium RIFCSPHIGHO2_01_FULL_40_30	1817736	Scaffold	534146	538	Yes
GCA_001824325.1	Paceibacteria	Parcubacteria group bacterium RIFCSPHIGHO2_01_FULL_47_10b	1817738	Scaffold	1012319	945	No
GCA_001824375.1	Paceibacteria	Parcubacteria group bacterium RIFCSPHIGHO2_02_FULL_40_12	1817740	Scaffold	478164	477	No
GCA_001824405.1	Paceibacteria	Parcubacteria group bacterium RIFCSPLOWO2_01_FULL_40_65	1817742	Scaffold	430757	427	Yes
GCA_001824435.1	Paceibacteria	Parcubacteria group bacterium RIFCSPLOWO2_01_FULL_48_18	1817743	Scaffold	1210108	1089	Yes
GCA_001824735.1	Paceibacteria	Candidatus Taylorbacteria bacterium RIFCSPLOWO2_12_FULL_49_67	1802337	Scaffold	948629	891	No
GCA_001824745.1	Paceibacteria	Candidatus Terrybacteria bacterium RIFCSPLOWO2_01_FULL_58_14	1802369	Scaffold	814270	671	Yes
GCA_001824755.1	ABY1	Candidatus Veblenbacteria bacterium RIFOXYA2_FULL_43_9	1802425	Scaffold	764778	668	No
GCA_001824795.1	ABY1	Candidatus Veblenbacteria bacterium RIFOXYB1_FULL_43_13	1802426	Scaffold	664186	597	No
GCA_001824815.1	Paceibacteria	Candidatus Vogelbacteria bacterium RIFOXYD1_FULL_42_15	1802437	Scaffold	459373	401	No
GCA_001824825.1	Paceibacteria	Candidatus Vogelbacteria bacterium RIFOXYD1_FULL_46_19	1802439	Scaffold	707755	704	Yes
GCA_001824875.1	Paceibacteria	Candidatus Wildermuthbacteria bacterium GWA1_49_26	1802442	Scaffold	670286	686	No
GCA_001824915.1	Paceibacteria	Candidatus Wildermuthbacteria bacterium RIFCSPHIGHO2_01_FULL_48_27b	1802447	Scaffold	507888	531	No
GCA_001824955.1	Paceibacteria	Candidatus Wildermuthbacteria bacterium RIFCSPHIGHO2_02_FULL_49_17	1802455	Scaffold	677744	690	No
GCA_001824975.1	Paceibacteria	Candidatus Wildermuthbacteria bacterium RIFCSPHIGHO2_12_FULL_45_9	1802458	Scaffold	706676	629	No
GCA_001825005.1	Paceibacteria	Candidatus Wildermuthbacteria bacterium RIFCSPLOWO2_01_FULL_48_16	1802461	Scaffold	609760	610	Yes
GCA_001825035.1	Paceibacteria	Candidatus Wildermuthbacteria bacterium RIFOXYD1_FULL_50_12	1802469	Scaffold	676968	683	No
GCA_001825075.1	Paceibacteria	Candidatus Yonathbacteria bacterium RIFCSPLOWO2_01_FULL_43_20	1802725	Scaffold	775023	768	Yes
GCA_001825115.1	Paceibacteria	Candidatus Yonathbacteria bacterium RIFOXYC2_FULL_47_9	1802729	Scaffold	827676	751	No
GCA_001825135.1	Paceibacteria	Candidatus Zambryskibacteria bacterium RIFCSPHIGHO2_01_FULL_43_27	1802735	Scaffold	571018	558	Yes
GCA_001825155.1	Paceibacteria	Candidatus Zambryskibacteria bacterium RIFCSPHIGHO2_01_FULL_46_25	1802738	Scaffold	581808	644	Yes
GCA_001825215.1	Paceibacteria	Candidatus Zambryskibacteria bacterium RIFCSPHIGHO2_01_FULL_52_18	1802741	Scaffold	463895	518	Yes
GCA_001825255.1	Paceibacteria	Candidatus Zambryskibacteria bacterium RIFCSPHIGHO2_02_FULL_38_22	1802744	Scaffold	472733	459	Yes
GCA_001825295.1	Paceibacteria	Candidatus Zambryskibacteria bacterium RIFCSPHIGHO2_02_FULL_39_19	1802746	Scaffold	806462	852	Yes
GCA_001825315.1	Paceibacteria	Candidatus Zambryskibacteria bacterium RIFCSPHIGHO2_02_FULL_43_14	1802748	Scaffold	617965	642	Yes
GCA_001825325.1	Paceibacteria	Candidatus Zambryskibacteria bacterium RIFCSPHIGHO2_12_FULL_38_34	1802750	Scaffold	479148	469	Yes
GCA_001825335.1	Paceibacteria	Candidatus Zambryskibacteria bacterium RIFCSPLOWO2_01_FULL_35_19	1802757	Scaffold	510477	511	No
GCA_001825395.1	Paceibacteria	Candidatus Zambryskibacteria bacterium RIFCSPLOWO2_02_FULL_39_26	1802770	Scaffold	611437	597	Yes
GCA_001825405.1	Paceibacteria	Candidatus Zambryskibacteria bacterium RIFCSPLOWO2_12_FULL_39_45	1802777	Scaffold	628166	644	Yes
GCA_001825445.1	Paceibacteria	Candidatus Zambryskibacteria bacterium RIFOXYD1_FULL_39_35	1802780	Scaffold	733524	787	Yes
GCA_001825475.1	Paceibacteria	Candidatus Zambryskibacteria bacterium RIFOXYD2_FULL_43_10	1802782	Scaffold	467686	423	No
GCA_001825495.1	Paceibacteria	Parcubacteria group bacterium RIFCSPLOWO2_02_FULL_40_12	1817744	Scaffold	545562	538	Yes
GCA_001825525.1	Paceibacteria	Parcubacteria group bacterium RIFCSPLOWO2_12_FULL_40_10	1817745	Scaffold	450395	456	Yes
GCA_001871165.1	ABY1	Candidatus Falkowbacteria bacterium CG1_02_37_21	1805145	Scaffold	696515	640	No
GCA_001871235.1	ABY1	Candidatus Falkowbacteria bacterium CG1_02_41_21	1805147	Scaffold	635779	615	Yes
GCA_001871285.1	Microgenomatia	Candidatus Gottesmanbacteria bacterium CG1_02_37_22	1805209	Scaffold	1035425	959	No
GCA_001871435.1	ABY1	Candidatus Magasanikbacteria bacterium CG1_02_32_51	1805238	Scaffold	837160	749	Yes
GCA_001871445.1	ABY1	Candidatus Magasanikbacteria bacterium CG1_02_41_34	1805239	Scaffold	1040600	950	Yes
GCA_001871725.1	Paceibacteria	Candidatus Nomurabacteria bacterium CG1_02_31_12	1805280	Scaffold	414845	390	No
GCA_001871765.1	Paceibacteria	Candidatus Nomurabacteria bacterium CG1_02_43_90	1805281	Scaffold	681623	705	No
GCA_001871775.1	Paceibacteria	Candidatus Nomurabacteria bacterium CG1_02_47_685	1805282	Scaffold	842166	835	Yes
GCA_001871945.1	JAEDAM01	Candidatus Gracilibacteria bacterium CG1_02_38_174	1805210	Contig	989898	843	Yes
GCA_001872035.1	Microgenomatia	Candidatus Beckwithbacteria bacterium CG1_02_47_37	1805034	Scaffold	770971	838	Yes
GCA_001872225.1	Paceibacteria	Parcubacteria group bacterium CG1_02_37_13	1805302	Scaffold	687496	653	No
GCA_001872245.1	ABY1	Parcubacteria group bacterium CG1_02_37_51	1805303	Contig	830170	738	Yes
GCA_001872265.1	Paceibacteria	Parcubacteria group bacterium CG1_02_39_15	1805304	Scaffold	555297	538	Yes
GCA_001872305.1	Paceibacteria	Parcubacteria group bacterium CG1_02_40_25	1805305	Scaffold	651023	620	No
GCA_001872335.1	Microgenomatia	Candidatus Pacebacteria bacterium CG1_02_43_31	1805299	Contig	947625	919	Yes
GCA_001872385.1	Paceibacteria	Parcubacteria group bacterium CG1_02_40_82	1805306	Contig	637227	597	Yes
GCA_001872425.1	Paceibacteria	Parcubacteria group bacterium CG1_02_41_26	1805308	Scaffold	759879	779	Yes
GCA_001872435.1	ABY1	Parcubacteria group bacterium CG1_02_41_12	1805307	Scaffold	692593	658	Yes
GCA_001872485.1	Paceibacteria	Parcubacteria group bacterium CG1_02_44_31	1805310	Scaffold	527314	485	No
GCA_001872545.1	ABY1	Parcubacteria group bacterium CG1_02_58_44	1805313	Scaffold	1061238	936	Yes
GCA_001873165.1	JAEDAM01	Candidatus Gracilibacteria bacterium CG2_30_37_12	1805211	Scaffold	946456	780	Yes
GCA_001873215.1	Microgenomatia	Candidatus Levybacteria bacterium CG2_30_37_29	1805237	Scaffold	1004144	1016	Yes
GCA_001873245.1	Paceibacteria	Candidatus Moranbacteria bacterium CG2_30_45_14	1805255	Scaffold	752568	683	Yes
GCA_001873435.1	Microgenomatia	Candidatus Pacebacteria bacterium CG2_30_36_39	1805300	Contig	976464	984	Yes
GCA_001873465.1	ABY1	Parcubacteria group bacterium CG2_30_36_38	1805316	Contig	463448	454	No
GCA_001873515.1	ABY1	Parcubacteria group bacterium CG2_30_45_37	1805319	Scaffold	619304	572	No
GCA_001873525.1	ABY1	Parcubacteria group bacterium CG2_30_48_51	1805320	Scaffold	895012	818	No
GCA_001873665.1	Microgenomatia	Candidatus Shapirobacteria bacterium CG2_30_35_20	1805376	Scaffold	567953	658	Yes
GCA_001873875.1	Paceibacteria	Candidatus Moranbacteria bacterium CG2_30_41_165	1805254	Scaffold	896114	828	Yes
GCA_002050095.1	Microgenomatia	Microgenomates bacterium UTCPR1	1961107	Contig	892243	950	No
GCA_002068915.1	ABY1	Parcubacteria group bacterium ADurb.Bin326	1852943	Contig	821683	792	Yes
GCA_002069525.1	Paceibacteria	Parcubacteria group bacterium ADurb.Bin305	1852941	Contig	573528	523	Yes
GCA_002069755.1	Paceibacteria	Parcubacteria group bacterium ADurb.Bin247	1852940	Contig	532858	544	No
GCA_002069945.1	Microgenomatia	Microgenomates group bacterium ADurb.Bin219	1852933	Contig	892032	863	Yes
GCA_002070005.1	Paceibacteria	Parcubacteria group bacterium ADurb.Bin216	1852939	Contig	2280175	2305	Yes
GCA_002070095.1	ABY1	Parcubacteria group bacterium ADurb.Bin192	1852938	Contig	1442421	1287	Yes
GCA_002070355.1	ABY1	Parcubacteria group bacterium ADurb.Bin159	1852937	Contig	683849	603	Yes
GCA_002070735.1	ABY1	Parcubacteria group bacterium ADurb.Bin115	1852936	Contig	758073	701	Yes
GCA_002255585.1	Paceibacteria	Parcubacteria group bacterium 21-54-25	1970248	Contig	840022	837	Yes
GCA_002400985.2	Paceibacteria	Candidatus Wolfebacteria bacterium	2030812	Contig	592536	619	Yes
GCA_002401125.1	Paceibacteria	Candidatus Kaiserbacteria bacterium	2030810	Contig	520320	550	Yes
GCA_002401345.1	Paceibacteria	Candidatus Wolfebacteria bacterium	2030812	Contig	897446	887	Yes
GCA_002401445.1	Paceibacteria	Candidatus Wolfebacteria bacterium	2030812	Contig	1122306	1174	Yes
GCA_002401495.1	Paceibacteria	Candidatus Kaiserbacteria bacterium	2030810	Contig	1050938	1165	Yes
GCA_002401925.1	Paceibacteria	Candidatus Kaiserbacteria bacterium	2030810	Contig	733271	714	No
GCA_002685955.1	Paceibacteria	Parcubacteria group bacterium	2026774	Contig	919306	917	No
GCA_002686465.1	Microgenomatia	Candidatus Woesebacteria bacterium	2026804	Contig	901573	981	Yes
GCA_002687125.1	Paceibacteria	Parcubacteria group bacterium	2026774	Contig	1514533	1761	No
GCA_002687175.1	ABY1	Parcubacteria group bacterium	2026774	Contig	1116120	1100	Yes
GCA_002688135.1	ABY1	Parcubacteria group bacterium	2026774	Contig	1051475	1003	Yes
GCA_002692235.1	Paceibacteria	Parcubacteria group bacterium	2026774	Contig	688871	666	Yes
GCA_002698305.1	Paceibacteria	Candidatus Campbellbacteria bacterium	2026716	Contig	570692	608	Yes
GCA_002716765.1	ABY1	Candidatus Magasanikbacteria bacterium	2026717	Contig	886261	821	Yes
GCA_002724975.1	Paceibacteria	Parcubacteria group bacterium	2026774	Contig	1237341	1238	No
GCA_002747515.1	Paceibacteria	Candidatus Moranbacteria bacterium	2045217	Contig	1080164	1030	Yes
GCA_002747955.1	Paceibacteria	Candidatus Campbellbacteria bacterium	2026716	Contig	609480	597	Yes
GCA_002747975.1	JAEDAM01	Candidatus Gracilibacteria bacterium	2044595	Contig	984708	941	No
GCA_002749055.1	JAEDAM01	Candidatus Gracilibacteria bacterium	2044595	Contig	1064704	993	Yes
GCA_002761215.1	JAEDAM01	Candidatus Gracilibacteria bacterium HOT-871	1540872	Complete Genome	1184529	1097	Yes
GCA_002770715.1	Microgenomatia	Candidatus Roizmanbacteria bacterium CG23_combo_of_CG06-09_8_20_14_all_35_49	1974863	Scaffold	768905	803	No
GCA_002770845.1	Microgenomatia	Candidatus Collierbacteria bacterium CG22_combo_CG10-13_8_21_14_all_43_12	1974537	Scaffold	933090	1019	No
GCA_002771015.1	Paceibacteria	Candidatus Yonathbacteria bacterium CG17_big_fil_post_rev_8_21_14_2_50_43_9	1975108	Scaffold	638213	675	Yes
GCA_002771035.1	JAEDAM01	Candidatus Gracilibacteria bacterium CG12_big_fil_rev_8_21_14_0_65_38_15	1974579	Scaffold	1010387	885	Yes
GCA_002771075.1	Paceibacteria	Candidatus Zambryskibacteria bacterium CG10_big_fil_rev_8_21_14_0_10_34_34	1975114	Scaffold	439848	453	No
GCA_002771095.1	Paceibacteria	Candidatus Yonathbacteria bacterium CG17_big_fil_post_rev_8_21_14_2_50_46_19	1975109	Scaffold	843008	859	Yes
GCA_002771115.1	Paceibacteria	Candidatus Yonathbacteria bacterium CG10_big_fil_rev_8_21_14_0_10_43_136	1975107	Scaffold	645824	674	Yes
GCA_002771135.1	Paceibacteria	Candidatus Yanofskybacteria bacterium CG10_big_fil_rev_8_21_14_0_10_46_23	1975098	Scaffold	571246	610	Yes
GCA_002771215.1	UBA1384	Candidatus Nealsonbacteria bacterium CG23_combo_of_CG06-09_8_20_14_all_40_13	1974724	Scaffold	654411	653	Yes
GCA_002771255.1	Paceibacteria	Candidatus Moranbacteria bacterium CG23_combo_of_CG06-09_8_20_14_all_40_16	1974676	Scaffold	826949	797	Yes
GCA_002771495.1	Paceibacteria	Candidatus Nealsonbacteria bacterium CG23_combo_of_CG06-09_8_20_14_all_39_17	1974722	Scaffold	632764	628	Yes
GCA_002771515.1	Paceibacteria	Candidatus Lloydbacteria bacterium CG22_combo_CG10-13_8_21_14_all_47_15	1974635	Scaffold	658133	662	No
GCA_002771565.1	Paceibacteria	Candidatus Campbellbacteria bacterium CG22_combo_CG10-13_8_21_14_all_43_18	1974530	Scaffold	582026	587	Yes
GCA_002771585.1	Paceibacteria	Candidatus Campbellbacteria bacterium CG22_combo_CG10-13_8_21_14_all_36_13	1974529	Scaffold	656729	659	Yes
GCA_002771615.1	ABY1	Candidatus Falkowbacteria bacterium CG23_combo_of_CG06-09_8_20_14_all_49_15	1974572	Scaffold	1073297	929	Yes
GCA_002771645.1	Microgenomatia	Candidatus Beckwithbacteria bacterium CG22_combo_CG10-13_8_21_14_all_01_47_9	1974496	Scaffold	863298	1020	Yes
GCA_002771775.1	Paceibacteria	Candidatus Yonathbacteria bacterium CG23_combo_of_CG06-09_8_20_14_all_46_18	1975110	Scaffold	856717	874	Yes
GCA_002772095.1	Paceibacteria	Candidatus Moranbacteria bacterium CG23_combo_of_CG06-09_8_20_14_all_41_28	1974677	Scaffold	892467	870	Yes
GCA_002772115.1	Paceibacteria	Candidatus Moranbacteria bacterium CG23_combo_of_CG06-09_8_20_14_all_35_22	1974674	Scaffold	905852	870	Yes
GCA_002772175.1	Microgenomatia	Candidatus Gottesmanbacteria bacterium CG23_combo_of_CG06-09_8_20_14_all_37_19	1974576	Scaffold	1289977	1216	Yes
GCA_002772205.1	Paceibacteria	Candidatus Jorgensenbacteria bacterium CG23_combo_of_CG06-09_8_20_14_all_54_14	1974595	Scaffold	508792	495	Yes
GCA_002772225.1	ABY1	Candidatus Falkowbacteria bacterium CG23_combo_of_CG06-09_8_20_14_all_41_10	1974571	Scaffold	713605	721	Yes
GCA_002772375.1	Paceibacteria	Candidatus Brennerbacteria bacterium CG23_combo_of_CG06-09_8_20_14_all_44_41	1974524	Scaffold	540813	523	No
GCA_002772455.1	Microgenomatia	Candidatus Beckwithbacteria bacterium CG23_combo_of_CG06-09_8_20_14_all_47_9	1974498	Scaffold	884920	1007	Yes
GCA_002772495.1	Paceibacteria	Candidatus Vogelbacteria bacterium CG22_combo_CG10-13_8_21_14_all_37_9	1975046	Scaffold	494618	486	Yes
GCA_002772575.1	Paceibacteria	Parcubacteria group bacterium CG10_big_fil_rev_8_21_14_0_10_35_15	2014325	Scaffold	372992	397	No
GCA_002772595.1	ABY1	Parcubacteria group bacterium CG10_big_fil_rev_8_21_14_0_10_46_32	2014329	Scaffold	1000562	955	Yes
GCA_002772615.1	ABY1	Parcubacteria group bacterium CG10_big_fil_rev_8_21_14_0_10_41_35	2014328	Scaffold	955759	1025	Yes
GCA_002772645.1	Microgenomatia	Candidatus Pacebacteria bacterium CG10_big_fil_rev_8_21_14_0_10_56_10	1974772	Scaffold	949651	894	Yes
GCA_002772695.1	Microgenomatia	Candidatus Pacebacteria bacterium CG10_big_fil_rev_8_21_14_0_10_44_54	1974770	Scaffold	843855	856	Yes
GCA_002772705.1	Microgenomatia	Candidatus Pacebacteria bacterium CG10_big_fil_rev_8_21_14_0_10_44_11	1974769	Scaffold	823568	816	Yes
GCA_002772825.1	Paceibacteria	Parcubacteria group bacterium CG10_big_fil_rev_8_21_14_0_10_38_31	2014327	Scaffold	584783	577	Yes
GCA_002772855.1	Microgenomatia	Candidatus Pacebacteria bacterium CG10_big_fil_rev_8_21_14_0_10_36_11	1974766	Scaffold	951884	959	Yes
GCA_002772875.1	Microgenomatia	Candidatus Pacebacteria bacterium CG10_big_fil_rev_8_21_14_0_10_40_26	1974767	Scaffold	1257054	1196	Yes
GCA_002772895.1	ABY1	Parcubacteria group bacterium CG10_big_fil_rev_8_21_14_0_10_36_14	2014326	Scaffold	931733	953	Yes
GCA_002772975.1	Paceibacteria	Candidatus Nomurabacteria bacterium CG10_big_fil_rev_8_21_14_0_10_03_31_7	1974730	Scaffold	519953	540	Yes
GCA_002772995.1	Paceibacteria	Candidatus Niyogibacteria bacterium CG10_big_fil_rev_8_21_14_0_10_46_36	1974726	Scaffold	826912	844	Yes
GCA_002773005.1	UBA1384	Candidatus Nealsonbacteria bacterium CG10_big_fil_rev_8_21_14_0_10_40_24	1974712	Scaffold	654509	644	Yes
GCA_002773095.1	Paceibacteria	Candidatus Moranbacteria bacterium CG10_big_fil_rev_8_21_14_0_10_35_21	1974671	Scaffold	753167	744	Yes
GCA_002773105.1	ABY1	Candidatus Magasanikbacteria bacterium CG10_big_fil_rev_8_21_14_0_10_43_9	1974651	Scaffold	1041126	1063	Yes
GCA_002773135.1	ABY1	Candidatus Magasanikbacteria bacterium CG10_big_fil_rev_8_21_14_0_10_47_10	1974652	Scaffold	1044002	997	Yes
GCA_002773145.1	ABY1	Candidatus Magasanikbacteria bacterium CG10_big_fil_rev_8_21_14_0_10_42_10	1974649	Scaffold	858114	861	Yes
GCA_002773185.1	ABY1	Candidatus Magasanikbacteria bacterium CG10_big_fil_rev_8_21_14_0_10_36_16	1974645	Scaffold	907144	841	Yes
GCA_002773235.1	ABY1	Candidatus Kuenenbacteria bacterium CG10_big_fil_rev_8_21_14_0_10_39_14	1974619	Scaffold	705938	728	Yes
GCA_002773245.1	ABY1	Candidatus Komeilibacteria bacterium CG10_big_fil_rev_8_21_14_0_10_36_65	1974475	Scaffold	934478	933	Yes
GCA_002773275.1	Microgenomatia	Candidatus Levybacteria bacterium CG10_big_fil_rev_8_21_14_0_10_36_30	1974631	Scaffold	878390	921	Yes
GCA_002773285.1	Paceibacteria	Candidatus Kaiserbacteria bacterium CG10_big_fil_rev_8_21_14_0_10_59_10	1974612	Scaffold	759674	760	No
GCA_002773335.1	Paceibacteria	Candidatus Kaiserbacteria bacterium CG10_big_fil_rev_8_21_14_0_10_45_20	1974607	Scaffold	608577	635	Yes
GCA_002773355.1	Paceibacteria	Candidatus Kaiserbacteria bacterium CG10_big_fil_rev_8_21_14_0_10_56_12	1974611	Scaffold	632001	649	Yes
GCA_002773395.1	Paceibacteria	Candidatus Kaiserbacteria bacterium CG10_big_fil_rev_8_21_14_0_10_47_16	1974608	Scaffold	680655	690	Yes
GCA_002773415.1	Paceibacteria	Candidatus Harrisonbacteria bacterium CG10_big_fil_rev_8_21_14_0_10_49_15	1974587	Scaffold	884161	912	Yes
GCA_002773475.1	Paceibacteria	Candidatus Harrisonbacteria bacterium CG10_big_fil_rev_8_21_14_0_10_44_23	1974585	Scaffold	527897	566	No
GCA_002773535.1	Paceibacteria	Candidatus Harrisonbacteria bacterium CG10_big_fil_rev_8_21_14_0_10_40_38	1974583	Scaffold	759765	787	Yes
GCA_002773575.1	ABY1	Candidatus Falkowbacteria bacterium CG10_big_fil_rev_8_21_14_0_10_44_15	1974569	Scaffold	910076	886	Yes
GCA_002773615.1	ABY1	Candidatus Falkowbacteria bacterium CG10_big_fil_rev_8_21_14_0_10_39_11	1974565	Scaffold	1102048	1113	Yes
GCA_002773625.1	ABY1	Candidatus Falkowbacteria bacterium CG10_big_fil_rev_8_21_14_0_10_37_18	1974562	Scaffold	739843	698	Yes
GCA_002773655.1	ABY1	Candidatus Falkowbacteria bacterium CG10_big_fil_rev_8_21_14_0_10_43_10	1974567	Scaffold	901280	812	Yes
GCA_002773725.1	Paceibacteria	Candidatus Colwellbacteria bacterium CG10_big_fil_rev_8_21_14_0_10_42_22	1974540	Scaffold	550819	599	Yes
GCA_002773755.1	Paceibacteria	Candidatus Colwellbacteria bacterium CG10_big_fil_rev_8_21_14_0_10_41_28	1974539	Scaffold	388300	420	Yes
GCA_002773775.1	Microgenomatia	Candidatus Collierbacteria bacterium CG10_big_fil_rev_8_21_14_0_10_43_36	1974534	Scaffold	788046	838	Yes
GCA_002773845.1	ABY1	Candidatus Buchananbacteria bacterium CG10_big_fil_rev_8_21_14_0_10_42_9	1974526	Scaffold	1090213	1107	Yes
GCA_002773855.1	ABY1	Candidatus Buchananbacteria bacterium CG10_big_fil_rev_8_21_14_0_10_33_19	1974525	Scaffold	945423	919	Yes
GCA_002773945.1	Microgenomatia	Candidatus Beckwithbacteria bacterium CG10_big_fil_rev_8_21_14_0_10_34_10	1974495	Scaffold	1034482	1042	Yes
GCA_002774055.1	Paceibacteria	Candidatus Tagabacteria bacterium CG09_land_8_20_14_0_10_41_14	1975021	Scaffold	520172	561	Yes
GCA_002774085.1	Microgenomatia	Candidatus Shapirobacteria bacterium CG09_land_8_20_14_0_10_38_17	1974884	Scaffold	523395	484	No
GCA_002774135.1	Paceibacteria	Candidatus Portnoybacteria bacterium CG09_land_8_20_14_0_10_44_13	1974811	Scaffold	972556	1031	Yes
GCA_002774185.1	Microgenomatia	Candidatus Roizmanbacteria bacterium CG09_land_8_20_14_0_10_41_9	1974850	Scaffold	669428	705	Yes
GCA_002774415.1	Paceibacteria	Candidatus Portnoybacteria bacterium CG08_land_8_20_14_0_20_40_83	1974810	Scaffold	743067	785	No
GCA_002774425.1	ABY1	Parcubacteria group bacterium CG08_land_8_20_14_0_20_48_21	2014324	Scaffold	876161	849	Yes
GCA_002774465.1	Paceibacteria	Parcubacteria group bacterium CG08_land_8_20_14_0_20_43_9	2014323	Scaffold	463445	482	No
GCA_002774495.1	Paceibacteria	Parcubacteria group bacterium CG08_land_8_20_14_0_20_38_56	2014322	Scaffold	992734	952	Yes
GCA_002774555.1	Paceibacteria	Candidatus Nealsonbacteria bacterium CG08_land_8_20_14_0_20_36_22	1974704	Scaffold	510666	582	No
GCA_002774575.1	ABY1	Candidatus Kerfeldbacteria bacterium CG08_land_8_20_14_0_20_43_14	2014246	Scaffold	656086	672	No
GCA_002774635.1	ABY1	Candidatus Kerfeldbacteria bacterium CG08_land_8_20_14_0_20_40_16	2014244	Scaffold	1126838	1097	Yes
GCA_002774655.1	Paceibacteria	Candidatus Kaiserbacteria bacterium CG08_land_8_20_14_0_20_50_21	1974604	Scaffold	532221	565	Yes
GCA_002774705.1	Paceibacteria	Candidatus Niyogibacteria bacterium CG10_big_fil_rev_8_21_14_0_10_42_19	1974725	Scaffold	721119	700	Yes
GCA_002774795.1	Paceibacteria	Candidatus Vogelbacteria bacterium CG10_big_fil_rev_8_21_14_0_10_51_16	1975045	Scaffold	958572	917	No
GCA_002774875.1	ABY1	Candidatus Uhrbacteria bacterium CG10_big_fil_rev_8_21_14_0_10_50_16	1975039	Scaffold	896491	865	Yes
GCA_002778465.1	ABY1	Candidatus Magasanikbacteria bacterium CG10_big_fil_rev_8_21_14_0_10_36_32	1974646	Scaffold	879704	847	Yes
GCA_002778535.1	ABY1	Candidatus Kuenenbacteria bacterium CG10_big_fil_rev_8_21_14_0_10_36_11	1974618	Scaffold	687365	661	Yes
GCA_002778565.1	Paceibacteria	Candidatus Jorgensenbacteria bacterium CG10_big_fil_rev_8_21_14_0_10_54_38	1974593	Scaffold	491523	484	No
GCA_002778575.1	Paceibacteria	Candidatus Kaiserbacteria bacterium CG10_big_fil_rev_8_21_14_0_10_49_17	1974609	Scaffold	643379	679	No
GCA_002778635.1	ABY1	Candidatus Falkowbacteria bacterium CG10_big_fil_rev_8_21_14_0_10_43_11	1974568	Scaffold	822009	825	No
GCA_002778645.1	ABY1	Candidatus Falkowbacteria bacterium CG10_big_fil_rev_8_21_14_0_10_39_9	1974566	Scaffold	826445	867	Yes
GCA_002778705.1	ABY1	Candidatus Falkowbacteria bacterium CG10_big_fil_rev_8_21_14_0_10_37_14	1974561	Scaffold	910378	862	Yes
GCA_002778715.1	Paceibacteria	Candidatus Campbellbacteria bacterium CG10_big_fil_rev_8_21_14_0_10_35_52	1974527	Scaffold	532440	507	Yes
GCA_002778865.1	Microgenomatia	Candidatus Shapirobacteria bacterium CG08_land_8_20_14_0_20_39_18	1974883	Contig	860217	945	Yes
GCA_002778885.1	Paceibacteria	Candidatus Moranbacteria bacterium CG08_land_8_20_14_0_20_34_16	1974670	Scaffold	906297	890	Yes
GCA_002778965.1	ABY1	Candidatus Kuenenbacteria bacterium CG08_land_8_20_14_0_20_37_23	1974617	Scaffold	788340	732	Yes
GCA_002779355.1	Paceibacteria	Candidatus Nealsonbacteria bacterium CG07_land_8_20_14_0_80_39_13	1974702	Scaffold	586188	612	Yes
GCA_002779365.1	UBA1384	Candidatus Nealsonbacteria bacterium CG07_land_8_20_14_0_80_40_10	1974703	Scaffold	626986	649	Yes
GCA_002779665.1	Microgenomatia	Candidatus Roizmanbacteria bacterium CG06_land_8_20_14_3_00_34_14	1974848	Scaffold	784847	859	No
GCA_002779725.1	Paceibacteria	Candidatus Moranbacteria bacterium CG06_land_8_20_14_3_00_43_56	1974669	Scaffold	824564	839	Yes
GCA_002779765.1	Paceibacteria	Candidatus Kaiserbacteria bacterium CG06_land_8_20_14_3_00_49_31	1974603	Scaffold	444063	476	Yes
GCA_002779875.1	Paceibacteria	Candidatus Tagabacteria bacterium CG03_land_8_20_14_0_80_41_22	1975020	Scaffold	469055	484	No
GCA_002779925.1	Microgenomatia	Candidatus Shapirobacteria bacterium CG03_land_8_20_14_0_80_35_14	1974878	Scaffold	639970	793	Yes
GCA_002779965.1	Microgenomatia	Candidatus Roizmanbacteria bacterium CG03_land_8_20_14_0_80_36_21	1974846	Scaffold	1036090	1082	Yes
GCA_002780135.1	Microgenomatia	Candidatus Shapirobacteria bacterium CG06_land_8_20_14_3_00_40_12	1974881	Scaffold	762605	867	Yes
GCA_002780175.1	Paceibacteria	Candidatus Moranbacteria bacterium CG06_land_8_20_14_3_00_40_12	1974668	Scaffold	814737	804	Yes
GCA_002780305.1	Microgenomatia	Candidatus Shapirobacteria bacterium CG03_land_8_20_14_0_80_40_19	1974880	Scaffold	715774	774	Yes
GCA_002780785.1	Paceibacteria	Candidatus Portnoybacteria bacterium CG02_land_8_20_14_3_00_45_8	1974807	Scaffold	472037	485	No
GCA_002780795.1	Microgenomatia	Candidatus Roizmanbacteria bacterium CG02_land_8_20_14_3_00_36_15	1974844	Scaffold	1064776	1108	No
GCA_002780915.1	Paceibacteria	Candidatus Nealsonbacteria bacterium CG02_land_8_20_14_3_00_34_20	1974698	Scaffold	458493	458	Yes
GCA_002781125.1	Paceibacteria	Candidatus Nealsonbacteria bacterium CG01_land_8_20_14_3_00_12	1974697	Scaffold	440920	490	Yes
GCA_002781185.1	Paceibacteria	Candidatus Jorgensenbacteria bacterium CG03_land_8_20_14_0_80_38_39	1974592	Scaffold	550298	571	Yes
GCA_002781265.1	ABY1	Candidatus Falkowbacteria bacterium CG02_land_8_20_14_3_00_36_14	1974560	Scaffold	1097749	1083	Yes
GCA_002781465.1	Paceibacteria	Candidatus Moranbacteria bacterium CG17_big_fil_post_rev_8_21_14_2_50_41_107	1974672	Scaffold	858511	828	Yes
GCA_002781785.1	ABY1	Candidatus Kerfeldbacteria bacterium CG15_BIG_FIL_POST_REV_8_21_14_020_45_12	2014247	Scaffold	1219034	1190	Yes
GCA_002782065.1	Paceibacteria	Candidatus Portnoybacteria bacterium CG_4_8_14_3_um_filter_44_10	1974802	Scaffold	870906	882	Yes
GCA_002782085.1	ABY1	Parcubacteria group bacterium CG_4_8_14_3_um_filter_48_16	2014317	Scaffold	904205	865	Yes
GCA_002782225.1	Paceibacteria	Candidatus Nealsonbacteria bacterium CG_4_8_14_3_um_filter_37_23	1974687	Scaffold	598681	624	Yes
GCA_002782285.1	Paceibacteria	Candidatus Moranbacteria bacterium CG_4_8_14_3_um_filter_43_15	1974660	Scaffold	822671	845	Yes
GCA_002782305.1	Paceibacteria	Candidatus Moranbacteria bacterium CG_4_8_14_3_um_filter_41_13	1974659	Scaffold	932509	941	Yes
GCA_002782325.1	Paceibacteria	Candidatus Nealsonbacteria bacterium CG_4_8_14_3_um_filter_34_13	1974686	Scaffold	430747	438	Yes
GCA_002782345.1	Paceibacteria	Candidatus Moranbacteria bacterium CG_4_8_14_3_um_filter_34_16	1974658	Scaffold	818899	787	Yes
GCA_002782365.1	ABY1	Candidatus Kuenenbacteria bacterium CG_4_8_14_3_um_filter_39_15	1974615	Scaffold	661931	674	Yes
GCA_002782525.1	ABY1	Candidatus Falkowbacteria bacterium CG_4_8_14_3_um_filter_36_11	1974557	Scaffold	968909	960	No
GCA_002782575.1	Paceibacteria	Candidatus Brennerbacteria bacterium CG_4_8_14_3_um_filter_43_14	1974521	Scaffold	542950	545	No
GCA_002782865.1	ABY1	Candidatus Uhrbacteria bacterium CG_4_10_14_3_um_filter_41_21	1975030	Scaffold	883385	875	Yes
GCA_002782885.1	Paceibacteria	Candidatus Yonathbacteria bacterium CG_4_10_14_3_um_filter_47_65	1975102	Scaffold	840441	869	Yes
GCA_002782945.1	Microgenomatia	Candidatus Shapirobacteria bacterium CG_4_10_14_3_um_filter_35_13	1974873	Scaffold	540333	642	Yes
GCA_002782995.1	Microgenomatia	Candidatus Roizmanbacteria bacterium CG_4_10_14_3_um_filter_33_21	1974830	Scaffold	946989	1060	No
GCA_002783105.1	Microgenomatia	Candidatus Pacebacteria bacterium CG_4_10_14_3_um_filter_34_15	1974761	Scaffold	1007593	1041	Yes
GCA_002783245.1	Paceibacteria	Candidatus Moranbacteria bacterium CG17_big_fil_post_rev_8_21_14_2_50_44_12	1974673	Scaffold	886353	885	Yes
GCA_002783265.1	Gracilibacteria	Candidatus Gracilibacteria bacterium CG17_big_fil_post_rev_8_21_14_2_50_48_13	1974580	Scaffold	1276692	1068	Yes
GCA_002783605.1	Paceibacteria	Candidatus Portnoybacteria bacterium CG_4_8_14_3_um_filter_40_10	1974801	Scaffold	801933	875	Yes
GCA_002783665.1	Paceibacteria	Candidatus Kaiserbacteria bacterium CG_4_8_14_3_um_filter_50_23	1974600	Scaffold	482260	497	Yes
GCA_002783825.1	Paceibacteria	Candidatus Yonathbacteria bacterium CG_4_10_14_3_um_filter_43_12	1975101	Scaffold	697531	734	Yes
GCA_002783965.1	Paceibacteria	Candidatus Moranbacteria bacterium CG_4_10_14_3_um_filter_44_15	1974656	Scaffold	711034	709	Yes
GCA_002783985.1	ABY1	Candidatus Kuenenbacteria bacterium CG_4_10_14_3_um_filter_39_14	1974614	Scaffold	781779	817	No
GCA_002784025.1	Paceibacteria	Candidatus Moranbacteria bacterium CG_4_10_14_3_um_filter_41_65	1974655	Scaffold	797648	823	Yes
GCA_002784345.1	Paceibacteria	Candidatus Yonathbacteria bacterium CG_4_10_14_0_8_um_filter_47_645	1975100	Scaffold	794084	810	Yes
GCA_002784365.1	Paceibacteria	Candidatus Wolfebacteria bacterium CG_4_10_14_0_8_um_filter_39_64	1975063	Scaffold	373038	411	Yes
GCA_002784465.1	Microgenomatia	Candidatus Shapirobacteria bacterium CG_4_10_14_0_8_um_filter_39_15	1974872	Scaffold	815648	893	Yes
GCA_002784505.1	Microgenomatia	Candidatus Roizmanbacteria bacterium CG_4_10_14_0_8_um_filter_39_9	1974829	Scaffold	1004538	1059	Yes
GCA_002784525.1	ABY1	Parcubacteria group bacterium CG_4_10_14_0_8_um_filter_48_154	2014316	Scaffold	870498	837	Yes
GCA_002784545.1	Paceibacteria	Candidatus Portnoybacteria bacterium CG_4_10_14_0_8_um_filter_40_50	1974800	Scaffold	823510	891	Yes
GCA_002784625.1	Microgenomatia	Candidatus Pacebacteria bacterium CG_4_10_14_0_8_um_filter_42_14	1974759	Scaffold	979427	1047	Yes
GCA_002784765.1	Paceibacteria	Candidatus Nealsonbacteria bacterium CG_4_10_14_0_8_um_filter_37_14	1974684	Scaffold	706983	753	Yes
GCA_002784795.1	ABY1	Candidatus Magasanikbacteria bacterium CG_4_10_14_0_8_um_filter_42_12	1974641	Scaffold	1044817	1033	Yes
GCA_002784865.1	Microgenomatia	Candidatus Levybacteria bacterium CG_4_10_14_0_8_um_filter_35_23	1974626	Scaffold	934087	958	Yes
GCA_002784905.1	ABY1	Candidatus Magasanikbacteria bacterium CG_4_10_14_0_8_um_filter_32_14	1974640	Scaffold	750479	691	Yes
GCA_002784945.1	ABY1	Candidatus Kerfeldbacteria bacterium CG_4_10_14_0_8_um_filter_42_10	2014248	Scaffold	1362650	1318	Yes
GCA_002784965.1	Paceibacteria	Candidatus Yonathbacteria bacterium CG_4_10_14_0_8_um_filter_43_17	1975099	Scaffold	733152	771	Yes
GCA_002785005.1	ABY1	Candidatus Uhrbacteria bacterium CG_4_10_14_0_8_um_filter_58_22	1975029	Scaffold	1070527	944	Yes
GCA_002785015.1	Microgenomatia	Candidatus Roizmanbacteria bacterium CG_4_10_14_0_8_um_filter_36_36	1974828	Scaffold	1056626	1098	Yes
GCA_002785045.1	Paceibacteria	Candidatus Jorgensenbacteria bacterium CG_4_10_14_0_8_um_filter_39_13	1974589	Scaffold	579166	603	Yes
GCA_002785065.1	Microgenomatia	Candidatus Roizmanbacteria bacterium CG_4_10_14_0_8_um_filter_33_9	1974826	Scaffold	1069796	1117	Yes
GCA_002785085.1	Microgenomatia	Candidatus Roizmanbacteria bacterium CG_4_10_14_0_8_um_filter_35_28	1974827	Scaffold	753650	846	No
GCA_002785215.1	Microgenomatia	Candidatus Gottesmanbacteria bacterium CG_4_10_14_0_8_um_filter_37_24	1974574	Scaffold	1284328	1224	Yes
GCA_002785295.1	ABY1	Candidatus Komeilibacteria bacterium CG_4_10_14_0_8_um_filter_37_78	1974471	Scaffold	757888	720	Yes
GCA_002785345.1	JAEDAM01	Candidatus Gracilibacteria bacterium CG_4_10_14_0_8_um_filter_38_28	1974577	Scaffold	956002	848	Yes
GCA_002786495.1	ABY1	Candidatus Uhrbacteria bacterium CG22_combo_CG10-13_8_21_14_all_47_17	1975041	Scaffold	890978	893	Yes
GCA_002786575.1	Microgenomatia	Candidatus Roizmanbacteria bacterium CG22_combo_CG10-13_8_21_14_all_35_9	1974861	Scaffold	908015	977	No
GCA_002786595.1	Microgenomatia	Candidatus Roizmanbacteria bacterium CG22_combo_CG10-13_8_21_14_all_34_12	1974860	Scaffold	649759	718	No
GCA_002786605.1	Microgenomatia	Candidatus Levybacteria bacterium CG22_combo_CG10-13_8_21_14_all_35_11	1974633	Scaffold	857415	885	Yes
GCA_002786635.1	Microgenomatia	Candidatus Roizmanbacteria bacterium CG22_combo_CG10-13_8_21_14_all_38_20	1974862	Scaffold	1117526	1184	Yes
GCA_002786675.1	ABY1	Parcubacteria group bacterium CG22_combo_CG10-13_8_21_14_all_41_9	2014334	Scaffold	684363	690	No
GCA_002786695.1	Paceibacteria	Candidatus Nomurabacteria bacterium CG22_combo_CG10-13_8_21_14_all_32_8	1974732	Scaffold	642098	632	No
GCA_002786835.1	JAEDAM01	Candidatus Gracilibacteria bacterium CG18_big_fil_WC_8_21_14_2_50_38_16	1974581	Scaffold	965874	847	Yes
GCA_002786975.1	Paceibacteria	Candidatus Tagabacteria bacterium CG11_big_fil_rev_8_21_14_0_20_41_11	1975023	Scaffold	455944	477	No
GCA_002786995.1	Microgenomatia	Candidatus Shapirobacteria bacterium CG11_big_fil_rev_8_21_14_0_20_40_12	1974889	Scaffold	775740	831	Yes
GCA_002787075.1	ABY1	Parcubacteria group bacterium CG11_big_fil_rev_8_21_14_0_20_41_14	2014332	Scaffold	1009286	1080	Yes
GCA_002787175.1	Paceibacteria	Parcubacteria group bacterium CG11_big_fil_rev_8_21_14_0_20_39_22	2014331	Scaffold	883836	838	Yes
GCA_002787255.1	Paceibacteria	Parcubacteria group bacterium CG11_big_fil_rev_8_21_14_0_20_39_14	2014330	Scaffold	978878	899	Yes
GCA_002787295.1	Paceibacteria	Candidatus Nealsonbacteria bacterium CG11_big_fil_rev_8_21_14_0_20_37_68	1974714	Scaffold	645630	649	Yes
GCA_002787335.1	Paceibacteria	Candidatus Nealsonbacteria bacterium CG11_big_fil_rev_8_21_14_0_20_35_11	1974713	Scaffold	492404	500	Yes
GCA_002787355.1	ABY1	Candidatus Magasanikbacteria bacterium CG11_big_fil_rev_8_21_14_0_20_39_34	1974653	Scaffold	1178386	1103	Yes
GCA_002787375.1	ABY1	Candidatus Kuenenbacteria bacterium CG11_big_fil_rev_8_21_14_0_20_37_9	1974620	Scaffold	737149	699	Yes
GCA_002787405.1	ABY1	Candidatus Komeilibacteria bacterium CG11_big_fil_rev_8_21_14_0_20_36_20	1974477	Scaffold	977836	979	Yes
GCA_002787415.1	Paceibacteria	Candidatus Jorgensenbacteria bacterium CG11_big_fil_rev_8_21_14_0_20_38_23	1974594	Scaffold	651892	689	Yes
GCA_002787695.1	Paceibacteria	Candidatus Zambryskibacteria bacterium CG10_big_fil_rev_8_21_14_0_10_42_12	1975115	Scaffold	674785	682	Yes
GCA_002787835.1	Paceibacteria	Candidatus Zambryskibacteria bacterium CG11_big_fil_rev_8_21_14_0_20_40_24	1975116	Scaffold	457736	493	Yes
GCA_002787855.1	Paceibacteria	Candidatus Zambryskibacteria bacterium CG11_big_fil_rev_8_21_14_0_20_42_18	1975117	Scaffold	444306	494	No
GCA_002787875.1	Microgenomatia	Candidatus Roizmanbacteria bacterium CG_4_8_14_3_um_filter_36_10	1974834	Scaffold	1063156	1155	Yes
GCA_002787895.1	Microgenomatia	Candidatus Roizmanbacteria bacterium CG_4_8_14_3_um_filter_36_12	1974835	Scaffold	709811	765	No
GCA_002787905.1	Microgenomatia	Candidatus Roizmanbacteria bacterium CG_4_8_14_3_um_filter_35_14	1974833	Scaffold	729688	792	No
GCA_002788135.1	Paceibacteria	Candidatus Yonathbacteria bacterium CG_4_8_14_3_um_filter_46_25	1975103	Scaffold	828423	858	Yes
GCA_002788175.1	Microgenomatia	Candidatus Beckwithbacteria bacterium CG_4_9_14_0_2_um_filter_47_11	1974494	Scaffold	717054	852	Yes
GCA_002788395.1	Microgenomatia	Candidatus Levybacteria bacterium CG_4_9_14_0_2_um_filter_35_21	1974627	Scaffold	897828	926	Yes
GCA_002788415.1	ABY1	Candidatus Magasanikbacteria bacterium CG_4_9_14_0_2_um_filter_41_10	1974642	Scaffold	1000195	980	Yes
GCA_002788435.1	ABY1	Candidatus Komeilibacteria bacterium CG_4_9_14_0_2_um_filter_36_13	1974472	Scaffold	927795	923	Yes
GCA_002788455.1	Paceibacteria	Candidatus Nealsonbacteria bacterium CG_4_9_14_0_2_um_filter_37_38	1974691	Scaffold	576920	585	Yes
GCA_002788475.1	Paceibacteria	Candidatus Nomurabacteria bacterium CG_4_9_14_0_2_um_filter_32_10	1974729	Scaffold	606171	629	Yes
GCA_002788495.1	ABY1	Candidatus Magasanikbacteria bacterium CG_4_9_14_0_2_um_filter_42_11	1974643	Scaffold	1073032	1046	Yes
GCA_002788555.1	Paceibacteria	Parcubacteria group bacterium CG_4_9_14_0_2_um_filter_35_11	2014318	Scaffold	543537	584	No
GCA_002788635.1	Microgenomatia	Candidatus Pacebacteria bacterium CG_4_9_14_0_2_um_filter_34_50	1974762	Scaffold	925241	936	Yes
GCA_002788655.1	Microgenomatia	Candidatus Pacebacteria bacterium CG_4_9_14_0_2_um_filter_36_8	1974763	Scaffold	904114	968	Yes
GCA_002788675.1	Microgenomatia	Candidatus Pacebacteria bacterium CG_4_9_14_0_2_um_filter_40_15	1974764	Scaffold	1218889	1169	Yes
GCA_002788715.1	ABY1	Parcubacteria group bacterium CG_4_9_14_0_2_um_filter_48_40	2014320	Scaffold	866802	822	Yes
GCA_002788805.1	Microgenomatia	Candidatus Roizmanbacteria bacterium CG_4_9_14_0_2_um_filter_35_15	1974836	Scaffold	740316	800	No
GCA_002788855.1	Microgenomatia	Candidatus Roizmanbacteria bacterium CG_4_9_14_0_2_um_filter_38_17	1974838	Contig	1086880	1167	Yes
GCA_002788865.1	Microgenomatia	Candidatus Roizmanbacteria bacterium CG_4_9_14_0_2_um_filter_39_13	1974839	Scaffold	1332351	1461	Yes
GCA_002788915.1	Microgenomatia	Candidatus Shapirobacteria bacterium CG_4_9_14_0_2_um_filter_40_11	1974876	Scaffold	738417	844	Yes
GCA_002788975.1	Paceibacteria	Candidatus Tagabacteria bacterium CG_4_9_14_0_2_um_filter_41_11	1975019	Scaffold	486625	502	No
GCA_002788995.1	ABY1	Candidatus Uhrbacteria bacterium CG_4_9_14_0_2_um_filter_41_50	1975031	Scaffold	901606	892	Yes
GCA_002789055.1	Paceibacteria	Candidatus Yonathbacteria bacterium CG_4_9_14_0_2_um_filter_43_16	1975104	Scaffold	676646	704	Yes
GCA_002789075.1	Paceibacteria	Candidatus Yonathbacteria bacterium CG_4_9_14_0_2_um_filter_47_74	1975105	Scaffold	849753	881	Yes
GCA_002789295.1	ABY1	Candidatus Komeilibacteria bacterium CG_4_9_14_0_8_um_filter_36_9	1974473	Scaffold	916179	963	Yes
GCA_002789335.1	Paceibacteria	Candidatus Moranbacteria bacterium CG_4_9_14_0_8_um_filter_41_43	1974661	Scaffold	790694	790	Yes
GCA_002789465.1	Microgenomatia	Candidatus Roizmanbacteria bacterium CG_4_9_14_0_8_um_filter_34_12	1974840	Scaffold	1149981	1281	Yes
GCA_002789535.1	ABY1	Candidatus Uhrbacteria bacterium CG_4_9_14_0_8_um_filter_41_16	1975032	Scaffold	889242	866	Yes
GCA_002789555.1	Paceibacteria	Candidatus Yonathbacteria bacterium CG_4_9_14_0_8_um_filter_46_47	1975106	Scaffold	874452	903	Yes
GCA_002789575.1	Paceibacteria	Candidatus Wolfebacteria bacterium CG_4_9_14_0_8_um_filter_39_46	1975064	Scaffold	392707	424	No
GCA_002789895.1	Microgenomatia	Candidatus Collierbacteria bacterium CG_4_9_14_3_um_filter_43_16	1974532	Scaffold	888137	963	No
GCA_002790115.1	ABY1	Candidatus Falkowbacteria bacterium CG_4_9_14_3_um_filter_36_9	1974558	Scaffold	1028150	1014	Yes
GCA_002790415.1	Paceibacteria	Candidatus Jorgensenbacteria bacterium CG_4_9_14_3_um_filter_38_10	1974591	Scaffold	549618	563	Yes
GCA_002790435.1	Paceibacteria	Candidatus Kaiserbacteria bacterium CG_4_9_14_3_um_filter_50_16	1974602	Scaffold	433562	470	Yes
GCA_002790455.1	ABY1	Candidatus Kerfeldbacteria bacterium CG_4_9_14_3_um_filter_45_8	2014243	Scaffold	1281880	1213	Yes
GCA_002790495.1	ABY1	Candidatus Kuenenbacteria bacterium CG_4_9_14_3_um_filter_39_14	1974616	Scaffold	750837	784	Yes
GCA_002790515.1	Microgenomatia	Candidatus Levybacteria bacterium CG_4_9_14_3_um_filter_35_16	1974628	Scaffold	752470	767	Yes
GCA_002790535.1	Microgenomatia	Candidatus Levybacteria bacterium CG_4_9_14_3_um_filter_36_7	1974629	Scaffold	631506	667	Yes
GCA_002790575.1	Paceibacteria	Candidatus Moranbacteria bacterium CG_4_9_14_3_um_filter_36_9	1974663	Scaffold	791319	797	Yes
GCA_002790585.1	Paceibacteria	Candidatus Moranbacteria bacterium CG_4_9_14_3_um_filter_33_15	1974662	Scaffold	491530	495	Yes
GCA_002790635.1	Paceibacteria	Candidatus Moranbacteria bacterium CG_4_9_14_3_um_filter_42_9	1974665	Scaffold	801629	858	No
GCA_002790655.1	Paceibacteria	Candidatus Moranbacteria bacterium CG_4_9_14_3_um_filter_44_28	1974666	Scaffold	794432	808	Yes
GCA_002790675.1	Paceibacteria	Candidatus Moranbacteria bacterium CG_4_9_14_3_um_filter_45_14	1974667	Scaffold	694966	682	Yes
GCA_002790695.1	Paceibacteria	Candidatus Nealsonbacteria bacterium CG_4_9_14_3_um_filter_35_11	1974694	Scaffold	437047	434	Yes
GCA_002790935.1	Microgenomatia	Candidatus Pacebacteria bacterium CG_4_9_14_3_um_filter_40_12	1974765	Scaffold	1194425	1139	Yes
GCA_002790995.1	Paceibacteria	Candidatus Portnoybacteria bacterium CG_4_9_14_3_um_filter_40_10	1974804	Scaffold	796222	840	Yes
GCA_002791035.1	Paceibacteria	Candidatus Portnoybacteria bacterium CG_4_9_14_3_um_filter_43_11	1974805	Scaffold	510072	550	Yes
GCA_002791115.1	Microgenomatia	Candidatus Roizmanbacteria bacterium CG_4_9_14_3_um_filter_36_11	1974842	Scaffold	1129250	1168	Yes
GCA_002791175.1	Microgenomatia	Candidatus Shapirobacteria bacterium CG_4_9_14_3_um_filter_36_12	1974877	Scaffold	543267	651	No
GCA_002791255.1	ABY1	Candidatus Uhrbacteria bacterium CG_4_9_14_3_um_filter_36_7	1975033	Scaffold	745448	729	No
GCA_002791275.1	ABY1	Candidatus Uhrbacteria bacterium CG_4_9_14_3_um_filter_41_35	1975034	Scaffold	990402	921	Yes
GCA_002791295.1	ABY1	Candidatus Uhrbacteria bacterium CG_4_9_14_3_um_filter_50_9	1975035	Scaffold	1074356	1052	Yes
GCA_002791475.1	Paceibacteria	Candidatus Zambryskibacteria bacterium CG_4_9_14_3_um_filter_40_16	1975111	Scaffold	388078	407	No
GCA_002791515.1	Paceibacteria	Candidatus Zambryskibacteria bacterium CG_4_9_14_3_um_filter_42_15	1975112	Scaffold	436852	495	No
GCA_002791645.1	Microgenomatia	Candidatus Collierbacteria bacterium CG_4_10_14_0_8_um_filter_43_86	1974531	Scaffold	864508	917	Yes
GCA_002792155.1	ABY1	Candidatus Uhrbacteria bacterium CG_4_10_14_0_2_um_filter_41_21	1975027	Scaffold	901970	895	Yes
GCA_002792165.1	Paceibacteria	Candidatus Tagabacteria bacterium CG_4_10_14_0_2_um_filter_40_13	1975017	Scaffold	486256	517	No
GCA_002792215.1	Microgenomatia	Candidatus Shapirobacteria bacterium CG_4_10_14_0_2_um_filter_40_12	1974871	Scaffold	781538	909	Yes
GCA_002792315.1	Microgenomatia	Candidatus Roizmanbacteria bacterium CG_4_10_14_0_2_um_filter_39_13	1974825	Scaffold	1219887	1208	Yes
GCA_002792335.1	Microgenomatia	Candidatus Roizmanbacteria bacterium CG_4_10_14_0_2_um_filter_39_12	1974824	Scaffold	1087606	1177	Yes
GCA_002792355.1	Microgenomatia	Candidatus Roizmanbacteria bacterium CG_4_10_14_0_2_um_filter_36_35	1974822	Scaffold	850736	943	No
GCA_002792395.1	Paceibacteria	Candidatus Portnoybacteria bacterium CG_4_10_14_0_2_um_filter_44_20	1974799	Scaffold	1017932	1105	Yes
GCA_002792435.1	Paceibacteria	Candidatus Portnoybacteria bacterium CG_4_10_14_0_2_um_filter_43_36	1974798	Scaffold	384825	418	Yes
GCA_002792455.1	Paceibacteria	Candidatus Portnoybacteria bacterium CG_4_10_14_0_2_um_filter_39_11	1974797	Scaffold	607810	606	No
GCA_002792605.1	Microgenomatia	Candidatus Pacebacteria bacterium CG_4_10_14_0_2_um_filter_40_20	1974758	Scaffold	1284363	1232	Yes
GCA_002792755.1	Paceibacteria	Candidatus Nomurabacteria bacterium CG_4_10_14_0_2_um_filter_30_12	1974727	Scaffold	610765	647	No
GCA_002792785.1	Paceibacteria	Candidatus Nomurabacteria bacterium CG_4_10_14_0_2_um_filter_33_9	1974728	Scaffold	543492	583	No
GCA_002792815.1	Paceibacteria	Candidatus Nealsonbacteria bacterium CG_4_10_14_0_2_um_filter_39_15	1974681	Scaffold	544240	598	Yes
GCA_002792875.1	Paceibacteria	Candidatus Nealsonbacteria bacterium CG_4_10_14_0_2_um_filter_35_20	1974678	Scaffold	412890	421	Yes
GCA_002792975.1	ABY1	Candidatus Magasanikbacteria bacterium CG_4_10_14_0_2_um_filter_41_31	1974639	Scaffold	982716	937	Yes
GCA_002792995.1	ABY1	Candidatus Magasanikbacteria bacterium CG_4_10_14_0_2_um_filter_41_10	1974638	Scaffold	918954	932	Yes
GCA_002793015.1	ABY1	Candidatus Magasanikbacteria bacterium CG_4_10_14_0_2_um_filter_37_12	1974637	Scaffold	870869	792	Yes
GCA_002793035.1	ABY1	Candidatus Magasanikbacteria bacterium CG_4_10_14_0_2_um_filter_33_14	1974636	Scaffold	1097239	1053	Yes
GCA_002793055.1	Microgenomatia	Candidatus Levybacteria bacterium CG_4_10_14_0_2_um_filter_36_16	1974625	Scaffold	1066032	1108	Yes
GCA_002793075.1	ABY1	Candidatus Komeilibacteria bacterium CG_4_10_14_0_2_um_filter_37_10	1974470	Scaffold	977573	953	Yes
GCA_002793115.1	Paceibacteria	Candidatus Kaiserbacteria bacterium CG_4_10_14_0_2_um_filter_50_16	1974598	Scaffold	515129	543	Yes
GCA_002793255.1	ABY1	Candidatus Falkowbacteria bacterium CG_4_10_14_0_2_um_filter_48_10	1974555	Scaffold	941246	871	Yes
GCA_002793275.1	ABY1	Candidatus Falkowbacteria bacterium CG_4_10_14_0_2_um_filter_41_15	1974554	Scaffold	726768	753	Yes
GCA_002793295.1	ABY1	Candidatus Falkowbacteria bacterium CG_4_10_14_0_2_um_filter_36_22	1974553	Scaffold	1104659	1076	Yes
GCA_002793415.1	Paceibacteria	Candidatus Brennerbacteria bacterium CG_4_10_14_0_2_um_filter_43_14	1974520	Scaffold	494916	478	No
GCA_002793455.1	Microgenomatia	Candidatus Beckwithbacteria bacterium CG_4_10_14_0_2_um_filter_47_25	1974493	Scaffold	755977	931	Yes
GCA_002793515.1	ABY1	Candidatus Uhrbacteria bacterium CG10_big_fil_rev_8_21_14_0_10_48_16	1975038	Scaffold	987517	961	No
GCA_002793535.1	ABY1	Candidatus Uhrbacteria bacterium CG10_big_fil_rev_8_21_14_0_10_41_26	1975036	Scaffold	847717	825	Yes
GCA_002793575.1	Paceibacteria	Candidatus Tagabacteria bacterium CG10_big_fil_rev_8_21_14_0_10_40_13	1975022	Scaffold	594564	645	Yes
GCA_002793635.1	Microgenomatia	Candidatus Shapirobacteria bacterium CG10_big_fil_rev_8_21_14_0_10_48_15	1974484	Scaffold	572848	575	Yes
GCA_002793655.1	Microgenomatia	Candidatus Shapirobacteria bacterium CG10_big_fil_rev_8_21_14_0_10_38_8	1974887	Scaffold	809456	910	Yes
GCA_002793745.1	Microgenomatia	Candidatus Roizmanbacteria bacterium CG10_big_fil_rev_8_21_14_0_10_45_7	1974854	Scaffold	634434	683	Yes
GCA_002793785.1	Microgenomatia	Candidatus Roizmanbacteria bacterium CG10_big_fil_rev_8_21_14_0_10_36_26	1974851	Scaffold	1108565	1132	Yes
GCA_002793815.1	Paceibacteria	Candidatus Portnoybacteria bacterium CG10_big_fil_rev_8_21_14_0_10_43_39	1974815	Scaffold	424709	452	Yes
GCA_002793835.1	Paceibacteria	Candidatus Portnoybacteria bacterium CG10_big_fil_rev_8_21_14_0_10_36_7	1974812	Scaffold	713067	770	Yes
GCA_002793855.1	ABY1	Candidatus Uhrbacteria bacterium CG10_big_fil_rev_8_21_14_0_10_48_11	1975037	Scaffold	891313	871	Yes
GCA_002793915.1	Paceibacteria	Candidatus Ryanbacteria bacterium CG10_big_fil_rev_8_21_14_0_10_43_42	1974864	Scaffold	904005	898	Yes
GCA_002793935.1	Microgenomatia	Candidatus Roizmanbacteria bacterium CG10_big_fil_rev_8_21_14_0_10_39_12	1974852	Scaffold	988178	1062	Yes
GCA_002793975.1	Paceibacteria	Candidatus Portnoybacteria bacterium CG10_big_fil_rev_8_21_14_0_10_40_22	1974814	Scaffold	578415	563	No
GCA_002794035.1	Paceibacteria	Candidatus Yanofskybacteria bacterium CG10_big_fil_rev_8_21_14_0_10_36_16	1975096	Scaffold	876715	866	Yes
GCA_002794075.1	ABY1	Parcubacteria group bacterium CG11_big_fil_rev_8_21_14_0_20_48_46	2014333	Scaffold	860440	805	Yes
GCA_002795965.1	ABY1	Candidatus Uhrbacteria bacterium CG11_big_fil_rev_8_21_14_0_20_41_9	1975040	Scaffold	797364	791	Yes
GCA_002795985.1	Paceibacteria	Candidatus Portnoybacteria bacterium CG11_big_fil_rev_8_21_14_0_20_44_10	1974818	Scaffold	890062	920	Yes
GCA_002796005.1	Paceibacteria	Candidatus Portnoybacteria bacterium CG11_big_fil_rev_8_21_14_0_20_40_15	1974817	Scaffold	825126	844	Yes
GCA_002796045.1	Microgenomatia	Candidatus Roizmanbacteria bacterium CG11_big_fil_rev_8_21_14_0_20_36_8	1974856	Scaffold	851598	891	Yes
GCA_002796085.1	Microgenomatia	Candidatus Pacebacteria bacterium CG11_big_fil_rev_8_21_14_0_20_34_55	1974773	Scaffold	954476	955	Yes
GCA_002796205.1	Paceibacteria	Candidatus Liptonbacteria bacterium CG11_big_fil_rev_8_21_14_0_20_35_14	1974634	Scaffold	619417	666	No
GCA_002796225.1	Microgenomatia	Candidatus Gottesmanbacteria bacterium CG11_big_fil_rev_8_21_14_0_20_37_11	1974575	Scaffold	1443784	1373	Yes
GCA_002796365.1	Paceibacteria	Candidatus Campbellbacteria bacterium CG11_big_fil_rev_8_21_14_0_20_44_21	1974528	Scaffold	586145	581	Yes
GCA_002796375.1	Paceibacteria	Candidatus Brennerbacteria bacterium CG11_big_fil_rev_8_21_14_0_20_43_10	1974523	Scaffold	574892	558	No
GCA_002839745.1	ABY1	Candidatus Kuenenbacteria bacterium HGW-Kuenenbacteria-1	2013812	Scaffold	722419	639	Yes
GCA_002840305.1	ABY1	Candidatus Falkowbacteria bacterium HGW-Falkowbacteria-1	2013768	Contig	912999	849	Yes
GCA_002841655.1	ABY1	Candidatus Falkowbacteria bacterium HGW-Falkowbacteria-2	2013769	Contig	657409	675	Yes
GCA_002869165.1	ABY1	Candidatus Parcubacteria bacterium	2762014	Contig	1433730	1358	No
GCA_002869205.1	ABY1	Candidatus Parcubacteria bacterium	2762014	Scaffold	1063116	1027	No
GCA_002869235.1	ABY1	Candidatus Parcubacteria bacterium	2762014	Scaffold	967429	989	Yes
GCA_002869265.1	ABY1	Candidatus Parcubacteria bacterium	2762014	Contig	1269190	1214	Yes
GCA_003021915.1	Paceibacteria	Parcubacteria group bacterium SW_4_49_11	1919225	Scaffold	494541	511	Yes
GCA_003022255.1	Paceibacteria	Parcubacteria group bacterium SW_6_46_9	1919226	Scaffold	625840	686	No
GCA_003104935.1	ABY1	Parcubacteria group bacterium	2026774	Scaffold	975546	947	Yes
GCA_003176165.1	Microgenomatia	Candidatus Cerribacteria bacterium 'Amazon FNV 2010 28 9'	2081795	Contig	1055589	1175	Yes
GCA_003260325.1	JAEDAM01	Candidatus Gracilibacteria bacterium GN02-872	1912928	Contig	1044027	972	Yes
GCA_003260345.1	JAEDAM01	Candidatus Gracilibacteria bacterium GN02-873	1914866	Contig	949611	909	No
GCA_003445575.1	Microgenomatia	Candidatus Beckwithbacteria bacterium	2053519	Scaffold	989537	1078	Yes
GCA_003446815.1	Doudnabacteria	Patescibacteria group bacterium	2052139	Scaffold	608793	657	Yes
GCA_003446925.1	Paceibacteria	Candidatus Nomurabacteria bacterium	2052152	Scaffold	765288	773	Yes
GCA_003449395.1	Microgenomatia	Candidatus Collierbacteria bacterium	2053540	Scaffold	671121	741	Yes
GCA_003450745.1	ABY1	Candidatus Komeilibacteria bacterium	2053566	Scaffold	1023319	971	Yes
GCA_003450775.1	Paceibacteria	Candidatus Moranbacteria bacterium	2045217	Scaffold	844992	847	Yes
GCA_003451455.1	Paceibacteria	Candidatus Azambacteria bacterium	2053511	Scaffold	584074	619	Yes
GCA_003452355.1	Dojkabacteria	Patescibacteria group bacterium	2052139	Scaffold	703412	789	Yes
GCA_003453235.1	Paceibacteria	Candidatus Wolfebacteria bacterium	2030812	Scaffold	939716	943	Yes
GCA_003453285.1	ABY1	Candidatus Uhrbacteria bacterium	2053634	Scaffold	914188	873	Yes
GCA_003453575.1	Microgenomatia	Candidatus Collierbacteria bacterium	2053540	Scaffold	703305	782	Yes
GCA_003453595.1	ABY1	Candidatus Uhrbacteria bacterium	2053634	Contig	905301	853	Yes
GCA_003453605.1	ABY1	Candidatus Falkowbacteria bacterium	2053554	Contig	1261267	1106	Yes
GCA_003453635.1	Paceibacteria	Candidatus Azambacteria bacterium	2053511	Scaffold	827520	851	Yes
GCA_003453845.1	Dojkabacteria	Patescibacteria group bacterium	2052139	Scaffold	599234	675	Yes
GCA_003455055.1	ABY1	Candidatus Magasanikbacteria bacterium	2026717	Scaffold	1114165	1081	Yes
GCA_003455555.1	Paceibacteria	Candidatus Taylorbacteria bacterium	2052153	Scaffold	644319	704	No
GCA_003455975.1	ABY1	Candidatus Uhrbacteria bacterium	2053634	Contig	877464	847	Yes
GCA_003455995.1	Paceibacteria	Candidatus Azambacteria bacterium	2053511	Scaffold	575855	601	Yes
GCA_003456335.1	ABY1	Candidatus Veblenbacteria bacterium	2053636	Scaffold	701262	764	No
GCA_003456705.1	Microgenomatia	Candidatus Shapirobacteria bacterium	2053613	Scaffold	736996	864	Yes
GCA_003456895.1	Paceibacteria	Candidatus Campbellbacteria bacterium	2026716	Scaffold	736375	751	Yes
GCA_003457295.1	Paceibacteria	Candidatus Nomurabacteria bacterium	2052152	Contig	881163	910	Yes
GCA_003457415.1	Paceibacteria	Candidatus Campbellbacteria bacterium	2026716	Contig	726522	739	Yes
GCA_003457475.1	Paceibacteria	Candidatus Azambacteria bacterium	2053511	Scaffold	804414	800	Yes
GCA_003475885.1	Paceibacteria	Candidatus Moranbacteria bacterium	2045217	Scaffold	810449	811	Yes
GCA_003475955.1	Kazan-3B-28	Patescibacteria group bacterium	2052139	Scaffold	455215	479	Yes
GCA_003482855.1	ABY1	Candidatus Magasanikbacteria bacterium	2026717	Scaffold	1064072	968	Yes
GCA_003482885.1	Paceibacteria	Candidatus Moranbacteria bacterium	2045217	Scaffold	823243	835	Yes
GCA_003483035.1	Paceibacteria	Candidatus Yanofskybacteria bacterium	2052154	Contig	718427	744	Yes
GCA_003483065.1	Paceibacteria	Candidatus Moranbacteria bacterium	2045217	Contig	1076756	1050	Yes
GCA_003483105.1	Paceibacteria	Candidatus Wolfebacteria bacterium	2030812	Scaffold	839276	975	Yes
GCA_003483145.1	Microgenomatia	Candidatus Collierbacteria bacterium	2053540	Scaffold	741527	846	No
GCA_003483855.1	Paceibacteria	Candidatus Yonathbacteria bacterium	2053650	Scaffold	726117	727	Yes
GCA_003483935.1	Paceibacteria	Candidatus Yonathbacteria bacterium	2053650	Scaffold	861159	866	No
GCA_003484005.1	Paceibacteria	Candidatus Nomurabacteria bacterium	2052152	Scaffold	684291	672	Yes
GCA_003484025.1	Paceibacteria	Candidatus Nomurabacteria bacterium	2052152	Contig	773300	770	Yes
GCA_003484145.1	Microgenomatia	Candidatus Beckwithbacteria bacterium	2053519	Scaffold	1025959	1101	Yes
GCA_003484165.1	Microgenomatia	Candidatus Pacebacteria bacterium	2053589	Contig	904601	953	Yes
GCA_003484185.1	Paceibacteria	Candidatus Moranbacteria bacterium	2045217	Scaffold	923204	944	Yes
GCA_003484385.1	Kazan-3B-28	Patescibacteria group bacterium	2052139	Scaffold	493213	476	Yes
GCA_003484695.1	Microgenomatia	Candidatus Pacebacteria bacterium	2053589	Scaffold	974221	965	Yes
GCA_003484955.1	Microgenomatia	Candidatus Woesebacteria bacterium	2026804	Contig	750541	788	Yes
GCA_003485135.1	ABY1	Candidatus Uhrbacteria bacterium	2053634	Scaffold	1089426	1045	Yes
GCA_003485625.1	ABY1	Candidatus Magasanikbacteria bacterium	2026717	Scaffold	1063821	979	Yes
GCA_003485785.1	ABY1	Candidatus Jacksonbacteria bacterium	2053562	Scaffold	944268	872	Yes
GCA_003487185.1	ABY1	Candidatus Falkowbacteria bacterium	2053554	Contig	1267959	1114	Yes
GCA_003487225.1	Paceibacteria	Candidatus Azambacteria bacterium	2053511	Contig	582189	611	Yes
GCA_003487265.1	Microgenomatia	Candidatus Pacebacteria bacterium	2053589	Scaffold	885800	879	Yes
GCA_003487725.1	Paceibacteria	Candidatus Nomurabacteria bacterium	2052152	Contig	763859	777	Yes
GCA_003488165.1	Microgenomatia	Candidatus Amesbacteria bacterium	1932011	Scaffold	977348	1055	No
GCA_003488175.1	ABY1	Candidatus Uhrbacteria bacterium	2053634	Scaffold	762746	711	Yes
GCA_003488205.1	Dojkabacteria	Patescibacteria group bacterium	2052139	Scaffold	651142	669	Yes
GCA_003488215.1	Microgenomatia	Candidatus Collierbacteria bacterium	2053540	Scaffold	753074	862	No
GCA_003488235.1	Microgenomatia	Candidatus Levybacteria bacterium	2052151	Scaffold	854236	941	Yes
GCA_003488385.1	Paceibacteria	Patescibacteria group bacterium	2052139	Scaffold	619482	627	Yes
GCA_003488405.1	ABY1	Candidatus Magasanikbacteria bacterium	2026717	Scaffold	1117023	1074	Yes
GCA_003488655.1	JAEDAM01	Candidatus Gracilibacteria bacterium	2044595	Scaffold	785577	773	No
GCA_003488805.1	Paceibacteria	Candidatus Nomurabacteria bacterium	2052152	Scaffold	726571	741	Yes
GCA_003489225.1	Paceibacteria	Candidatus Azambacteria bacterium	2053511	Scaffold	666623	694	Yes
GCA_003489395.1	Paceibacteria	Candidatus Yonathbacteria bacterium	2053650	Scaffold	639064	723	Yes
GCA_003489415.1	Paceibacteria	Candidatus Vogelbacteria bacterium	2053638	Scaffold	611574	665	Yes
GCA_003489445.1	Paceibacteria	Candidatus Nomurabacteria bacterium	2052152	Scaffold	640976	685	Yes
GCA_003489455.1	Paceibacteria	Candidatus Moranbacteria bacterium	2045217	Scaffold	1144625	1157	Yes
GCA_003489515.1	Paceibacteria	Candidatus Vogelbacteria bacterium	2053638	Scaffold	566880	611	Yes
GCA_003489545.1	Paceibacteria	Candidatus Nomurabacteria bacterium	2052152	Scaffold	596006	620	No
GCA_003489825.1	Paceibacteria	Candidatus Azambacteria bacterium	2053511	Scaffold	754433	792	Yes
GCA_003489845.1	ABY1	Candidatus Falkowbacteria bacterium	2053554	Scaffold	891439	829	Yes
GCA_003489995.1	ABY1	Candidatus Uhrbacteria bacterium	2053634	Scaffold	915161	866	Yes
GCA_003497135.1	ABY1	Candidatus Uhrbacteria bacterium	2053634	Scaffold	942337	949	Yes
GCA_003497165.1	Microgenomatia	Candidatus Collierbacteria bacterium	2053540	Scaffold	720922	790	Yes
GCA_003497245.1	Paceibacteria	Candidatus Wolfebacteria bacterium	2030812	Scaffold	948339	953	Yes
GCA_003497585.1	Paceibacteria	Candidatus Zambryskibacteria bacterium	2053652	Scaffold	780635	801	Yes
GCA_003499945.1	Paceibacteria	Candidatus Nomurabacteria bacterium	2052152	Scaffold	642706	667	Yes
GCA_003500215.1	ABY1	Candidatus Veblenbacteria bacterium	2053636	Scaffold	632259	677	No
GCA_003501005.1	Andersenbacteria	Candidatus Andersenbacteria bacterium	2053502	Scaffold	1443042	1385	Yes
GCA_003501255.1	ABY1	Candidatus Magasanikbacteria bacterium	2026717	Scaffold	907856	909	Yes
GCA_003504275.1	Paceibacteria	Patescibacteria group bacterium	2052139	Scaffold	886882	865	Yes
GCA_003504675.1	Paceibacteria	Candidatus Wolfebacteria bacterium	2030812	Scaffold	958006	963	Yes
GCA_003505155.1	ABY1	Candidatus Uhrbacteria bacterium	2053634	Scaffold	976218	971	Yes
GCA_003505255.1	Microgenomatia	Candidatus Blackburnbacteria bacterium	2053523	Scaffold	827153	881	Yes
GCA_003505535.1	ABY1	Candidatus Uhrbacteria bacterium	2053634	Scaffold	990727	952	Yes
GCA_003506835.1	ABY1	Candidatus Uhrbacteria bacterium	2053634	Scaffold	1005123	980	Yes
GCA_003507415.1	ABY1	Candidatus Uhrbacteria bacterium	2053634	Contig	913775	867	Yes
GCA_003507445.1	Paceibacteria	Candidatus Moranbacteria bacterium	2045217	Scaffold	1059091	991	Yes
GCA_003507475.1	Paceibacteria	Candidatus Moranbacteria bacterium	2045217	Scaffold	1205475	1184	Yes
GCA_003507495.1	Paceibacteria	Candidatus Moranbacteria bacterium	2045217	Scaffold	889749	926	Yes
GCA_003508085.1	Paceibacteria	Candidatus Yonathbacteria bacterium	2053650	Scaffold	586642	617	Yes
GCA_003508115.1	Paceibacteria	Candidatus Wolfebacteria bacterium	2030812	Scaffold	940485	933	Yes
GCA_003508365.1	ABY1	Candidatus Falkowbacteria bacterium	2053554	Scaffold	1368499	1207	Yes
GCA_003508425.1	Paceibacteria	Candidatus Nomurabacteria bacterium	2052152	Contig	800701	795	Yes
GCA_003508685.1	ABY1	Candidatus Jacksonbacteria bacterium	2053562	Scaffold	1318250	1250	Yes
GCA_003508865.1	Microgenomatia	Candidatus Collierbacteria bacterium	2053540	Scaffold	714552	822	Yes
GCA_003508875.1	Microgenomatia	Candidatus Shapirobacteria bacterium	2053613	Scaffold	831084	963	Yes
GCA_003508905.1	Paceibacteria	Candidatus Nomurabacteria bacterium	2052152	Contig	612775	610	Yes
GCA_003508925.1	Microgenomatia	Candidatus Woesebacteria bacterium	2026804	Contig	817790	891	Yes
GCA_003508935.1	Paceibacteria	Candidatus Moranbacteria bacterium	2045217	Contig	870703	855	Yes
GCA_003508965.1	Paceibacteria	Candidatus Zambryskibacteria bacterium	2053652	Scaffold	751323	783	Yes
GCA_003508985.1	Paceibacteria	Candidatus Moranbacteria bacterium	2045217	Scaffold	959837	1015	No
GCA_003509385.1	ABY1	Candidatus Veblenbacteria bacterium	2053636	Scaffold	736987	792	Yes
GCA_003509405.1	Paceibacteria	Candidatus Nomurabacteria bacterium	2052152	Contig	765724	761	Yes
GCA_003509605.1	ABY1	Candidatus Falkowbacteria bacterium	2053554	Scaffold	1352256	1180	Yes
GCA_003509745.1	Paceibacteria	Candidatus Yanofskybacteria bacterium	2052154	Scaffold	728210	781	Yes
GCA_003509895.1	ABY1	Candidatus Uhrbacteria bacterium	2053634	Scaffold	792841	787	Yes
GCA_003510165.1	Paceibacteria	Candidatus Moranbacteria bacterium	2045217	Scaffold	1070823	1000	Yes
GCA_003510285.1	Paceibacteria	Candidatus Wolfebacteria bacterium	2030812	Scaffold	820914	934	No
GCA_003510385.1	Paceibacteria	Candidatus Giovannonibacteria bacterium	2053557	Scaffold	693449	769	Yes
GCA_003510405.1	Paceibacteria	Candidatus Moranbacteria bacterium	2045217	Scaffold	1142800	1168	Yes
GCA_003510435.1	ABY1	Candidatus Magasanikbacteria bacterium	2026717	Scaffold	1214033	1159	Yes
GCA_003510465.1	Microgenomatia	Candidatus Beckwithbacteria bacterium	2053519	Scaffold	906818	1077	Yes
GCA_003510565.1	Paceibacteria	Candidatus Moranbacteria bacterium	2045217	Scaffold	890854	867	Yes
GCA_003510795.1	Paceibacteria	Candidatus Moranbacteria bacterium	2045217	Scaffold	1280387	1231	Yes
GCA_003510895.1	Paceibacteria	Candidatus Moranbacteria bacterium	2045217	Scaffold	913311	951	Yes
GCA_003511065.1	Paceibacteria	Candidatus Nomurabacteria bacterium	2052152	Scaffold	688103	675	Yes
GCA_003511085.1	ABY1	Candidatus Uhrbacteria bacterium	2053634	Scaffold	899366	850	Yes
GCA_003511125.1	ABY1	Candidatus Uhrbacteria bacterium	2053634	Scaffold	1112296	1137	Yes
GCA_003512045.1	Microgenomatia	Candidatus Collierbacteria bacterium	2053540	Scaffold	703302	778	Yes
GCA_003512165.1	Paceibacteria	Candidatus Moranbacteria bacterium	2045217	Contig	1094684	1058	Yes
GCA_003512175.1	ABY1	Candidatus Kerfeldbacteria bacterium	2053565	Scaffold	1168938	1257	No
GCA_003512535.1	Paceibacteria	Candidatus Azambacteria bacterium	2053511	Scaffold	584243	634	Yes
GCA_003512565.1	ABY1	Candidatus Magasanikbacteria bacterium	2026717	Scaffold	818271	790	Yes
GCA_003512705.1	ABY1	Patescibacteria group bacterium	2052139	Scaffold	784533	822	Yes
GCA_003513545.1	ABY1	Candidatus Magasanikbacteria bacterium	2026717	Scaffold	745153	762	No
GCA_003514005.1	ABY1	Candidatus Falkowbacteria bacterium	2053554	Contig	1319792	1152	Yes
GCA_003514055.1	Paceibacteria	Candidatus Yanofskybacteria bacterium	2052154	Scaffold	711038	739	Yes
GCA_003514455.1	ABY1	Candidatus Magasanikbacteria bacterium	2026717	Scaffold	766759	817	No
GCA_003514705.1	Paceibacteria	Candidatus Taylorbacteria bacterium	2052153	Scaffold	995636	1028	No
GCA_003514775.1	ABY1	Candidatus Komeilibacteria bacterium	2053566	Scaffold	905076	882	Yes
GCA_003516225.1	ABY1	Candidatus Jacksonbacteria bacterium	2053562	Scaffold	1329199	1255	Yes
GCA_003516415.1	Microgenomatia	Candidatus Daviesbacteria bacterium	2053542	Scaffold	1064321	1132	Yes
GCA_003517985.1	ABY1	Candidatus Jacksonbacteria bacterium	2053562	Scaffold	1254729	1235	Yes
GCA_003518025.1	Paceibacteria	Candidatus Staskawiczbacteria bacterium	2053617	Scaffold	761900	796	Yes
GCA_003518045.1	Paceibacteria	Candidatus Nomurabacteria bacterium	2052152	Scaffold	825071	798	Yes
GCA_003518055.1	ABY1	Candidatus Falkowbacteria bacterium	2053554	Scaffold	1314392	1331	Yes
GCA_003518085.1	Paceibacteria	Candidatus Nomurabacteria bacterium	2052152	Scaffold	618670	642	Yes
GCA_003518105.1	ABY1	Candidatus Uhrbacteria bacterium	2053634	Scaffold	799929	842	No
GCA_003518125.1	Dojkabacteria	Patescibacteria group bacterium	2052139	Scaffold	622607	670	Yes
GCA_003518145.1	ABY1	Candidatus Komeilibacteria bacterium	2053566	Scaffold	969849	948	Yes
GCA_003518205.1	Microgenomatia	Candidatus Pacebacteria bacterium	2053589	Scaffold	870674	915	Yes
GCA_003518215.1	ABY1	Candidatus Uhrbacteria bacterium	2053634	Scaffold	817065	787	No
GCA_003518365.1	ABY1	Candidatus Magasanikbacteria bacterium	2026717	Scaffold	1147847	1113	Yes
GCA_003518415.1	Microgenomatia	Candidatus Woesebacteria bacterium	2026804	Scaffold	799573	865	Yes
GCA_003518505.1	Paceibacteria	Patescibacteria group bacterium	2052139	Scaffold	1063510	1064	No
GCA_003518965.1	Paceibacteria	Candidatus Azambacteria bacterium	2053511	Scaffold	759357	777	Yes
GCA_003519005.1	ABY1	Candidatus Uhrbacteria bacterium	2053634	Scaffold	1021055	998	Yes
GCA_003519035.1	Paceibacteria	Candidatus Nomurabacteria bacterium	2052152	Contig	793567	784	Yes
GCA_003519065.1	ABY1	Candidatus Uhrbacteria bacterium	2053634	Scaffold	1073071	1011	Yes
GCA_003519245.1	Paceibacteria	Candidatus Taylorbacteria bacterium	2052153	Scaffold	842170	850	No
GCA_003519425.1	ABY1	Candidatus Jacksonbacteria bacterium	2053562	Scaffold	1021300	1122	No
GCA_003519445.1	Microgenomatia	Candidatus Daviesbacteria bacterium	2053542	Scaffold	1048219	1221	Yes
GCA_003519505.1	ABY1	Candidatus Jacksonbacteria bacterium	2053562	Scaffold	1081709	1073	Yes
GCA_003520685.1	ABY1	Candidatus Veblenbacteria bacterium	2053636	Scaffold	754249	800	Yes
GCA_003520815.1	Paceibacteria	Candidatus Zambryskibacteria bacterium	2053652	Scaffold	694792	709	Yes
GCA_003521685.1	Paceibacteria	Patescibacteria group bacterium	2052139	Scaffold	540510	609	No
GCA_003521745.1	ABY1	Candidatus Uhrbacteria bacterium	2053634	Contig	893772	848	No
GCA_003521755.1	Paceibacteria	Patescibacteria group bacterium	2052139	Scaffold	767635	767	Yes
GCA_003523205.1	Paceibacteria	Candidatus Zambryskibacteria bacterium	2053652	Scaffold	811441	892	Yes
GCA_003523645.1	ABY1	Candidatus Uhrbacteria bacterium	2053634	Scaffold	1039149	1029	Yes
GCA_003524745.1	Kazan-3B-28	Patescibacteria group bacterium	2052139	Scaffold	632893	607	Yes
GCA_003524785.1	Microgenomatia	Candidatus Pacebacteria bacterium	2053589	Scaffold	903629	974	Yes
GCA_003524845.1	Microgenomatia	Patescibacteria group bacterium	2052139	Scaffold	1358152	1414	Yes
GCA_003524865.1	Microgenomatia	Candidatus Pacebacteria bacterium	2053589	Scaffold	881767	934	No
GCA_003525205.1	Microgenomatia	Candidatus Beckwithbacteria bacterium	2053519	Scaffold	1017898	1098	No
GCA_003525295.1	Microgenomatia	Candidatus Pacebacteria bacterium	2053589	Contig	873185	925	Yes
GCA_003527115.1	ABY1	Candidatus Kerfeldbacteria bacterium	2053565	Scaffold	840941	895	Yes
GCA_003527425.1	Kazan-3B-28	Patescibacteria group bacterium	2052139	Scaffold	473853	512	No
GCA_003528385.1	Microgenomatia	Candidatus Daviesbacteria bacterium	2053542	Scaffold	801792	957	Yes
GCA_003528665.1	ABY1	Candidatus Komeilibacteria bacterium	2053566	Scaffold	849762	838	No
GCA_003530595.1	Paceibacteria	Candidatus Moranbacteria bacterium	2045217	Scaffold	608390	651	No
GCA_003531405.1	Paceibacteria	Candidatus Kaiserbacteria bacterium	2030810	Scaffold	666182	747	Yes
GCA_003531415.1	Kazan-3B-28	Patescibacteria group bacterium	2052139	Contig	598789	582	Yes
GCA_003531545.1	ABY1	Candidatus Jacksonbacteria bacterium	2053562	Scaffold	1286669	1239	Yes
GCA_003531625.1	Paceibacteria	Candidatus Vogelbacteria bacterium	2053638	Scaffold	546638	599	Yes
GCA_003531655.1	Microgenomatia	Candidatus Woesebacteria bacterium	2026804	Scaffold	910659	1098	Yes
GCA_003531665.1	Microgenomatia	Candidatus Collierbacteria bacterium	2053540	Scaffold	1000587	1096	No
GCA_003531695.1	Paceibacteria	Candidatus Azambacteria bacterium	2053511	Scaffold	578122	610	Yes
GCA_003534085.1	Paceibacteria	Candidatus Moranbacteria bacterium	2045217	Scaffold	792084	897	Yes
GCA_003534915.1	Microgenomatia	Candidatus Beckwithbacteria bacterium	2053519	Scaffold	1036080	1108	Yes
GCA_003535735.1	Microgenomatia	Patescibacteria group bacterium	2052139	Scaffold	1293315	1307	Yes
GCA_003535835.1	ABY1	Candidatus Kerfeldbacteria bacterium	2053565	Scaffold	1408250	1433	No
GCA_003536515.1	ABY1	Candidatus Magasanikbacteria bacterium	2026717	Scaffold	933723	986	Yes
GCA_003537895.1	Paceibacteria	Candidatus Nomurabacteria bacterium	2052152	Scaffold	547227	590	No
GCA_003539025.1	Microgenomatia	Candidatus Collierbacteria bacterium	2053540	Contig	811601	927	No
GCA_003539075.1	ABY1	Candidatus Veblenbacteria bacterium	2053636	Scaffold	706873	755	No
GCA_003539105.1	Paceibacteria	Candidatus Nomurabacteria bacterium	2052152	Scaffold	621517	645	Yes
GCA_003539285.1	Paceibacteria	Candidatus Portnoybacteria bacterium	2053593	Scaffold	594103	642	Yes
GCA_003539915.1	Paceibacteria	Patescibacteria group bacterium	2052139	Scaffold	422278	499	Yes
GCA_003541555.1	Microgenomatia	Candidatus Collierbacteria bacterium	2053540	Scaffold	701218	777	Yes
GCA_003542455.1	Paceibacteria	Candidatus Nomurabacteria bacterium	2052152	Scaffold	828945	850	Yes
GCA_003542485.1	ABY1	Candidatus Uhrbacteria bacterium	2053634	Scaffold	1085793	1107	Yes
GCA_003542535.1	Paceibacteria	Candidatus Nomurabacteria bacterium	2052152	Contig	635924	635	Yes
GCA_003542615.1	Microgenomatia	Candidatus Shapirobacteria bacterium	2053613	Scaffold	778515	861	Yes
GCA_003543055.1	ABY1	Patescibacteria group bacterium	2052139	Scaffold	743085	776	Yes
GCA_003543115.1	Paceibacteria	Candidatus Moranbacteria bacterium	2045217	Scaffold	1062016	1083	Yes
GCA_003543255.1	Paceibacteria	Candidatus Nomurabacteria bacterium	2052152	Scaffold	694822	679	Yes
GCA_003543755.1	Microgenomatia	Candidatus Pacebacteria bacterium	2053589	Scaffold	823004	816	Yes
GCA_003545005.1	Paceibacteria	Candidatus Moranbacteria bacterium	2045217	Scaffold	876291	870	Yes
GCA_003545435.1	Microgenomatia	Patescibacteria group bacterium	2052139	Scaffold	1112500	1187	No
GCA_003545455.1	ABY1	Candidatus Veblenbacteria bacterium	2053636	Scaffold	699996	741	No
GCA_003545475.1	Microgenomatia	Candidatus Beckwithbacteria bacterium	2053519	Scaffold	1014125	1088	Yes
GCA_003545515.1	Paceibacteria	Candidatus Kaiserbacteria bacterium	2030810	Scaffold	717014	793	No
GCA_003545535.1	Paceibacteria	Candidatus Wildermuthbacteria bacterium	2053642	Scaffold	680011	710	No
GCA_003576745.1	ABY1	Candidatus Uhrbacteria bacterium	2053634	Scaffold	1064618	980	Yes
GCA_003576945.1	Microgenomatia	Candidatus Microgenomates bacterium	2093373	Contig	825322	882	Yes
GCA_003597955.1	ABY1	Candidatus Parcubacteria bacterium	2762014	Contig	989930	988	Yes
GCA_003599135.1	Paceibacteria	Candidatus Parcubacteria bacterium	2762014	Contig	702929	750	Yes
GCA_003599175.1	Paceibacteria	Candidatus Parcubacteria bacterium	2762014	Contig	920917	963	Yes
GCA_003599205.1	ABY1	Candidatus Parcubacteria bacterium	2762014	Contig	718511	720	Yes
GCA_003599295.1	Paceibacteria	Candidatus Parcubacteria bacterium	2762014	Contig	716511	737	No
GCA_003599335.1	Paceibacteria	Candidatus Parcubacteria bacterium	2762014	Contig	690606	716	Yes
GCA_003599595.1	Microgenomatia	Candidatus Parcubacteria bacterium	2762014	Contig	1397051	1556	Yes
GCA_003599625.1	Paceibacteria	Candidatus Parcubacteria bacterium	2762014	Contig	905833	863	Yes
GCA_003599635.1	ABY1	Candidatus Parcubacteria bacterium	2762014	Contig	777918	806	Yes
GCA_003599755.1	Paceibacteria	Candidatus Parcubacteria bacterium	2762014	Contig	928662	955	Yes
GCA_003647605.1	Microgenomatia	Candidatus Shapirobacteria bacterium	2053613	Contig	949383	1088	No
GCA_003647675.1	ABY1	Candidatus Falkowbacteria bacterium	2053554	Contig	1173859	1208	No
GCA_003694545.1	Paceibacteria	Candidatus Parcubacteria bacterium	2762014	Contig	783444	764	Yes
GCA_004296925.1	Paceibacteria	Patescibacteria group bacterium	2052139	Contig	787008	822	Yes
GCA_004297205.1	ABY1	Patescibacteria group bacterium	2052139	Contig	1086963	1063	Yes
GCA_004297215.1	ABY1	Patescibacteria group bacterium	2052139	Contig	983781	916	Yes
GCA_004297735.1	Saccharimonadia	Patescibacteria group bacterium	2052139	Contig	768084	801	Yes
GCA_004297805.1	Paceibacteria	Patescibacteria group bacterium	2052139	Contig	1397718	1413	No
GCA_004298345.1	Paceibacteria	Patescibacteria group bacterium	2052139	Contig	708096	715	No
GCA_004298405.1	ABY1	Patescibacteria group bacterium	2052139	Contig	1008587	959	Yes
GCA_004298615.1	ABY1	Patescibacteria group bacterium	2052139	Contig	1150086	1117	Yes
GCA_004299275.1	ABY1	Patescibacteria group bacterium	2052139	Contig	1000965	952	Yes
GCA_004321885.1	ABY1	Patescibacteria group bacterium	2052139	Contig	1032069	951	Yes
GCA_004322205.1	Paceibacteria	Patescibacteria group bacterium	2052139	Contig	667355	662	Yes
GCA_004322265.1	Saccharimonadia	Patescibacteria group bacterium	2052139	Contig	886541	914	Yes
GCA_004322365.1	Paceibacteria	Patescibacteria group bacterium	2052139	Contig	787217	797	Yes
GCA_004374725.1	SOKK01	Patescibacteria group bacterium	2052139	Contig	487951	502	Yes
GCA_004563595.2	JAEDAM01	Candidatus Gracilibacteria bacterium 28_42_T64	1862133	Complete Genome	1343103	1185	No
GCA_007375535.1	Paceibacteria	Parcubacteria group bacterium LiPW_41	2017206	Contig	746768	814	Yes
GCA_007375595.1	Paceibacteria	Parcubacteria group bacterium LiPW_30	2017204	Scaffold	780595	790	Yes
GCA_007375645.1	Paceibacteria	Parcubacteria group bacterium LiPW_15	2017203	Scaffold	791784	840	Yes
GCA_007375655.1	Paceibacteria	Parcubacteria group bacterium Greene0416_79	2017202	Scaffold	591121	698	No
GCA_007375675.1	Paceibacteria	Parcubacteria group bacterium Greene0416_39	2017201	Contig	517233	589	Yes
GCA_007375725.1	ABY1	Parcubacteria group bacterium Greene0416_36	2017200	Contig	1034621	997	Yes
GCA_007375765.1	Paceibacteria	Parcubacteria group bacterium Greene0416_14	2017199	Scaffold	1178965	1236	Yes
GCA_007375785.1	Paceibacteria	Parcubacteria group bacterium Athens0416_74	2017198	Scaffold	795370	958	No
GCA_007375925.1	Paceibacteria	Parcubacteria group bacterium Gr01-1014_72	2017193	Contig	570096	641	No
GCA_007375995.1	Paceibacteria	Parcubacteria group bacterium Gr01-1014_56	2017190	Contig	661493	758	Yes
GCA_007376125.1	Paceibacteria	Parcubacteria group bacterium Gr01-1014_33	2017184	Contig	1047668	1128	Yes
GCA_007376135.1	ABY1	Parcubacteria group bacterium Gr01-1014_31	2017183	Contig	1336367	1210	Yes
GCA_007376145.1	Andersenbacteria	Parcubacteria group bacterium Gr01-1014_38	2017185	Contig	1028409	1065	No
GCA_007376185.1	Paceibacteria	Parcubacteria group bacterium Gr01-1014_30	2017182	Contig	769151	791	Yes
GCA_007376195.1	Paceibacteria	Parcubacteria group bacterium Gr01-1014_29	2017181	Contig	1083999	1170	Yes
GCA_007376265.1	Paceibacteria	Parcubacteria group bacterium Gr01-1014_20	2017179	Contig	912976	974	Yes
GCA_007376285.1	Paceibacteria	Parcubacteria group bacterium Gr01-1014_17	2017176	Contig	610266	672	Yes
GCA_007376295.1	ABY1	Parcubacteria group bacterium Gr01-1014_13	2017175	Contig	940166	978	Yes
GCA_007376335.1	ABY1	Parcubacteria group bacterium Gr01-1014_18	2017177	Contig	1043008	1001	Yes
GCA_007376345.1	Microgenomatia	Microgenomates group bacterium Gr01-1014_16	2017210	Contig	1029728	1249	Yes
GCA_007376385.1	Paceibacteria	Parcubacteria group bacterium Gr01-1014_8	2017174	Contig	1060117	1078	Yes
GCA_007376395.1	Microgenomatia	Microgenomates group bacterium Gr01-1014_5	2017208	Contig	930562	975	Yes
GCA_007376405.1	Microgenomatia	Microgenomates group bacterium Gr01-1014_7	2017209	Contig	1089733	1188	Yes
GCA_007376425.1	Paceibacteria	Parcubacteria group bacterium Gr01-1014_2	2017172	Contig	545482	562	Yes
GCA_007376445.1	Paceibacteria	Parcubacteria group bacterium Gr01-1014_3	2017173	Contig	808044	851	Yes
GCA_007376485.1	Paceibacteria	Parcubacteria group bacterium Licking1014_17	2017171	Contig	790175	778	Yes
GCA_007376615.1	Paceibacteria	Parcubacteria group bacterium Athens1014_26	2017169	Scaffold	671589	701	Yes
GCA_007376645.1	Paceibacteria	Parcubacteria group bacterium Greene1014_47	2017167	Scaffold	508855	596	Yes
GCA_007376655.1	ABY1	Parcubacteria group bacterium Athens1014_10	2017168	Scaffold	813848	790	Yes
GCA_007376705.1	ABY1	Parcubacteria group bacterium Greene1014_20	2017166	Scaffold	1041454	1003	Yes
GCA_007376725.1	Paceibacteria	Parcubacteria group bacterium Greene1014_15	2017165	Scaffold	1171584	1220	No
GCA_007376745.1	Paceibacteria	Parcubacteria group bacterium Athens0714_26	2017164	Scaffold	636132	721	No
GCA_007376805.1	Paceibacteria	Parcubacteria group bacterium Athens0714_16	2017161	Scaffold	632023	649	Yes
GCA_007378945.1	Paceibacteria	Parcubacteria group bacterium Greene0714_21	2017158	Scaffold	527657	593	Yes
GCA_007378955.1	ABY1	Parcubacteria group bacterium Athens0714_12	2017160	Contig	826950	799	Yes
GCA_007378985.1	Paceibacteria	Parcubacteria group bacterium Greene0714_7	2017157	Scaffold	850663	916	Yes
GCA_007379045.1	Paceibacteria	Parcubacteria group bacterium Greene0714_4	2017156	Scaffold	1096778	1153	No
GCA_007379055.1	ABY1	Parcubacteria group bacterium Greene0714_2	2017155	Scaffold	1022626	985	Yes
GCA_008012175.1	Paceibacteria	Candidatus Moranbacteria bacterium	2045217	Contig	1023203	1021	Yes
GCA_008363075.1	ABY1	Candidatus Uhrbacteria bacterium	2053634	Contig	1099144	1092	Yes
GCA_009691315.1	ABY1	Candidatus Uhrbacteria bacterium	2053634	Contig	939812	942	No
GCA_009691335.1	Paceibacteria	Candidatus Zambryskibacteria bacterium	2053652	Contig	478139	479	Yes
GCA_009691385.1	Paceibacteria	Candidatus Ryanbacteria bacterium	2518621	Contig	633616	638	No
GCA_009691465.1	Paceibacteria	Candidatus Kaiserbacteria bacterium	2030810	Contig	568805	616	No
GCA_009691505.1	Paceibacteria	Candidatus Parcubacteria bacterium	2762014	Contig	465688	457	Yes
GCA_009691555.1	Saccharimonadia	Patescibacteria group bacterium	2052139	Contig	511372	521	No
GCA_009694835.1	SICC01	Patescibacteria group bacterium	2052139	Contig	578258	604	No
GCA_009694865.1	ABY1	Candidatus Magasanikbacteria bacterium	2026717	Contig	987386	963	No
GCA_009694925.1	Paceibacteria	Candidatus Pacebacteria bacterium	2053589	Contig	544322	525	Yes
GCA_009694955.1	Paceibacteria	Candidatus Taylorbacteria bacterium	2052153	Contig	868699	881	No
GCA_009694965.1	Paceibacteria	Candidatus Zambryskibacteria bacterium	2053652	Contig	527091	525	No
GCA_009695005.1	Paceibacteria	Candidatus Taylorbacteria bacterium	2052153	Contig	793660	776	Yes
GCA_009695015.1	Paceibacteria	Candidatus Nomurabacteria bacterium	2052152	Contig	439418	442	Yes
GCA_009695045.1	Microgenomatia	Candidatus Levybacteria bacterium	2052151	Contig	677466	655	Yes
GCA_009776965.1	Microgenomatia	Microgenomates group bacterium	2461418	Contig	709345	674	Yes
GCA_009839835.1	Paceibacteria	Candidatus Spechtbacteria bacterium SB0662_bin_43	2604897	Scaffold	755616	702	Yes
GCA_009936135.1	Microgenomatia	Candidatus Chazhemtobacterium aquaticus	2715735	Complete Genome	801504	837	Yes
GCA_009991525.1	ABY1	Candidatus Falkowbacteria bacterium	2053554	Contig	908086	877	Yes
GCA_009991965.1	Microgenomatia	Candidatus Pacebacteria bacterium	2053589	Scaffold	853881	911	Yes
GCA_009991995.1	Paceibacteria	Candidatus Parcubacteria bacterium	2762014	Contig	621063	645	Yes
GCA_009992115.1	ABY1	Candidatus Falkowbacteria bacterium	2053554	Scaffold	936543	905	Yes
GCA_009992405.1	ABY1	Candidatus Falkowbacteria bacterium	2053554	Scaffold	710606	696	Yes
GCA_009992825.1	ABY1	Candidatus Kuenenbacteria bacterium	2699743	Scaffold	413340	455	No
GCA_009993065.1	Paceibacteria	Candidatus Wolfebacteria bacterium	2030812	Scaffold	361417	417	Yes
GCA_009993695.1	ABY1	Candidatus Kuenenbacteria bacterium	2699743	Scaffold	598331	622	Yes
GCA_009994045.1	Paceibacteria	Candidatus Wolfebacteria bacterium	2030812	Scaffold	458046	509	Yes
GCA_009994265.1	Paceibacteria	Candidatus Moranbacteria bacterium	2045217	Scaffold	766684	764	Yes
GCA_009994295.1	Paceibacteria	Candidatus Wolfebacteria bacterium	2030812	Scaffold	416880	461	Yes
GCA_009994465.1	ABY1	Candidatus Falkowbacteria bacterium	2053554	Scaffold	743096	718	Yes
GCA_009994635.1	Gracilibacteria	Candidatus Parcubacteria bacterium	2762014	Scaffold	1702253	1604	Yes
GCA_009995165.1	Microgenomatia	Candidatus Pacebacteria bacterium	2053589	Scaffold	890154	908	Yes
GCA_009995365.1	Paceibacteria	Candidatus Parcubacteria bacterium	2762014	Scaffold	758067	801	Yes
GCA_009995385.1	Paceibacteria	Candidatus Parcubacteria bacterium	2762014	Scaffold	723122	695	No
GCA_009995485.1	Microgenomatia	Candidatus Pacebacteria bacterium	2053589	Scaffold	899712	917	Yes
GCA_009995495.1	ABY1	Candidatus Falkowbacteria bacterium	2053554	Scaffold	939803	880	Yes
GCA_010119095.1	JAEDAM01	Candidatus Gracilibacteria bacterium	2044595	Contig	1533755	1542	Yes
GCA_010119135.1	JAEDAM01	Candidatus Gracilibacteria bacterium	2044595	Scaffold	952854	813	Yes
GCA_010119145.1	JAEDAM01	Candidatus Gracilibacteria bacterium	2044595	Scaffold	1283144	1272	Yes
GCA_011046145.1	ABY1	Candidatus Uhrbacteria bacterium	2053634	Contig	953536	891	Yes
GCA_011049365.1	Paceibacteria	Candidatus Vogelbacteria bacterium	2053638	Contig	435211	441	Yes
GCA_011049515.1	Paceibacteria	Candidatus Nealsonbacteria bacterium	2093793	Contig	736855	746	Yes
GCA_011050075.1	Paceibacteria	Candidatus Jorgensenbacteria bacterium	2268185	Contig	525945	539	Yes
GCA_011050465.1	Paceibacteria	Candidatus Nealsonbacteria bacterium	2093793	Contig	772214	764	Yes
GCA_011052355.1	Paceibacteria	Candidatus Kaiserbacteria bacterium	2030810	Contig	578377	582	No
GCA_011322135.1	Paceibacteria	Candidatus Kaiserbacteria bacterium	2030810	Contig	656807	619	Yes
GCA_012031925.1	JACMRA01	Candidatus Gracilibacteria bacterium	2044595	Contig	1068472	1107	Yes
GCA_012510515.1	Paceibacteria	Parcubacteria group bacterium	2026774	Contig	526731	513	Yes
GCA_012514175.1	Paceibacteria	Parcubacteria group bacterium	2026774	Contig	635603	619	Yes
GCA_012515515.1	Microgenomatia	Candidatus Pacebacteria bacterium	2053589	Contig	811496	756	Yes
GCA_012797475.1	Paceibacteria	Candidatus Moranbacteria bacterium	2045217	Contig	1099862	1201	Yes
GCA_012797775.1	ABY1	Candidatus Kuenenbacteria bacterium	2699743	Contig	930150	900	Yes
GCA_012797845.1	Microgenomatia	Candidatus Beckwithbacteria bacterium	2053519	Contig	1277431	1281	Yes
GCA_012797935.1	Dojkabacteria	Candidatus Microgenomates bacterium	2093373	Contig	598440	652	Yes
GCA_012798235.1	Paceibacteria	Parcubacteria group bacterium	2026774	Contig	532183	559	Yes
GCA_012798265.1	Microgenomatia	Candidatus Roizmanbacteria bacterium	2282149	Contig	954489	954	Yes
GCA_012798485.1	Microgenomatia	Candidatus Beckwithbacteria bacterium	2053519	Contig	1170575	1213	Yes
GCA_012798565.1	ABY1	Candidatus Kuenenbacteria bacterium	2699743	Contig	1060743	1009	Yes
GCA_012798635.1	Paceibacteria	Parcubacteria group bacterium	2026774	Contig	523771	554	Yes
GCA_012798645.1	Paceibacteria	Patescibacteria group bacterium	2052139	Contig	496825	604	No
GCA_012799795.1	Microgenomatia	Candidatus Pacebacteria bacterium	2053589	Contig	729782	755	Yes
GCA_012800155.1	ABY1	Candidatus Magasanikbacteria bacterium	2026717	Contig	911617	823	Yes
GCA_012800315.1	ABY1	Candidatus Falkowbacteria bacterium	2053554	Contig	633746	577	Yes
GCA_012841575.1	Paceibacteria	Candidatus Moranbacteria bacterium	2045217	Contig	997830	983	Yes
GCA_013202585.1	JABMPQ01	Parcubacteria group bacterium	2026774	Contig	1219559	1136	Yes
GCA_013202715.1	ABY1	Candidatus Kuenenbacteria bacterium	2699743	Contig	1302927	1339	Yes
GCA_013203415.1	ABY1	Candidatus Falkowbacteria bacterium	2053554	Contig	1030475	1069	Yes
GCA_013203565.1	Paceibacteria	Parcubacteria group bacterium	2026774	Contig	684602	749	No
GCA_013203625.1	Paceibacteria	Parcubacteria group bacterium	2026774	Contig	470023	502	No
GCA_013203725.1	ABY1	Candidatus Uhrbacteria bacterium	2053634	Contig	893725	948	Yes
GCA_013204345.1	Paceibacteria	Parcubacteria group bacterium	2026774	Contig	756439	769	Yes
GCA_013204385.1	ABY1	Candidatus Uhrbacteria bacterium	2053634	Contig	1053045	1066	Yes
GCA_013204395.1	ABY1	Parcubacteria group bacterium	2026774	Contig	1104563	1078	Yes
GCA_013204405.1	Paceibacteria	Candidatus Kaiserbacteria bacterium	2030810	Contig	595433	643	Yes
GCA_013268835.1	JAEDAM01	Candidatus Gracilibacteria bacterium	2044595	Contig	1361747	1320	Yes
GCA_013332525.2	JAEDAM01	Candidatus Gracilibacteria bacterium	2044595	Contig	963661	900	Yes
GCA_013333755.2	JAEDAM01	Candidatus Gracilibacteria bacterium	2044595	Contig	1010868	945	Yes
GCA_013334245.1	Paceibacteria	Candidatus Moranbacteria bacterium	2045217	Scaffold	1116737	1044	Yes
GCA_013334575.1	Paceibacteria	Candidatus Moranbacteria bacterium	2045217	Scaffold	1127011	1089	Yes
GCA_013334765.1	Paceibacteria	Candidatus Moranbacteria bacterium	2045217	Scaffold	968888	944	Yes
GCA_013334825.1	Paceibacteria	Candidatus Yonathbacteria bacterium	2053650	Contig	838881	800	Yes
GCA_013334845.1	Microgenomatia	Candidatus Roizmanbacteria bacterium	2282149	Scaffold	1843598	1938	Yes
GCA_013335175.1	Microgenomatia	Candidatus Roizmanbacteria bacterium	2282149	Scaffold	1453037	1373	Yes
GCA_013335665.1	ABY1	Candidatus Falkowbacteria bacterium	2053554	Scaffold	1073036	1119	Yes
GCA_013335985.1	Paceibacteria	Candidatus Yonathbacteria bacterium	2053650	Contig	839150	800	Yes
GCA_013336155.1	Paceibacteria	Candidatus Moranbacteria bacterium	2045217	Scaffold	1138881	1098	Yes
GCA_013336225.1	Paceibacteria	Candidatus Moranbacteria bacterium	2045217	Scaffold	1114845	1036	Yes
GCA_013336275.1	ABY1	Candidatus Falkowbacteria bacterium	2053554	Contig	1202303	1141	Yes
GCA_013336285.1	Paceibacteria	Candidatus Moranbacteria bacterium	2045217	Scaffold	1346173	1338	Yes
GCA_013350285.1	JAEDAM01	Candidatus Gracilibacteria bacterium	2044595	Scaffold	1281964	1153	No
GCA_013359225.1	ABY1	Candidatus Buchananbacteria bacterium	2268182	Contig	1013598	990	Yes
GCA_013360865.1	Paceibacteria	Candidatus Paceibacter sp.	2715251	Contig	848258	883	Yes
GCA_013368515.1	JAEDAM01	Candidatus Gracilibacteria bacterium	2044595	Contig	1154102	1098	Yes
GCA_013426185.1	Microgenomatia	Candidatus Woesebacteria bacterium	2026804	Complete Genome	818817	837	Yes
GCA_013791585.1	ABY1	Candidatus Falkowbacteria bacterium	2053554	Contig	1337811	1236	Yes
GCA_013815345.1	Paceibacteria	Patescibacteria group bacterium	2052139	Scaffold	838886	843	Yes
GCA_013816135.1	Paceibacteria	Patescibacteria group bacterium	2052139	Scaffold	789385	826	Yes
GCA_013816255.1	Microgenomatia	Candidatus Levybacteria bacterium	2052151	Scaffold	1554600	1592	Yes
GCA_014190945.1	Microgenomatia	Candidatus Levybacteria bacterium	2052151	Scaffold	806706	776	Yes
GCA_014376695.1	JACMRA01	Candidatus Pacebacteria bacterium	2053589	Contig	955781	904	Yes
GCA_014377245.1	JAEDAM01	Candidatus Gracilibacteria bacterium	2044595	Contig	779031	764	Yes
GCA_014377305.1	JAEDAM01	Candidatus Gracilibacteria bacterium	2044595	Contig	917877	881	Yes
GCA_014378965.1	Paceibacteria	Candidatus Parcubacteria bacterium	2762014	Contig	728441	780	Yes
[truncated: 1,037 more rows]

## Sheet: Table S2
Table S2. VirB4-like proteins from bacterial conjugative plasmids and integrative and conjugative elements (ICEs) encoding different MPF types used as references for VirB4 phylogeny reconstruction.
Accession	MPF
FAA00030.1	MPF-T
WP_010895892.1	MPF-T
AAL13386.1	MPF-T
CAC20141.1	MPF-T
AAK90932.1	MPF-T
BAA97954.1	MPF-F
WP_000793310.1	MPF-F
BAN51552.1	MPF-F
WP_001255540.1	MPF-F
WP_000637386.1	MPF-F
BAB78290.1	MPF-C
WP_229563019.1	MPF-C
WP_190960006.1	MPF-C
WP_191761543.1	MPF-C
WP_096682750.1	MPF-C
BAA78009.1	MPF-I
AAN87691.1	MPF-I
WP_110269009.1	MPF-I
WP_214069352.1	MPF-I
WP_104460745.1	MPF-I
WP_014326569.1	MPF-G
WP_011804731.1	MPF-G
WP_000885995.1	MPF-G
ABR82757.1	MPF-G
WP_011633219.1	MPF-G
WP_011107104.1	MPF-B
WP_195342137.1	MPF-B
WP_117849078.1	MPF-B
WP_087340135.1	MPF-B
WP_005644318.1	MPF-B
WP_003479707.1	MPF-FA
WP_133016453.1	MPF-FA
WP_103032458.1	MPF-FA
WP_161519575.1	MPF-FA
OCB98113.1	MPF-FA
NC_001949.1|11|NP_047296.1	MPF-FATA
NC_004671.1|16|WP_010774273.1	MPF-FATA
NC_005024.1|27|NP_863628.1	MPF-FATA
NC_005054.1|12|NP_877991.1	MPF-FATA
NC_006377.1|30|WP_011222039.1	MPF-FATA
NC_006827.2|25|YP_195783.1	MPF-FATA
NC_008445.1|28|YP_783912.1	MPF-FATA
NC_009329.1|13|WP_011888476.1	MPF-FATA
NC_009841.1|54|YP_001485241.1	MPF-FATA
NC_010371.1|180|WP_012289990.1	MPF-FATA
NC_010420.1|40|YP_001716041.1	MPF-FATA
NC_010492.1|50|YP_001740112.1	MPF-FATA
NC_010901.1|48|YP_001966481.1	MPF-FATA
NC_011352.1|13|WP_012552812.1	MPF-FATA
NC_011642.1|18|YP_002333379.1	MPF-FATA
NC_011839.1|30|YP_002474167.1	MPF-FATA
NC_012547.1|27|YP_002790923.1	MPF-FATA
NC_013164.1|66|WP_081440722.1	MPF-FATA
NC_013320.1|50|YP_006937670.1	MPF-FATA
NC_013338.1|46|YP_006938346.1	MPF-FATA
NC_013339.1|17|YP_006938372.1	MPF-FATA
NC_013342.1|37|YP_006938499.1	MPF-FATA
NC_013343.1|10|YP_006938525.1	MPF-FATA
NC_013344.1|10|YP_006938574.1	MPF-FATA
NC_013514.1|22|YP_003305367.1	MPF-FATA
NC_013533.1|17|YP_003329066.1	MPF-FATA
NC_013653.1|29|YP_003347977.1	MPF-FATA
NC_014475.1|34|YP_003864137.1	MPF-FATA
NC_014825.1|193|WP_154662922.1	MPF-FATA
NC_015603.1|7|WP_003625641.1	MPF-FATA
NC_016046.1|36|WP_014112236.1	MPF-FATA
NC_016608.1|12|WP_014216297.1	MPF-FATA
NC_016982.1|20|YP_005352372.1	MPF-FATA
NC_017205.1|14|WP_001151311.1	MPF-FATA
NC_017476.1|11|WP_014566881.1	MPF-FATA
NC_017483.1|32|WP_158304871.1	MPF-FATA
NC_018488.1|66|WP_001151311.1	MPF-FATA
NC_018879.1|52|WP_001151311.1	MPF-FATA
NC_018967.1|7|YP_006958413.1	MPF-FATA
NC_019213.1|34|YP_006960592.1	MPF-FATA
NC_019284.1|35|YP_006961953.1	MPF-FATA
NC_019351.1|11|YP_006964764.1	MPF-FATA
NC_020057.1|11|WP_014566881.1	MPF-FATA
NC_020239.1|15|WP_000877615.1	MPF-FATA
NC_020382.1|58|WP_001151311.1	MPF-FATA
NC_020393.1|43|WP_000877615.1	MPF-FATA
NC_020820.1|12|WP_015474616.1	MPF-FATA
NC_022114.1|13|WP_020967648.1	MPF-FATA
NC_022602.1|7|WP_023176398.1	MPF-FATA
NC_022603.1|7|WP_023176442.1	MPF-FATA
NC_022875.1|23|WP_023523656.1	MPF-FATA
NC_022879.1|46|WP_041684649.1	MPF-FATA
NC_025249.1|17|YP_009091767.1	MPF-FATA
NZ_AP014682.1|13|WP_041095827.1	MPF-FATA
NZ_AP017321.1|46|WP_000874919.1	MPF-FATA
NZ_AP018541.1|21|WP_000411529.1	MPF-FATA
NZ_AP018542.1|7|WP_065813886.1	MPF-FATA
NZ_AP018546.1|21|WP_000411529.1	MPF-FATA
NZ_AP018547.1|7|WP_065813886.1	MPF-FATA
NZ_CP004868.1|14|WP_000877615.1	MPF-FATA
NZ_CP004869.1|53|WP_001151311.1	MPF-FATA
NZ_CP004872.1|10|WP_001151311.1	MPF-FATA
NZ_CP004875.1|10|WP_042970233.1	MPF-FATA
NZ_CP007125.1|32|WP_025376410.1	MPF-FATA
NZ_CP007614.1|73|WP_000877615.1	MPF-FATA
NZ_CP008815.1|31|WP_002365863.1	MPF-FATA
NZ_CP008877.1|40|WP_051748604.1	MPF-FATA
NZ_CP010000.1|10|WP_000877615.1	MPF-FATA
NZ_CP010001.1|42|WP_001151311.1	MPF-FATA
NZ_CP010092.1|58|WP_000877726.1	MPF-FATA
NZ_CP010093.1|9|WP_001151311.1	MPF-FATA
NZ_CP010110.1|72|WP_000877615.1	MPF-FATA
NZ_CP010580.1|38|WP_044798510.1	MPF-FATA
NZ_CP010581.1|22|WP_044798573.1	MPF-FATA
NZ_CP011009.1|124|WP_061466443.1	MPF-FATA
NZ_CP011023.1|20|WP_061410303.1	MPF-FATA
NZ_CP011537.1|19|WP_031284272.1	MPF-FATA
NZ_CP012102.1|13|WP_050845612.1	MPF-FATA
NZ_CP012279.1|14|WP_062904655.1	MPF-FATA
NZ_CP013058.1|80|WP_000877615.1	MPF-FATA
NZ_CP014171.1|31|WP_017895792.1	MPF-FATA
NZ_CP014419.1|35|WP_043859250.1	MPF-FATA
NZ_CP014448.1|35|WP_043859250.1	MPF-FATA
NZ_CP014885.1|22|WP_068479047.1	MPF-FATA
NZ_CP014891.1|22|WP_068377311.1	MPF-FATA
NZ_CP015155.1|36|WP_000877615.1	MPF-FATA
NZ_CP015156.1|16|WP_001151311.1	MPF-FATA
NZ_CP015179.1|11|WP_063676709.1	MPF-FATA
NZ_CP015352.1|62|WP_065486400.1	MPF-FATA
NZ_CP015356.1|2|WP_065486998.1	MPF-FATA
NZ_CP015608.1|55|WP_075623794.1	MPF-FATA
NZ_CP015862.1|27|WP_064578788.1	MPF-FATA
NZ_CP015884.1|15|WP_087548731.1	MPF-FATA
NZ_CP016624.1|22|WP_042385856.1	MPF-FATA
NZ_CP016686.1|11|WP_081172594.1	MPF-FATA
NZ_CP016702.1|13|WP_081144490.1	MPF-FATA
NZ_CP016707.1|11|WP_081172594.1	MPF-FATA
NZ_CP016721.1|12|WP_081200357.1	MPF-FATA
NZ_CP016727.1|12|WP_081200357.1	MPF-FATA
NZ_CP016846.1|80|WP_119907143.1	MPF-FATA
NZ_CP016918.1|22|WP_042385856.1	MPF-FATA
NZ_CP017265.1|17|WP_016526815.1	MPF-FATA
NZ_CP017356.1|3|WP_085764805.1	MPF-FATA
NZ_CP017358.1|18|WP_085764859.1	MPF-FATA
NZ_CP017366.1|7|WP_085764805.1	MPF-FATA
NZ_CP017368.1|26|WP_085764859.1	MPF-FATA
NZ_CP017376.1|27|WP_063851633.1	MPF-FATA
NZ_CP017381.1|9|WP_057138755.1	MPF-FATA
NZ_CP017410.1|7|WP_077143556.1	MPF-FATA
NZ_CP017691.1|21|WP_011888476.1	MPF-FATA
NZ_CP017699.1|7|WP_056980350.1	MPF-FATA
NZ_CP017699.1|55|WP_056980350.1	MPF-FATA
NZ_CP018183.1|22|WP_148127400.1	MPF-FATA
NZ_CP018868.1|42|WP_057738176.1	MPF-FATA
NZ_CP019031.1|1|WP_075667775.1	MPF-FATA
NZ_CP019039.1|83|WP_077721663.1	MPF-FATA
NZ_CP019642.1|67|WP_077591426.1	MPF-FATA
NZ_CP019751.1|25|WP_085763778.1	MPF-FATA
NZ_CP021065.1|78|WP_001151311.1	MPF-FATA
NZ_CP021878.1|68|WP_088272034.1	MPF-FATA
NZ_CP021933.1|47|WP_114693152.1	MPF-FATA
NZ_CP022485.1|47|WP_011255112.1	MPF-FATA
NZ_CP022710.1|36|WP_035145878.1	MPF-FATA
NZ_CP023303.1|27|WP_118130436.1	MPF-FATA
NZ_CP023493.1|29|WP_063851633.1	MPF-FATA
NZ_CP023773.1|45|WP_065980481.1	MPF-FATA
NZ_CP024060.1|24|WP_118130436.1	MPF-FATA
NZ_CP024061.1|28|WP_122036971.1	MPF-FATA
NZ_CP025204.1|25|WP_039098899.1	MPF-FATA
NZ_CP025208.1|7|WP_112234128.1	MPF-FATA
NZ_CP025224.1|58|WP_101699678.1	MPF-FATA
NZ_CP025416.1|25|WP_104796110.1	MPF-FATA
NZ_CP025498.1|47|WP_014566881.1	MPF-FATA
NZ_CP025691.1|2|WP_118130436.1	MPF-FATA
NZ_CP026078.1|5|WP_000874919.1	MPF-FATA
NZ_CP026509.1|7|WP_063851633.1	MPF-FATA
NZ_CP026963.1|33|WP_000874919.1	MPF-FATA
NZ_CP027195.1|36|WP_105450208.1	MPF-FATA
NZ_CP027305.2|52|WP_110107893.1	MPF-FATA
NZ_CP028161.1|19|WP_109991453.1	MPF-FATA
NZ_CP028227.1|26|WP_118130436.1	MPF-FATA
NZ_CP028231.1|11|WP_160248526.1	MPF-FATA
NZ_CP028232.1|36|WP_160248594.1	MPF-FATA
NZ_CP028242.1|7|WP_076655109.1	MPF-FATA
NZ_CP028257.1|22|WP_160212141.1	MPF-FATA
NZ_CP028268.1|1|WP_160215052.1	MPF-FATA
NZ_CP028276.1|10|WP_118130436.1	MPF-FATA
NZ_CP028283.1|44|WP_011255112.1	MPF-FATA
NZ_CP028336.1|47|WP_160248610.1	MPF-FATA
NZ_CP028723.1|13|WP_065813886.1	MPF-FATA
NZ_CP028725.1|3|WP_065813886.1	MPF-FATA
NZ_CP028979.1|24|WP_108910195.1	MPF-FATA
NZ_CP029067.1|20|WP_137073104.1	MPF-FATA
NZ_CP029967.1|49|WP_111447983.1	MPF-FATA
NZ_CP030934.1|67|WP_114526089.1	MPF-FATA
NZ_CP030935.1|35|WP_010742441.1	MPF-FATA
NZ_CP031209.1|6|WP_139566519.1	MPF-FATA
NZ_CP032650.1|14|WP_120787358.1	MPF-FATA
NZ_CP032740.1|19|WP_121262384.1	MPF-FATA
NZ_CP032746.1|10|WP_121018950.1	MPF-FATA
NZ_CP032752.1|42|WP_057717269.1	MPF-FATA
NZ_CP032856.1|35|WP_121592044.1	MPF-FATA
NZ_CP033045.1|416|WP_121614498.1	MPF-FATA
NZ_CP033047.1|42|WP_121605996.1	MPF-FATA
NZ_CP033890.1|26|WP_123808982.1	MPF-FATA
NZ_CP034168.1|30|WP_167494420.1	MPF-FATA
NZ_CP035015.1|31|WP_128384020.1	MPF-FATA
NZ_CP035148.1|65|WP_128484933.1	MPF-FATA
NZ_CP035152.1|37|WP_128688607.1	MPF-FATA
NZ_CP035176.1|43|WP_128485908.1	MPF-FATA
NZ_CP035177.1|18|WP_128485925.1	MPF-FATA
NZ_CP035396.1|23|WP_129134480.1	MPF-FATA
NZ_CP035557.1|38|WP_129636735.1	MPF-FATA
NZ_CP035569.1|23|WP_129607570.1	MPF-FATA
NZ_CP038154.1|55|WP_014566881.1	MPF-FATA
NZ_CP040377.1|40|WP_138069624.1	MPF-FATA
NZ_CP040462.1|39|WP_138372255.1	MPF-FATA
NZ_CP040462.1|153|WP_138372326.1	MPF-FATA
NZ_CP040620.1|19|WP_000874919.1	MPF-FATA
NZ_CP040857.1|1|WP_133279756.1	MPF-FATA
NZ_CP041658.1|32|WP_014566881.1	MPF-FATA
NZ_CP041739.1|2|WP_002393745.1	MPF-FATA
NZ_CP041776.1|42|WP_155282206.1	MPF-FATA
NZ_CP042379.1|10|WP_147153928.1	MPF-FATA
NZ_CP042409.1|4|WP_143459769.1	MPF-FATA
NZ_CP043527.1|24|WP_150891196.1	MPF-FATA
NZ_CP043833.1|24|WP_149890229.1	MPF-FATA
NZ_CP044413.1|28|WP_159311109.1	MPF-FATA
NZ_CP045042.1|87|WP_157456814.1	MPF-FATA
NZ_CP045297.1|10|WP_152378627.1	MPF-FATA
NZ_CP046038.1|25|WP_154255301.1	MPF-FATA
NZ_CP046625.1|17|WP_017643227.1	MPF-FATA
NZ_CP046657.1|12|WP_063722245.1	MPF-FATA
NZ_CP046661.1|16|WP_157262049.1	MPF-FATA
NZ_CP047806.1|31|WP_160325538.1	MPF-FATA
NZ_CP048005.1|49|WP_016381865.1	MPF-FATA
NZ_CP049704.1|15|WP_121910079.1	MPF-FATA
NZ_CP049777.1|24|WP_165548718.1	MPF-FATA
NZ_CP049890.1|44|WP_166063817.1	MPF-FATA
NZ_CP050807.1|7|WP_167803171.1	MPF-FATA
NZ_CP051681.1|99|WP_169284774.1	MPF-FATA
NZ_CP052067.1|9|WP_016381865.1	MPF-FATA
NZ_GQ900379.1|45|WP_000874919.1	MPF-FATA
NZ_GQ900421.1|45|WP_000874919.1	MPF-FATA
NZ_GQ900422.1|13|WP_000874919.1	MPF-FATA
NZ_GQ900432.1|35|WP_000874919.1	MPF-FATA
NZ_GQ900433.1|11|WP_000874919.1	MPF-FATA
NZ_GQ900434.1|10|WP_000874919.1	MPF-FATA
NZ_LN774770.1|23|WP_047916711.1	MPF-FATA
NZ_LN890333.1|23|WP_060391920.1	MPF-FATA
NZ_LR134111.1|32|WP_126341289.1	MPF-FATA
NZ_LR135205.1|41|WP_127823991.1	MPF-FATA
NZ_LR135229.1|40|WP_127823991.1	MPF-FATA
NZ_LR135248.1|38|WP_126341289.1	MPF-FATA
NZ_LR135298.1|23|WP_002296364.1	MPF-FATA
NZ_LR135298.1|149|WP_002317289.1	MPF-FATA
NZ_LR135334.1|54|WP_086328747.1	MPF-FATA
NZ_LR135359.1|22|WP_002317289.1	MPF-FATA
NZ_LR135387.1|46|WP_002317289.1	MPF-FATA
NZ_LR135396.1|3|WP_002317289.1	MPF-FATA
NZ_LR135403.1|24|WP_002317289.1	MPF-FATA
NZ_LR135410.1|3|WP_002317289.1	MPF-FATA
NZ_LT603682.1|19|WP_151403595.1	MPF-FATA
NZ_LT907984.1|12|WP_159372742.1	MPF-FATA
NZ_LT907987.1|14|WP_159372788.1	MPF-FATA
NZ_LT984414.1|18|WP_109833751.1	MPF-FATA
NZ_LT991587.1|17|WP_135198082.1	MPF-FATA
NC_007181.1|711|WP_011277626.1	Ced system
NC_017276.1|1905|WP_014512879.1	Ced system
NC_015518.1|914|WP_013775683.1	Ced system
NC_015435.1|1798|WP_237697991.1	Ced system
NC_009440.1|161|WP_011921307.1	Ced system
NC_009954.1|1757|WP_198002074.1	Ted system
NC_014537.1|1021|WP_013336144.1021	Ted system
GGP21163.1	Ted system
GGP21148.1	Ted system
NC_006493.1|31|WP_011229453.1	Conjugative archaeal MPF-FATA
AF233440.1|32|AAK06935.1	Conjugative archaeal MPF-FATA
THER333_v1_p0019	Conjugative archaeal MPF-FATA

## Sheet: Table S3
Table S3. VirB4 and other MPF components identified in the Patescibacteria dataset.
Genome	Protein	Homolog	Profile hmmscan	Coverage hmmscan (%)	Profile HMM-HMM	Coverage HMM-HMM (%)	HPC	PFAM	Coverage PFAM (%)	VirB4 proximity
GCA_000505065.1	GCA_000505065.1|83|ETB63632.1	T4CP	t4cp2	62.61	-	-	-	-	-	No
GCA_000505065.1	GCA_000505065.1|85|ETB63634.1	T4CP	t4cp2	63.96	-	-	-	-	-	No
GCA_000505065.1	GCA_000505065.1|287|ETB63836.1	FATA_PrgF	FATA_prgF	94.2	-	-	-	-	-	No
GCA_000505065.1	GCA_000505065.1|469|ETB64018.1	T4CP	t4cp1	87.27	-	-	-	-	-	No
GCA_000505065.1	GCA_000505065.1|531|ETB64080.1	VirB6	T_virB6	72.98	-	-	HPC_11319	-	-	Yes
GCA_000505065.1	GCA_000505065.1|533|ETB64082.1	VirB3	-	-	FATA_prgIc	72.06	HPC_15348	PF12666.10	91.21	Yes
GCA_000505065.1	GCA_000505065.1|534|ETB64083.1	FATA_TrsD	FATA_trsD	55.95	-	-	HPC_22596	-	-	Yes
GCA_000505065.1	GCA_000505065.1|535|ETB64084.1	VirB4	virb4	56.95	-	-	HPC_22015	PF19044.3	77.72	No
GCA_000505065.1	GCA_000505065.1|537|ETB64086.1	VirB2	-	-	-	-	-	PF18895.3	98.59	Yes
GCA_000989165.1	GCA_000989165.1|371|KKP23134.1	T4CP	t4cp1	75.45	-	-	-	-	-	No
GCA_000989165.1	GCA_000989165.1|437|KKP23200.1	VirB2	-	-	-	-	-	PF18895.3	97.18	Yes
GCA_000989165.1	GCA_000989165.1|438|KKP23201.1	VirB2	-	-	-	-	-	PF18895.3	88.73	Yes
GCA_000989165.1	GCA_000989165.1|439|KKP23202.1	VirB2	-	-	-	-	-	PF18895.3	94.37	Yes
GCA_000989165.1	GCA_000989165.1|441|KKP23204.1	VirB2	-	-	-	-	-	PF18895.3	97.18	Yes
GCA_000989165.1	GCA_000989165.1|442|KKP23205.1	VirB2	-	-	-	-	-	PF18895.3	87.32	Yes
GCA_000989165.1	GCA_000989165.1|444|KKP23207.1	VirB2	-	-	-	-	-	PF18895.3	95.77	Yes
GCA_000989165.1	GCA_000989165.1|449|KKP23212.1	FATA_TrsD	FATA_trsD	55.95	FATA_trsD	100.0	HPC_23373	-	-	Yes
GCA_000989165.1	GCA_000989165.1|450|KKP23213.1	VirB4	virb4	60.45	-	-	HPC_22015	PF19044.3	77.72	No
GCA_000989175.1	GCA_000989175.1|238|KKP23952.1	VirB3	B_traF	68.32	-	-	-	-	-	No
GCA_000989175.1	GCA_000989175.1|246|KKP23960.1	T4CP	t4cp1	88.18	-	-	-	-	-	No
GCA_000989175.1	GCA_000989175.1|343|KKP24057.1	VirB2	-	-	-	-	-	PF18895.3	83.1	Yes
GCA_000989175.1	GCA_000989175.1|345|KKP24059.1	VirB4	virb4	52.28	-	-	HPC_22015	PF19044.3	76.76	No
GCA_000989175.1	GCA_000989175.1|346|KKP24060.1	FATA_TrsD	FATA_trsD	75.77	-	-	HPC_7826	-	-	Yes
GCA_000989175.1	GCA_000989175.1|347|KKP24061.1	VirB3	FATA_prgIb	66.18	FATA_prgIc	72.06	HPC_15348	PF12666.10	86.81	Yes
GCA_000989175.1	GCA_000989175.1|473|KKP24589.1	T4CP	t4cp1	75.45	-	-	-	-	-	No
GCA_000989175.1	GCA_000989175.1|619|KKP24950.1	T4CP	t4cp2	64.41	-	-	-	-	-	No
GCA_000989175.1	GCA_000989175.1|620|KKP24951.1	T4CP	t4cp2	62.16	-	-	-	-	-	No
GCA_000989245.1	GCA_000989245.1|175|KKP25536.1	VirB4	virb4	60.45	-	-	HPC_22015	PF19044.3	77.72	No
GCA_000989245.1	GCA_000989245.1|176|KKP25537.1	FATA_TrsD	FATA_trsD	55.95	FATA_trsD	100.0	HPC_23373	-	-	Yes
GCA_000989245.1	GCA_000989245.1|705|KKP26822.1	T4CP	t4cp1	75.45	-	-	-	-	-	No
GCA_000989305.1	GCA_000989305.1|76|KKQ29962.1	VirB3	I_traP	54.81	-	-	-	-	-	No
GCA_000989305.1	GCA_000989305.1|292|KKQ30407.1	T4CP	t4cp1	73.64	-	-	-	-	-	No
GCA_000989305.1	GCA_000989305.1|505|KKQ31399.1	FATA_TrsD	FATA_trsD	84.58	FATA_trsD	100.0	HPC_23373	-	-	Yes
GCA_000989305.1	GCA_000989305.1|506|KKQ31400.1	VirB4	virb4	61.82	-	-	HPC_20319	PF19044.3	78.45	No
GCA_000989305.1	GCA_000989305.1|531|KKQ31425.1	VirB2	T_virB2	57.52	-	-	-	-	-	No
GCA_000989305.1	GCA_000989305.1|650|KKQ31559.1	T4CP	t4cp2	60.36	-	-	-	-	-	No
GCA_000989325.1	GCA_000989325.1|222|KKP27397.1	T4CP	t4cp1	75.45	-	-	-	-	-	No
GCA_000989325.1	GCA_000989325.1|287|KKP27462.1	VirB2	-	-	-	-	-	PF18895.3	97.18	Yes
GCA_000989325.1	GCA_000989325.1|288|KKP27463.1	VirB2	-	-	-	-	-	PF18895.3	88.73	Yes
GCA_000989325.1	GCA_000989325.1|289|KKP27464.1	VirB2	-	-	-	-	-	PF18895.3	94.37	Yes
GCA_000989325.1	GCA_000989325.1|291|KKP27466.1	VirB2	-	-	-	-	-	PF18895.3	97.18	Yes
GCA_000989325.1	GCA_000989325.1|292|KKP27467.1	VirB2	-	-	-	-	-	PF18895.3	87.32	Yes
GCA_000989325.1	GCA_000989325.1|293|KKP27468.1	VirB2	-	-	-	-	-	PF18895.3	80.28	Yes
GCA_000989325.1	GCA_000989325.1|294|KKP27469.1	VirB2	-	-	-	-	-	PF18895.3	95.77	Yes
GCA_000989325.1	GCA_000989325.1|299|KKP27474.1	FATA_TrsD	FATA_trsD	55.95	FATA_trsD	100.0	HPC_23373	-	-	Yes
GCA_000989325.1	GCA_000989325.1|300|KKP27475.1	VirB4	virb4	60.45	-	-	HPC_22015	PF19044.3	77.72	No
GCA_000989355.1	GCA_000989355.1|48|KKP28300.1	VirB2	T_virB2	50.44	-	-	-	-	-	No
GCA_000989355.1	GCA_000989355.1|342|KKP28689.1	VirB3	B_traF	68.32	-	-	-	-	-	No
GCA_000989355.1	GCA_000989355.1|350|KKP28697.1	T4CP	t4cp1	88.18	-	-	-	-	-	No
GCA_000989355.1	GCA_000989355.1|447|KKP28794.1	VirB2	-	-	-	-	-	PF18895.3	83.1	Yes
GCA_000989355.1	GCA_000989355.1|449|KKP28796.1	VirB4	virb4	52.28	-	-	HPC_22015	PF19044.3	76.76	No
GCA_000989355.1	GCA_000989355.1|450|KKP28797.1	FATA_TrsD	FATA_trsD	75.77	-	-	HPC_7826	-	-	Yes
GCA_000989355.1	GCA_000989355.1|451|KKP28798.1	VirB3	FATA_prgIb	66.18	FATA_prgIc	72.06	HPC_15348	PF12666.10	86.81	Yes
GCA_000989355.1	GCA_000989355.1|549|KKP28937.1	T4CP	t4cp2	64.41	-	-	-	-	-	No
GCA_000989355.1	GCA_000989355.1|550|KKP28938.1	T4CP	t4cp2	62.16	-	-	-	-	-	No
GCA_000989355.1	GCA_000989355.1|690|KKP29078.1	T4CP	t4cp1	75.45	-	-	-	-	-	No
GCA_000989365.1	GCA_000989365.1|68|KKP29674.1	VirB4	virb4	58.32	-	-	HPC_22015	PF19044.3	77.97	No
GCA_000989365.1	GCA_000989365.1|69|KKP29675.1	FATA_TrsD	FATA_trsD	76.65	FATA_trsD	100.0	HPC_23373	-	-	Yes
GCA_000989365.1	GCA_000989365.1|78|KKP29716.1	VirB2	-	-	-	-	-	PF18895.3	90.14	Yes
GCA_000989365.1	GCA_000989365.1|79|KKP29717.1	VirB2	-	-	-	-	-	PF18895.3	84.51	Yes
GCA_000989365.1	GCA_000989365.1|80|KKP29718.1	VirB2	-	-	-	-	-	PF18895.3	91.55	Yes
GCA_000989365.1	GCA_000989365.1|81|KKP29719.1	VirB2	-	-	-	-	-	PF18895.3	83.1	Yes
GCA_000989365.1	GCA_000989365.1|82|KKP29720.1	VirB2	-	-	-	-	-	PF18895.3	90.14	Yes
GCA_000989365.1	GCA_000989365.1|83|KKP29721.1	VirB2	-	-	-	-	-	PF18895.3	88.73	Yes
GCA_000989365.1	GCA_000989365.1|84|KKP29722.1	VirB2	T_virB2	59.29	-	-	HPC_3240	PF18895.3	97.18	Yes
GCA_000989365.1	GCA_000989365.1|88|KKP29726.1	VirB2	-	-	-	-	-	PF18895.3	85.92	Yes
GCA_000989365.1	GCA_000989365.1|395|KKP30266.1	VirB3	B_traF	68.32	-	-	-	-	-	No
GCA_000989365.1	GCA_000989365.1|403|KKP30274.1	T4CP	t4cp1	88.18	-	-	-	-	-	No
GCA_000989365.1	GCA_000989365.1|501|KKP30372.1	VirB2	-	-	-	-	-	PF18895.3	83.1	Yes
GCA_000989365.1	GCA_000989365.1|503|KKP30374.1	VirB4	virb4	52.28	-	-	HPC_22015	PF19044.3	76.76	No
GCA_000989365.1	GCA_000989365.1|504|KKP30375.1	FATA_TrsD	FATA_trsD	75.77	-	-	HPC_7826	-	-	Yes
GCA_000989365.1	GCA_000989365.1|505|KKP30376.1	VirB3	FATA_prgIb	66.18	FATA_prgIc	72.06	HPC_15348	PF12666.10	86.81	Yes
GCA_000989365.1	GCA_000989365.1|580|KKP30512.1	T4CP	t4cp1	75.45	-	-	-	-	-	No
GCA_000989365.1	GCA_000989365.1|726|KKP30675.1	T4CP	t4cp2	64.41	-	-	-	-	-	No
GCA_000989365.1	GCA_000989365.1|727|KKP30676.1	T4CP	t4cp2	62.16	-	-	-	-	-	No
GCA_000989425.1	GCA_000989425.1|541|KKP31720.1	T4CP	t4cp1	75.45	-	-	-	-	-	No
GCA_000989425.1	GCA_000989425.1|699|KKP32006.1	VirB4	virb4	60.45	-	-	HPC_22015	PF19044.3	77.72	No
GCA_000989425.1	GCA_000989425.1|700|KKP32007.1	FATA_TrsD	FATA_trsD	55.95	FATA_trsD	100.0	HPC_23373	-	-	Yes
GCA_000989425.1	GCA_000989425.1|707|KKP32014.1	VirB2	-	-	-	-	-	PF18895.3	95.77	Yes
GCA_000989425.1	GCA_000989425.1|708|KKP32015.1	VirB2	-	-	-	-	-	PF18895.3	80.28	Yes
GCA_000989425.1	GCA_000989425.1|709|KKP32016.1	VirB2	-	-	-	-	-	PF18895.3	87.32	Yes
GCA_000989425.1	GCA_000989425.1|710|KKP32017.1	VirB2	-	-	-	-	-	PF18895.3	97.18	Yes
GCA_000989425.1	GCA_000989425.1|712|KKP32019.1	VirB2	-	-	-	-	-	PF18895.3	94.37	Yes
GCA_000989425.1	GCA_000989425.1|713|KKP32020.1	VirB2	-	-	-	-	-	PF18895.3	88.73	Yes
GCA_000989425.1	GCA_000989425.1|714|KKP32021.1	VirB2	-	-	-	-	-	PF18895.3	97.18	Yes
GCA_000989485.1	GCA_000989485.1|291|KKP33763.1	T4CP	t4cp1	75.45	-	-	-	-	-	No
GCA_000989485.1	GCA_000989485.1|357|KKP33829.1	VirB2	-	-	-	-	-	PF18895.3	97.18	Yes
GCA_000989485.1	GCA_000989485.1|358|KKP33830.1	VirB2	-	-	-	-	-	PF18895.3	88.73	Yes
GCA_000989485.1	GCA_000989485.1|359|KKP33831.1	VirB2	-	-	-	-	-	PF18895.3	94.37	Yes
GCA_000989485.1	GCA_000989485.1|361|KKP33833.1	VirB2	-	-	-	-	-	PF18895.3	97.18	Yes
GCA_000989485.1	GCA_000989485.1|362|KKP33834.1	VirB2	-	-	-	-	-	PF18895.3	87.32	Yes
GCA_000989485.1	GCA_000989485.1|363|KKP33835.1	VirB2	-	-	-	-	-	PF18895.3	80.28	Yes
GCA_000989485.1	GCA_000989485.1|364|KKP33836.1	VirB2	-	-	-	-	-	PF18895.3	95.77	Yes
GCA_000989485.1	GCA_000989485.1|369|KKP33841.1	FATA_TrsD	FATA_trsD	55.95	FATA_trsD	100.0	HPC_23373	-	-	Yes
GCA_000989485.1	GCA_000989485.1|370|KKP33842.1	VirB4	virb4	60.45	-	-	HPC_22015	PF19044.3	77.72	No
GCA_000989515.1	GCA_000989515.1|246|KKP34793.1	VirB3	B_traF	68.32	-	-	-	-	-	No
GCA_000989515.1	GCA_000989515.1|254|KKP34801.1	T4CP	t4cp1	88.18	-	-	-	-	-	No
GCA_000989515.1	GCA_000989515.1|352|KKP34899.1	VirB2	-	-	-	-	-	PF18895.3	83.1	Yes
GCA_000989515.1	GCA_000989515.1|354|KKP34901.1	VirB4	virb4	52.28	-	-	HPC_22015	PF19044.3	76.76	No
GCA_000989515.1	GCA_000989515.1|355|KKP34902.1	FATA_TrsD	FATA_trsD	75.77	-	-	HPC_7826	-	-	Yes
GCA_000989515.1	GCA_000989515.1|356|KKP34903.1	VirB3	FATA_prgIb	66.18	FATA_prgIc	72.06	HPC_15348	PF12666.10	86.81	Yes
GCA_000989515.1	GCA_000989515.1|429|KKP34997.1	T4CP	t4cp1	75.45	-	-	-	-	-	No
GCA_000989515.1	GCA_000989515.1|604|KKP35193.1	T4CP	t4cp2	64.41	-	-	-	-	-	No
GCA_000989515.1	GCA_000989515.1|605|KKP35194.1	T4CP	t4cp2	62.16	-	-	-	-	-	No
GCA_000989595.1	GCA_000989595.1|93|KKP38412.1	FATA_TrsD	FATA_trsD	55.95	FATA_trsD	100.0	HPC_23373	-	-	Yes
GCA_000989595.1	GCA_000989595.1|94|KKP38413.1	VirB4	virb4	58.43	-	-	HPC_22015	PF19044.3	77.97	No
GCA_000989595.1	GCA_000989595.1|602|KKP39726.1	T4CP	t4cp1	75.45	-	-	-	-	-	No
GCA_000989595.1	GCA_000989595.1|775|KKP40422.1	FATA_PrgF	FATA_prgF	78.26	-	-	-	-	-	No
GCA_000989665.1	GCA_000989665.1|149|KKP41924.1	VirB2	T_virB2	61.95	-	-	-	-	-	No
GCA_000989665.1	GCA_000989665.1|245|KKP42383.1	T4CP	t4cp1	75.45	-	-	-	-	-	No
GCA_000989665.1	GCA_000989665.1|497|KKP43477.1	T4CP	t4cp2	63.51	-	-	-	-	-	No
GCA_000989685.1	GCA_000989685.1|269|KKP41838.1	VirB4	virb4	58.43	-	-	HPC_22015	PF19044.3	77.97	No
GCA_000989685.1	GCA_000989685.1|270|KKP41839.1	FATA_TrsD	FATA_trsD	55.95	FATA_trsD	100.0	HPC_23373	-	-	Yes
GCA_000989685.1	GCA_000989685.1|614|KKP42365.1	T4CP	t4cp1	75.45	-	-	-	-	-	No
GCA_000989685.1	GCA_000989685.1|743|KKP42548.1	FATA_PrgF	FATA_prgF	78.26	-	-	-	-	-	No
GCA_000989765.1	GCA_000989765.1|251|KKP44302.1	FATA_TrsD	FATA_trsD	55.95	FATA_trsD	100.0	HPC_23373	-	-	Yes
GCA_000989765.1	GCA_000989765.1|252|KKP44303.1	VirB4	virb4	58.43	-	-	HPC_22015	PF19044.3	77.97	No
GCA_000989765.1	GCA_000989765.1|619|KKP45116.1	T4CP	t4cp1	75.45	-	-	-	-	-	No
GCA_000989765.1	GCA_000989765.1|748|KKP45291.1	FATA_PrgF	FATA_prgF	78.26	-	-	-	-	-	No
GCA_000989825.1	GCA_000989825.1|216|KKP46060.1	FATA_TrsD	FATA_trsD	55.95	FATA_trsD	100.0	HPC_23373	-	-	Yes
GCA_000989825.1	GCA_000989825.1|217|KKP46061.1	VirB4	virb4	58.43	-	-	HPC_22015	PF19044.3	77.97	No
GCA_000989825.1	GCA_000989825.1|736|KKP46992.1	T4CP	t4cp1	75.45	-	-	-	-	-	No
GCA_000989825.1	GCA_000989825.1|772|KKP47119.1	FATA_PrgF	FATA_prgF	78.26	-	-	-	-	-	No
GCA_000989845.1	GCA_000989845.1|1|KKP46278.1	T4CP	t4cp1	74.55	-	-	-	-	-	No
GCA_000989845.1	GCA_000989845.1|46|KKP46540.1	T4CP	t4cp1	75.45	-	-	-	-	-	No
GCA_000989845.1	GCA_000989845.1|155|KKP47275.1	FATA_TrsD	FATA_trsD	55.95	-	-	-	-	-	No
GCA_000989845.1	GCA_000989845.1|778|KKP48807.1	FATA_PrgF	FATA_prgF	75.36	-	-	-	-	-	No
GCA_000989855.1	GCA_000989855.1|27|KKP46098.1	T4CP	t4cp1	75.45	-	-	-	-	-	No
GCA_000989855.1	GCA_000989855.1|136|KKP46506.1	FATA_TrsD	FATA_trsD	55.95	-	-	-	-	-	No
GCA_000989855.1	GCA_000989855.1|758|KKP47994.1	FATA_PrgF	FATA_prgF	75.36	-	-	-	-	-	No
GCA_000989865.1	GCA_000989865.1|18|KKP48108.1	T4CP	t4cp1	75.45	-	-	-	-	-	No
GCA_000989865.1	GCA_000989865.1|126|KKP48921.1	FATA_TrsD	FATA_trsD	55.95	-	-	-	-	-	No
GCA_000989865.1	GCA_000989865.1|846|KKP50080.1	FATA_PrgF	FATA_prgF	75.36	-	-	-	-	-	No
GCA_000989885.1	GCA_000989885.1|192|KKQ28784.1	T4CP	t4cp1	68.18	-	-	-	-	-	No
GCA_000989885.1	GCA_000989885.1|360|KKQ29011.1	VirB3	FATA_prgIb	54.41	FATA_prgIb	78.7	HPC_18222	PF12666.10	90.11	Yes
GCA_000989885.1	GCA_000989885.1|361|KKQ29012.1	FATA_TrsD	FATA_trsD	76.65	-	-	HPC_697	PF11130.11	52.59	Yes
GCA_000989885.1	GCA_000989885.1|362|KKQ29013.1	VirB4	virb4	58.43	-	-	HPC_22015	PF19044.3	77.48	No
GCA_000989885.1	GCA_000989885.1|484|KKQ29170.1	VirB3	FATA_prgIa	51.85	-	-	-	-	-	No
GCA_000989885.1	GCA_000989885.1|722|KKQ29469.1	T4CP	t4cp1	93.64	-	-	-	-	-	No
GCA_000989925.1	GCA_000989925.1|200|KKP49949.1	FATA_TrsD	FATA_trsD	55.95	FATA_trsD	100.0	HPC_23373	-	-	Yes
GCA_000989925.1	GCA_000989925.1|201|KKP49950.1	VirB4	virb4	58.43	-	-	HPC_22015	PF19044.3	77.97	No
GCA_000989925.1	GCA_000989925.1|665|KKP50818.1	T4CP	t4cp1	75.45	-	-	-	-	-	No
GCA_000989925.1	GCA_000989925.1|795|KKP50961.1	FATA_PrgF	FATA_prgF	78.26	-	-	-	-	-	No
GCA_000990005.1	GCA_000990005.1|114|KKP51459.1	FATA_TrsD	FATA_trsD	55.95	-	-	-	-	-	No
GCA_000990005.1	GCA_000990005.1|350|KKP51851.1	FATA_PrgF	FATA_prgF	75.36	-	-	-	-	-	No
GCA_000990005.1	GCA_000990005.1|595|KKP52168.1	T4CP	t4cp1	75.45	-	-	-	-	-	No
GCA_000990055.1	GCA_000990055.1|93|KKQ27210.1	VirB2	-	-	-	-	-	PF18895.3	95.77	Yes
GCA_000990055.1	GCA_000990055.1|94|KKQ27211.1	VirB2	-	-	-	-	-	PF18895.3	90.14	Yes
GCA_000990055.1	GCA_000990055.1|98|KKQ27215.1	FATA_TrsD	FATA_trsD	81.06	FATA_trsD	100.0	HPC_23373	-	-	Yes
GCA_000990055.1	GCA_000990055.1|99|KKQ27216.1	VirB4	virb4	58.43	-	-	HPC_22015	PF01935.20	78.85	No
GCA_000990055.1	GCA_000990055.1|117|KKQ27344.1	VirB1	-	-	FATA_trsG	68.71	HPC_14028	-	-	Yes
GCA_000990055.1	GCA_000990055.1|324|KKQ28445.1	T4CP	t4cp1	75.45	-	-	-	-	-	No
GCA_000990145.1	GCA_000990145.1|273|KKQ27394.1	T4CP	t4cp2	62.16	-	-	-	-	-	No
GCA_000990145.1	GCA_000990145.1|276|KKQ27397.1	T4CP	t4cp2	63.06	-	-	-	-	-	No
GCA_000990145.1	GCA_000990145.1|366|KKQ28019.1	VirB3	-	-	FATA_prgIc	72.06	HPC_15348	PF12666.10	84.62	Yes
GCA_000990145.1	GCA_000990145.1|367|KKQ28020.1	FATA_TrsD	FATA_trsD	74.89	-	-	HPC_22596	-	-	Yes
GCA_000990145.1	GCA_000990145.1|368|KKQ28021.1	VirB4	virb4	53.98	-	-	HPC_22015	PF19044.3	76.76	No
GCA_000990165.1	GCA_000990165.1|171|KKP56088.1	T4CP	t4cp1	88.18	-	-	-	-	-	No
GCA_000990165.1	GCA_000990165.1|251|KKP56240.1	VirB1	-	-	FATA_cd419a	57.14	HPC_14340	PF01476.23	97.73	Yes
GCA_000990165.1	GCA_000990165.1|259|KKP56248.1	VirB3	-	-	FATA_prgIc	72.06	HPC_15348	PF12666.10	94.51	Yes
GCA_000990165.1	GCA_000990165.1|260|KKP56249.1	FATA_TrsD	FATA_trsD	51.1	-	-	HPC_22596	-	-	Yes
GCA_000990165.1	GCA_000990165.1|261|KKP56250.1	VirB4	virb4	54.29	-	-	HPC_22015	PF19044.3	76.76	No
GCA_000990165.1	GCA_000990165.1|265|KKP56254.1	VirB2	-	-	-	-	-	PF18895.3	95.77	Yes
GCA_000990165.1	GCA_000990165.1|345|KKP56396.1	G_Tfc8	G_tfc8	59.48	-	-	-	-	-	No
GCA_000990165.1	GCA_000990165.1|494|KKP56598.1	T4CP	t4cp1	98.18	-	-	-	-	-	No
GCA_000990175.1	GCA_000990175.1|63|KKP57127.1	VirB2	T_virB2	50.44	-	-	-	-	-	No
GCA_000990175.1	GCA_000990175.1|293|KKP57663.1	VirB6	T_virB6	81.99	-	-	HPC_586	PF04610.17	95.35	Yes
GCA_000990175.1	GCA_000990175.1|295|KKP57665.1	VirB3	FATA_prgIb	64.71	FATA_prgIb	70.08	HPC_2195	PF12666.10	97.8	Yes
GCA_000990175.1	GCA_000990175.1|296|KKP57666.1	FATA_TrsD	FATA_trsD	77.09	-	-	HPC_697	PF11130.11	69.83	Yes
GCA_000990175.1	GCA_000990175.1|297|KKP57667.1	VirB4	virb4	56.73	-	-	HPC_22015	PF19044.3	77.48	No
GCA_000990175.1	GCA_000990175.1|328|KKP57762.1	VirB11	T_virB11	51.52	-	-	-	-	-	No
GCA_000990175.1	GCA_000990175.1|867|KKP58547.1	T4CP	t4cp2	67.57	-	-	-	-	-	No
GCA_000990175.1	GCA_000990175.1|1108|KKP58955.1	T4CP	t4cp1	93.64	-	-	-	-	-	No
GCA_000990175.1	GCA_000990175.1|1210|KKP59073.1	VirB9	G_tfc15	56.52	-	-	-	-	-	No
GCA_000990275.1	GCA_000990275.1|74|KKP60121.1	T4CP	t4cp1	88.18	-	-	-	-	-	No
GCA_000990275.1	GCA_000990275.1|130|KKP60221.1	VirB3	B_traF	57.43	-	-	-	-	-	No
GCA_000990275.1	GCA_000990275.1|324|KKP60582.1	T4CP	t4cp2	62.61	-	-	-	-	-	No
GCA_000990275.1	GCA_000990275.1|330|KKP60588.1	T4CP	t4cp2	63.06	-	-	-	-	-	No
GCA_000990275.1	GCA_000990275.1|545|KKP60954.1	VirB4	virb4	54.93	-	-	-	-	-	No
GCA_000990275.1	GCA_000990275.1|617|KKP61114.1	VirB2	G_tfc9	60.76	-	-	-	-	-	No
GCA_000990275.1	GCA_000990275.1|786|KKP61341.1	VirB2	T_virB2	59.29	-	-	-	-	-	No
GCA_000990275.1	GCA_000990275.1|787|KKP61342.1	FATA_PrgF	FATA_prgF	62.32	-	-	-	-	-	No
GCA_000990275.1	GCA_000990275.1|788|KKP61343.1	FATA_PrgF	FATA_prgF	92.75	-	-	-	-	-	No
GCA_000990325.1	GCA_000990325.1|65|KKP61634.1	T4CP	t4cp1	88.18	-	-	-	-	-	No
GCA_000990325.1	GCA_000990325.1|109|KKP62090.1	VirB3	B_traF	57.43	-	-	-	-	-	No
GCA_000990325.1	GCA_000990325.1|324|KKP63160.1	T4CP	t4cp2	62.61	-	-	-	-	-	No
GCA_000990325.1	GCA_000990325.1|330|KKP63166.1	T4CP	t4cp2	63.06	-	-	-	-	-	No
GCA_000990325.1	GCA_000990325.1|546|KKP63464.1	VirB4	virb4	54.93	-	-	-	-	-	No
GCA_000990325.1	GCA_000990325.1|787|KKP63766.1	VirB2	T_virB2	59.29	-	-	-	-	-	No
GCA_000990325.1	GCA_000990325.1|788|KKP63767.1	FATA_PrgF	FATA_prgF	62.32	-	-	-	-	-	No
GCA_000990325.1	GCA_000990325.1|789|KKP63768.1	FATA_PrgF	FATA_prgF	92.75	-	-	-	-	-	No
GCA_000990335.1	GCA_000990335.1|768|KKP62572.1	VirB4	virb4	60.45	-	-	HPC_22015	PF19044.3	77.72	No
GCA_000990335.1	GCA_000990335.1|769|KKP62573.1	FATA_TrsD	FATA_trsD	55.95	FATA_trsD	100.0	HPC_23373	-	-	Yes
GCA_000990335.1	GCA_000990335.1|774|KKP62578.1	VirB2	-	-	-	-	-	PF18895.3	95.77	Yes
GCA_000990335.1	GCA_000990335.1|775|KKP62579.1	VirB2	-	-	-	-	-	PF18895.3	80.28	Yes
GCA_000990335.1	GCA_000990335.1|776|KKP62580.1	VirB2	-	-	-	-	-	PF18895.3	87.32	Yes
GCA_000990335.1	GCA_000990335.1|777|KKP62581.1	VirB2	-	-	-	-	-	PF18895.3	97.18	Yes
GCA_000990335.1	GCA_000990335.1|779|KKP62583.1	VirB2	-	-	-	-	-	PF18895.3	94.37	Yes
GCA_000990335.1	GCA_000990335.1|780|KKP62584.1	VirB2	-	-	-	-	-	PF18895.3	88.73	Yes
GCA_000990335.1	GCA_000990335.1|781|KKP62585.1	VirB2	-	-	-	-	-	PF18895.3	97.18	Yes
GCA_000990335.1	GCA_000990335.1|847|KKP62651.1	T4CP	t4cp1	75.45	-	-	-	-	-	No
GCA_000990355.1	GCA_000990355.1|123|KKQ27038.1	VirB1	FATA_cd419_1	70.51	-	-	-	-	-	No
GCA_000990355.1	GCA_000990355.1|246|KKQ27248.1	VirB4	virb4	74.34	-	-	-	-	-	No
GCA_000990355.1	GCA_000990355.1|385|KKQ27447.1	T4CP	t4cp1	95.45	-	-	-	-	-	No
GCA_000990355.1	GCA_000990355.1|461|KKQ27551.1	VirB2	T_virB2	54.87	-	-	-	-	-	No
GCA_000990355.1	GCA_000990355.1|463|KKQ27553.1	VirB2	T_virB2	68.14	-	-	-	-	-	No
GCA_000990355.1	GCA_000990355.1|531|KKQ27636.1	VirB2	T_virB2	82.3	-	-	-	-	-	No
GCA_000990355.1	GCA_000990355.1|801|KKQ27996.1	FATA_TrsD	FATA_trsD	52.86	FATA_trsD	91.19	HPC_15989	PF11130.11	72.41	Yes
GCA_000990355.1	GCA_000990355.1|802|KKQ27997.1	VirB4	virb4	56.73	-	-	HPC_22015	PF19044.3	76.76	No
GCA_000990355.1	GCA_000990355.1|941|KKQ28187.1	T4CP	t4cp1	97.27	-	-	-	-	-	No
GCA_000990415.1	GCA_000990415.1|245|KKP64420.1	T4CP	t4cp2	62.16	-	-	-	-	-	No
GCA_000990415.1	GCA_000990415.1|334|KKP64599.1	VirB6	T_virB6	88.68	-	-	HPC_21886	-	-	Yes
GCA_000990415.1	GCA_000990415.1|336|KKP64601.1	VirB3	FATA_prgIb	66.91	FATA_prgIc	72.06	HPC_15348	PF12666.10	86.81	Yes
GCA_000990415.1	GCA_000990415.1|337|KKP64602.1	FATA_TrsD	FATA_trsD	73.57	-	-	HPC_22596	-	-	Yes
GCA_000990415.1	GCA_000990415.1|338|KKP64603.1	VirB4	virb4	53.87	-	-	HPC_22015	PF19044.3	76.76	No
GCA_000990415.1	GCA_000990415.1|340|KKP64605.1	VirB2	-	-	-	-	-	PF18895.3	88.73	Yes
GCA_000990415.1	GCA_000990415.1|440|KKP64829.1	VirB2	T_virB2	60.18	-	-	-	-	-	No
GCA_000990415.1	GCA_000990415.1|443|KKP64832.1	FATA_PrgF	FATA_prgF	88.41	-	-	-	-	-	No
GCA_000990415.1	GCA_000990415.1|581|KKP65111.1	T4CP	t4cp1	88.18	-	-	-	-	-	No
GCA_000990445.1	GCA_000990445.1|164|KKQ36608.1	T4CP	t4cp1	75.45	-	-	-	-	-	No
GCA_000990445.1	GCA_000990445.1|189|KKQ36661.1	T4CP	t4cp2	65.77	-	-	-	-	-	No
GCA_000990445.1	GCA_000990445.1|487|KKQ37639.1	T4CP	t4cp1	68.18	-	-	-	-	-	No
GCA_000990445.1	GCA_000990445.1|795|KKQ38441.1	T4CP	t4cp1	98.18	-	-	-	-	-	No
GCA_000990445.1	GCA_000990445.1|1011|KKQ38882.1	VirB4	virb4	56.42	-	-	HPC_22015	PF19044.3	77.72	No
GCA_000990445.1	GCA_000990445.1|1012|KKQ38883.1	FATA_TrsD	FATA_trsD	76.21	FATA_trsD	100.0	HPC_23373	-	-	Yes
GCA_000990445.1	GCA_000990445.1|1053|KKQ38924.1	B_TraL	B_traL	57.29	-	-	-	-	-	No
GCA_000990485.1	GCA_000990485.1|92|KKP67123.1	VirB2	T_virB2	55.75	-	-	-	-	-	No
GCA_000990485.1	GCA_000990485.1|309|KKP69407.1	T4CP	t4cp1	93.64	-	-	-	-	-	No
GCA_000990485.1	GCA_000990485.1|383|KKP70427.1	FATA_Gbs1350	FATA_gbs1350	69.39	-	-	-	-	-	No
GCA_000990485.1	GCA_000990485.1|499|KKP71670.1	VirB2	-	-	-	-	-	PF18895.3	74.65	Yes
GCA_000990485.1	GCA_000990485.1|508|KKP71756.1	VirB6	T_virB6	72.75	-	-	HPC_586	PF04610.17	96.28	Yes
GCA_000990485.1	GCA_000990485.1|510|KKP71758.1	VirB3	FATA_prgIb	65.44	FATA_prgIc	72.06	HPC_15348	PF12666.10	96.7	Yes
GCA_000990485.1	GCA_000990485.1|511|KKP71759.1	FATA_TrsD	FATA_trsD	81.94	-	-	HPC_697	PF11130.11	54.31	Yes
GCA_000990485.1	GCA_000990485.1|513|KKP71761.1	VirB4	virb4	50.48	-	-	HPC_22015	-	-	No
GCA_000990485.1	GCA_000990485.1|681|KKP72497.1	VirB9	G_tfc15	54.35	-	-	-	-	-	No
GCA_000990495.1	GCA_000990495.1|153|KKP65927.1	T4CP	t4cp1	88.18	-	-	-	-	-	No
GCA_000990495.1	GCA_000990495.1|214|KKP66056.1	VirB3	B_traF	57.43	-	-	-	-	-	No
GCA_000990495.1	GCA_000990495.1|336|KKP66305.1	T4CP	t4cp2	63.06	-	-	-	-	-	No
GCA_000990495.1	GCA_000990495.1|342|KKP66311.1	T4CP	t4cp2	62.61	-	-	-	-	-	No
GCA_000990495.1	GCA_000990495.1|581|KKP66644.1	VirB4	virb4	54.93	-	-	-	-	-	No
GCA_000990495.1	GCA_000990495.1|818|KKP66978.1	VirB2	T_virB2	59.29	-	-	-	-	-	No
GCA_000990495.1	GCA_000990495.1|819|KKP66979.1	FATA_PrgF	FATA_prgF	62.32	-	-	-	-	-	No
GCA_000990495.1	GCA_000990495.1|820|KKP66980.1	FATA_PrgF	FATA_prgF	92.75	-	-	-	-	-	No
GCA_000990505.1	GCA_000990505.1|238|KKQ24905.1	VirB4	virb4	56.63	-	-	HPC_22015	PF19044.3	77.0	No
GCA_000990505.1	GCA_000990505.1|239|KKQ24906.1	FATA_TrsD	FATA_trsD	55.07	FATA_trsD	100.0	HPC_23373	-	-	Yes
GCA_000990505.1	GCA_000990505.1|245|KKQ24912.1	VirB2	T_virB2	72.57	-	-	HPC_6639	PF18895.3	91.55	Yes
GCA_000990505.1	GCA_000990505.1|246|KKQ24913.1	VirB2	-	-	-	-	-	PF18895.3	94.37	Yes
GCA_000990505.1	GCA_000990505.1|247|KKQ24914.1	VirB2	-	-	-	-	-	PF18895.3	77.46	Yes
GCA_000990505.1	GCA_000990505.1|248|KKQ24915.1	VirB2	-	-	-	-	-	PF18895.3	94.37	Yes
GCA_000990505.1	GCA_000990505.1|249|KKQ24916.1	VirB2	-	-	-	-	-	PF18895.3	87.32	Yes
GCA_000990505.1	GCA_000990505.1|250|KKQ24917.1	VirB2	-	-	-	-	-	PF18895.3	94.37	Yes
GCA_000990505.1	GCA_000990505.1|251|KKQ24918.1	VirB2	-	-	-	-	-	PF18895.3	78.87	Yes
GCA_000990505.1	GCA_000990505.1|252|KKQ24919.1	VirB2	-	-	-	-	-	PF18895.3	84.51	Yes
GCA_000990505.1	GCA_000990505.1|483|KKQ25469.1	T4CP	t4cp1	75.45	-	-	-	-	-	No
GCA_000990505.1	GCA_000990505.1|766|KKQ26083.1	I_TraK	I_traK	62.07	-	-	-	-	-	No
GCA_000990505.1	GCA_000990505.1|823|KKQ26140.1	VirB3	FATA_prgIc	51.28	-	-	-	-	-	No
GCA_000990505.1	GCA_000990505.1|903|KKQ26318.1	FA_Orf17	FA_orf17b	56.69	-	-	-	-	-	No
GCA_000990515.1	GCA_000990515.1|399|KKP68012.1	VirB2	T_virB2	55.75	-	-	-	-	-	No
GCA_000990515.1	GCA_000990515.1|757|KKP68616.1	T4CP	t4cp1	93.64	-	-	-	-	-	No
GCA_000990515.1	GCA_000990515.1|909|KKP68782.1	T4CP	t4cp2	67.57	-	-	-	-	-	No
GCA_000990515.1	GCA_000990515.1|1032|KKP68905.1	VirB9	G_tfc15	55.07	-	-	-	-	-	No
GCA_000990515.1	GCA_000990515.1|1148|KKP69048.1	FATA_Gbs1350	FATA_gbs1350	69.39	-	-	-	-	-	No
GCA_000990515.1	GCA_000990515.1|1211|KKP69156.1	VirB6	T_virB6	72.75	-	-	HPC_586	PF04610.17	96.28	Yes
GCA_000990515.1	GCA_000990515.1|1213|KKP69158.1	VirB3	FATA_prgIb	65.44	FATA_prgIc	72.06	HPC_15348	PF12666.10	96.7	Yes
GCA_000990515.1	GCA_000990515.1|1214|KKP69159.1	FATA_TrsD	FATA_trsD	81.94	-	-	HPC_697	PF11130.11	54.31	Yes
GCA_000990515.1	GCA_000990515.1|1215|KKP69160.1	VirB4	virb4	56.52	-	-	HPC_22015	PF12846.10	79.01	No
GCA_000990565.1	GCA_000990565.1|28|KKP69600.1	T4CP	t4cp1	75.45	-	-	-	-	-	No
GCA_000990565.1	GCA_000990565.1|130|KKP70651.1	FATA_TrsD	FATA_trsD	76.65	FATA_trsD	100.0	HPC_23373	-	-	Yes
GCA_000990565.1	GCA_000990565.1|131|KKP70652.1	VirB4	virb4	53.02	-	-	HPC_22015	PF19044.3	77.48	No
GCA_000990565.1	GCA_000990565.1|140|KKP70661.1	VirB2	-	-	-	-	-	PF18895.3	90.14	Yes
GCA_000990565.1	GCA_000990565.1|325|KKP71730.1	FA_Orf17	FA_orf17b	59.06	-	-	-	-	-	No
GCA_000990565.1	GCA_000990565.1|573|KKP72343.1	VirB11	T_virB11	50.61	-	-	-	-	-	No
GCA_000990565.1	GCA_000990565.1|829|KKP73103.1	T4CP	t4cp1	75.45	-	-	-	-	-	No
GCA_000990585.1	GCA_000990585.1|206|KKP70720.1	VirB3	FATA_prgIa	51.85	-	-	-	-	-	No
GCA_000990585.1	GCA_000990585.1|334|KKP70874.1	VirB4	virb4	58.43	-	-	HPC_22015	PF19044.3	77.48	No
GCA_000990585.1	GCA_000990585.1|335|KKP70875.1	FATA_TrsD	FATA_trsD	76.65	-	-	HPC_697	PF11130.11	52.59	Yes
GCA_000990585.1	GCA_000990585.1|336|KKP70876.1	VirB3	FATA_prgIb	54.41	FATA_prgIb	78.7	HPC_18222	PF12666.10	90.11	Yes
GCA_000990585.1	GCA_000990585.1|546|KKP71086.1	T4CP	t4cp1	93.64	-	-	-	-	-	No
GCA_000990585.1	GCA_000990585.1|833|KKP71405.1	T4CP	t4cp1	68.18	-	-	-	-	-	No
GCA_000990595.1	GCA_000990595.1|285|KKQ39490.1	T4CP	t4cp1	60.0	-	-	-	-	-	No
GCA_000990595.1	GCA_000990595.1|752|KKQ40137.1	VirB2	-	-	-	-	-	PF18895.3	95.77	Yes
GCA_000990595.1	GCA_000990595.1|754|KKQ40139.1	VirB2	-	-	-	-	-	PF18895.3	94.37	Yes
GCA_000990595.1	GCA_000990595.1|755|KKQ40140.1	VirB2	-	-	-	-	-	PF18895.3	81.69	Yes
GCA_000990595.1	GCA_000990595.1|756|KKQ40141.1	VirB2	-	-	-	-	-	PF18895.3	78.87	Yes
GCA_000990595.1	GCA_000990595.1|770|KKQ40155.1	VirB4	virb4	58.64	-	-	HPC_22015	PF19044.3	77.72	No
GCA_000990595.1	GCA_000990595.1|771|KKQ40156.1	FATA_TrsD	FATA_trsD	74.01	-	-	HPC_697	-	-	Yes
GCA_000990595.1	GCA_000990595.1|772|KKQ40157.1	FA_Orf17	FA_orf17a	62.31	FATA_prgIb	70.08	HPC_2195	PF12666.10	97.8	Yes
GCA_000990595.1	GCA_000990595.1|773|KKQ40158.1	VirB2	-	-	-	-	-	PF18895.3	92.96	Yes
GCA_000990595.1	GCA_000990595.1|774|KKQ40159.1	VirB2	-	-	-	-	-	PF18895.3	85.92	Yes
GCA_000990595.1	GCA_000990595.1|953|KKQ40428.1	VirB3	FATA_prgIc	50.43	-	-	-	-	-	No
GCA_000990645.1	GCA_000990645.1|271|KKP72364.1	T4CP	t4cp2	62.61	-	-	-	-	-	No
GCA_000990645.1	GCA_000990645.1|276|KKP72369.1	T4CP	t4cp2	62.16	-	-	-	-	-	No
GCA_000990645.1	GCA_000990645.1|294|KKP72417.1	VirB2	T_virB2	60.18	-	-	-	-	-	No
GCA_000990645.1	GCA_000990645.1|297|KKP72420.1	FATA_PrgF	FATA_prgF	88.41	-	-	-	-	-	No
GCA_000990645.1	GCA_000990645.1|384|KKP72604.1	T4CP	t4cp1	87.27	-	-	-	-	-	No
GCA_000990645.1	GCA_000990645.1|474|KKP72784.1	VirB6	T_virB6	88.45	-	-	HPC_21886	-	-	Yes
GCA_000990645.1	GCA_000990645.1|476|KKP72786.1	VirB3	FATA_prgIb	86.76	FATA_prgIc	72.06	HPC_15348	PF12666.10	86.81	Yes
GCA_000990645.1	GCA_000990645.1|477|KKP72787.1	FATA_TrsD	FATA_trsD	73.57	-	-	HPC_22596	-	-	Yes
GCA_000990645.1	GCA_000990645.1|478|KKP72788.1	VirB4	virb4	53.87	-	-	HPC_22015	PF19044.3	76.76	No
GCA_000990645.1	GCA_000990645.1|480|KKP72790.1	VirB2	-	-	-	-	-	PF18895.3	88.73	Yes
GCA_000990655.1	GCA_000990655.1|226|KKP73554.1	VirB4	virb4	60.45	-	-	HPC_22015	PF19044.3	77.72	No
GCA_000990655.1	GCA_000990655.1|227|KKP73555.1	FATA_TrsD	FATA_trsD	55.95	FATA_trsD	100.0	HPC_23373	-	-	Yes
GCA_000990655.1	GCA_000990655.1|232|KKP73560.1	VirB2	-	-	-	-	-	PF18895.3	95.77	Yes
GCA_000990655.1	GCA_000990655.1|233|KKP73561.1	VirB2	-	-	-	-	-	PF18895.3	80.28	Yes
GCA_000990655.1	GCA_000990655.1|234|KKP73562.1	VirB2	-	-	-	-	-	PF18895.3	87.32	Yes
GCA_000990655.1	GCA_000990655.1|235|KKP73563.1	VirB2	-	-	-	-	-	PF18895.3	97.18	Yes
GCA_000990655.1	GCA_000990655.1|237|KKP73565.1	VirB2	-	-	-	-	-	PF18895.3	94.37	Yes
GCA_000990655.1	GCA_000990655.1|238|KKP73566.1	VirB2	-	-	-	-	-	PF18895.3	88.73	Yes
GCA_000990655.1	GCA_000990655.1|239|KKP73567.1	VirB2	-	-	-	-	-	PF18895.3	97.18	Yes
GCA_000990655.1	GCA_000990655.1|305|KKP73633.1	T4CP	t4cp1	75.45	-	-	-	-	-	No
GCA_000990665.1	GCA_000990665.1|129|KKP75124.1	FATA_PrgF	FATA_prgF	88.41	-	-	-	-	-	No
GCA_000990665.1	GCA_000990665.1|132|KKP75127.1	VirB2	T_virB2	60.18	-	-	-	-	-	No
GCA_000990665.1	GCA_000990665.1|181|KKP75515.1	VirB6	T_virB6	88.68	-	-	HPC_21886	-	-	Yes
GCA_000990665.1	GCA_000990665.1|183|KKP75517.1	VirB3	FATA_prgIb	66.91	FATA_prgIc	72.06	HPC_15348	PF12666.10	86.81	Yes
GCA_000990665.1	GCA_000990665.1|184|KKP75518.1	FATA_TrsD	FATA_trsD	73.57	-	-	HPC_22596	-	-	Yes
GCA_000990665.1	GCA_000990665.1|185|KKP75519.1	VirB4	virb4	53.87	-	-	HPC_22015	PF19044.3	76.76	No
GCA_000990665.1	GCA_000990665.1|187|KKP75521.1	VirB2	-	-	-	-	-	PF18895.3	88.73	Yes
GCA_000990665.1	GCA_000990665.1|461|KKP76493.1	T4CP	t4cp2	62.16	-	-	-	-	-	No
GCA_000990665.1	GCA_000990665.1|466|KKP76498.1	T4CP	t4cp1	60.0	-	-	-	-	-	No
GCA_000990665.1	GCA_000990665.1|542|KKP76630.1	T4CP	t4cp1	87.27	-	-	-	-	-	No
GCA_000990725.1	GCA_000990725.1|299|KKQ25296.1	T4CP	t4cp1	75.45	-	-	-	-	-	No
GCA_000990725.1	GCA_000990725.1|469|KKQ25705.1	VirB11	T_virB11	51.22	-	-	-	-	-	No
GCA_000990725.1	GCA_000990725.1|578|KKQ25980.1	T4CP	t4cp1	75.45	-	-	-	-	-	No
GCA_000990725.1	GCA_000990725.1|704|KKQ26185.1	T4CP	t4cp1	74.55	-	-	-	-	-	No
GCA_000990725.1	GCA_000990725.1|742|KKQ26223.1	T4CP	t4cp1	75.45	-	-	-	-	-	No
GCA_000990725.1	GCA_000990725.1|743|KKQ26224.1	FATA_TrsD	FATA_trsD	76.65	-	-	-	-	-	No
GCA_000990745.1	GCA_000990745.1|174|KKP76869.1	FATA_PrgF	FATA_prgF	76.81	-	-	-	-	-	No
GCA_000990745.1	GCA_000990745.1|175|KKP76870.1	FATA_PrgF	FATA_prgF	73.91	-	-	-	-	-	No
GCA_000990745.1	GCA_000990745.1|176|KKP76871.1	FATA_PrgF	FATA_prgF	79.71	-	-	-	-	-	No
GCA_000990745.1	GCA_000990745.1|197|KKP76892.1	VirB1	FATA_cd419_1	73.08	-	-	-	-	-	No
GCA_000990745.1	GCA_000990745.1|478|KKP77196.1	T4CP	t4cp1	98.18	-	-	-	-	-	No
GCA_000990745.1	GCA_000990745.1|619|KKP77337.1	VirB4	virb4	54.83	-	-	-	-	-	No
GCA_000990755.1	GCA_000990755.1|240|KKP75860.1	VirB1	FATA_cd419_1	73.08	-	-	-	-	-	No
GCA_000990755.1	GCA_000990755.1|261|KKP75881.1	FATA_PrgF	FATA_prgF	79.71	-	-	-	-	-	No
GCA_000990755.1	GCA_000990755.1|262|KKP75882.1	FATA_PrgF	FATA_prgF	73.91	-	-	-	-	-	No
GCA_000990755.1	GCA_000990755.1|263|KKP75883.1	FATA_PrgF	FATA_prgF	76.81	-	-	-	-	-	No
GCA_000990755.1	GCA_000990755.1|373|KKP76007.1	T4CP	t4cp1	98.18	-	-	-	-	-	No
GCA_000990755.1	GCA_000990755.1|514|KKP76148.1	VirB4	virb4	54.83	-	-	-	-	-	No
GCA_000990765.1	GCA_000990765.1|342|KKP74974.1	VirB1	FATA_cd419_1	73.08	-	-	-	-	-	No
GCA_000990765.1	GCA_000990765.1|363|KKP74995.1	FATA_PrgF	FATA_prgF	79.71	-	-	-	-	-	No
GCA_000990765.1	GCA_000990765.1|364|KKP74996.1	FATA_PrgF	FATA_prgF	73.91	-	-	-	-	-	No
GCA_000990765.1	GCA_000990765.1|365|KKP74997.1	FATA_PrgF	FATA_prgF	76.81	-	-	-	-	-	No
GCA_000990765.1	GCA_000990765.1|581|KKP75291.1	VirB4	virb4	54.83	-	-	-	-	-	No
GCA_000990765.1	GCA_000990765.1|722|KKP75432.1	T4CP	t4cp1	98.18	-	-	-	-	-	No
GCA_000990805.1	GCA_000990805.1|287|KKP78713.1	VirB9	G_tfc15	54.35	-	-	-	-	-	No
GCA_000990805.1	GCA_000990805.1|559|KKP79726.1	T4CP	t4cp1	60.0	-	-	-	-	-	No
GCA_000990805.1	GCA_000990805.1|643|KKP79856.1	FATA_Gbs1365	FATA_gbs1365	58.02	-	-	-	-	-	No
GCA_000990805.1	GCA_000990805.1|649|KKP79862.1	T4CP	t4cp1	91.82	-	-	-	-	-	No
GCA_000990815.1	GCA_000990815.1|219|KKP77907.1	T4CP	t4cp2	62.61	-	-	-	-	-	No
GCA_000990815.1	GCA_000990815.1|224|KKP77912.1	T4CP	t4cp2	62.16	-	-	-	-	-	No
GCA_000990815.1	GCA_000990815.1|244|KKP78007.1	VirB6	T_virB6	88.68	-	-	HPC_21886	-	-	Yes
GCA_000990815.1	GCA_000990815.1|246|KKP78009.1	VirB3	FATA_prgIb	66.91	FATA_prgIc	72.06	HPC_15348	PF12666.10	86.81	Yes
GCA_000990815.1	GCA_000990815.1|247|KKP78010.1	FATA_TrsD	FATA_trsD	73.57	-	-	HPC_22596	-	-	Yes
GCA_000990815.1	GCA_000990815.1|248|KKP78011.1	VirB4	virb4	53.87	-	-	HPC_22015	PF19044.3	76.76	No
GCA_000990815.1	GCA_000990815.1|250|KKP78013.1	VirB2	-	-	-	-	-	PF18895.3	88.73	Yes
GCA_000990815.1	GCA_000990815.1|370|KKP78245.1	FATA_PrgF	FATA_prgF	88.41	-	-	-	-	-	No
GCA_000990815.1	GCA_000990815.1|373|KKP78248.1	VirB2	T_virB2	60.18	-	-	-	-	-	No
GCA_000990815.1	GCA_000990815.1|543|KKP78498.1	T4CP	t4cp1	88.18	-	-	-	-	-	No
GCA_000990865.1	GCA_000990865.1|175|KKP78795.1	FATA_PrgF	FATA_prgF	76.81	-	-	-	-	-	No
GCA_000990865.1	GCA_000990865.1|176|KKP78796.1	FATA_PrgF	FATA_prgF	73.91	-	-	-	-	-	No
GCA_000990865.1	GCA_000990865.1|177|KKP78797.1	FATA_PrgF	FATA_prgF	79.71	-	-	-	-	-	No
GCA_000990865.1	GCA_000990865.1|198|KKP78818.1	VirB1	FATA_cd419_1	73.08	-	-	-	-	-	No
GCA_000990865.1	GCA_000990865.1|478|KKP79125.1	T4CP	t4cp1	98.18	-	-	-	-	-	No
GCA_000990865.1	GCA_000990865.1|619|KKP79266.1	VirB4	virb4	54.83	-	-	-	-	-	No
GCA_000990895.1	GCA_000990895.1|119|KKP80131.1	T4CP	t4cp1	98.18	-	-	-	-	-	No
GCA_000990895.1	GCA_000990895.1|376|KKP81053.1	FATA_TrsD	FATA_trsD	51.1	-	-	-	-	-	No
GCA_000990895.1	GCA_000990895.1|406|KKP81135.1	T4CP	t4cp1	88.18	-	-	-	-	-	No
GCA_000990945.1	GCA_000990945.1|93|KKP81828.1	T4CP	t4cp2	67.57	-	-	-	-	-	No
GCA_000990945.1	GCA_000990945.1|182|KKP82164.1	FATA_Gbs1350	FATA_gbs1350	69.39	-	-	-	-	-	No
GCA_000990945.1	GCA_000990945.1|242|KKP82435.1	VirB2	T_virB2	55.75	-	-	-	-	-	No
GCA_000990945.1	GCA_000990945.1|514|KKP83934.1	MOB	MOBM	64.29	-	-	-	-	-	No
GCA_000990945.1	GCA_000990945.1|653|KKP84227.1	VirB9	G_tfc15	55.8	-	-	-	-	-	No
GCA_000990945.1	GCA_000990945.1|856|KKP84670.1	VirB6	T_virB6	72.75	-	-	-	-	-	No
GCA_000990945.1	GCA_000990945.1|858|KKP84672.1	VirB3	FATA_prgIb	65.44	-	-	-	-	-	No
GCA_000990945.1	GCA_000990945.1|859|KKP84673.1	FATA_TrsD	FATA_trsD	81.94	-	-	-	-	-	No
GCA_000990945.1	GCA_000990945.1|1139|KKP85141.1	T4CP	t4cp1	93.64	-	-	-	-	-	No
GCA_000990965.1	GCA_000990965.1|95|KKP82983.1	T4CP	t4cp1	88.18	-	-	-	-	-	No
GCA_000990965.1	GCA_000990965.1|132|KKP83038.1	VirB3	B_traF	57.43	-	-	-	-	-	No
GCA_000990965.1	GCA_000990965.1|273|KKP83246.1	T4CP	t4cp2	62.61	-	-	-	-	-	No
GCA_000990965.1	GCA_000990965.1|279|KKP83252.1	T4CP	t4cp2	63.06	-	-	-	-	-	No
GCA_000990965.1	GCA_000990965.1|610|KKP83752.1	VirB4	virb4	54.93	-	-	-	-	-	No
GCA_000991135.1	GCA_000991135.1|304|KKQ23908.1	VirB11	T_virB11	51.22	-	-	-	-	-	No
GCA_000991135.1	GCA_000991135.1|330|KKQ23958.1	T4CP	t4cp1	75.45	-	-	-	-	-	No
GCA_000991135.1	GCA_000991135.1|699|KKQ24498.1	T4CP	t4cp1	74.55	-	-	-	-	-	No
GCA_000991135.1	GCA_000991135.1|734|KKQ24533.1	T4CP	t4cp1	75.45	-	-	-	-	-	No
GCA_000991135.1	GCA_000991135.1|735|KKQ24534.1	FATA_TrsD	FATA_trsD	76.65	-	-	-	-	-	No
GCA_000991135.1	GCA_000991135.1|916|KKQ24977.1	T4CP	t4cp1	75.45	-	-	-	-	-	No
GCA_000991205.1	GCA_000991205.1|53|KKP89165.1	T4CP	t4cp1	91.82	-	-	-	-	-	No
GCA_000991205.1	GCA_000991205.1|233|KKP90278.1	FATA_TrsD	FATA_trsD	81.5	-	-	HPC_15826	PF11130.11	68.97	Yes
GCA_000991205.1	GCA_000991205.1|234|KKP90279.1	VirB4	virb4	59.07	-	-	HPC_22015	PF19044.3	76.76	No
GCA_000991205.1	GCA_000991205.1|464|KKP91561.1	VirB2	T_virB2	67.26	-	-	-	-	-	No
GCA_000991205.1	GCA_000991205.1|465|KKP91562.1	VirB2	T_virB2	59.29	-	-	-	-	-	No
GCA_000991205.1	GCA_000991205.1|466|KKP91563.1	VirB2	T_virB2	55.75	-	-	-	-	-	No
GCA_000991205.1	GCA_000991205.1|636|KKP91978.1	T4CP	t4cp1	60.0	-	-	-	-	-	No
GCA_000991205.1	GCA_000991205.1|648|KKP92012.1	VirB2	T_virB2	60.18	-	-	-	-	-	No
GCA_000991245.1	GCA_000991245.1|415|KKP89911.1	T4CP	t4cp1	60.0	-	-	-	-	-	No
GCA_000991245.1	GCA_000991245.1|729|KKP90339.1	VirB2	-	-	-	-	-	PF18895.3	85.92	Yes
GCA_000991245.1	GCA_000991245.1|730|KKP90340.1	VirB2	-	-	-	-	-	PF18895.3	92.96	Yes
GCA_000991245.1	GCA_000991245.1|731|KKP90341.1	FA_Orf17	FA_orf17a	62.31	FATA_prgIb	70.08	HPC_2195	PF12666.10	97.8	Yes
GCA_000991245.1	GCA_000991245.1|732|KKP90342.1	FATA_TrsD	FATA_trsD	74.01	-	-	HPC_697	-	-	Yes
GCA_000991245.1	GCA_000991245.1|733|KKP90343.1	VirB4	virb4	58.64	-	-	HPC_22015	PF19044.3	77.72	No
GCA_000991245.1	GCA_000991245.1|747|KKP90357.1	VirB2	-	-	-	-	-	PF18895.3	78.87	Yes
GCA_000991245.1	GCA_000991245.1|748|KKP90358.1	VirB2	-	-	-	-	-	PF18895.3	81.69	Yes
GCA_000991245.1	GCA_000991245.1|749|KKP90359.1	VirB2	-	-	-	-	-	PF18895.3	94.37	Yes
GCA_000991245.1	GCA_000991245.1|751|KKP90361.1	VirB2	-	-	-	-	-	PF18895.3	95.77	Yes
GCA_000991245.1	GCA_000991245.1|880|KKP90510.1	VirB3	FATA_prgIc	50.43	-	-	-	-	-	No
GCA_000991245.1	GCA_000991245.1|918|KKP90548.1	T4CP	t4cp1	90.91	-	-	-	-	-	No
GCA_000991285.1	GCA_000991285.1|100|KKP90889.1	T4CP	t4cp2	62.61	-	-	-	-	-	No
GCA_000991285.1	GCA_000991285.1|105|KKP90894.1	T4CP	t4cp2	63.96	-	-	-	-	-	No
GCA_000991285.1	GCA_000991285.1|140|KKP90967.1	VirB3	FATA_prgIc	85.47	FATA_prgIc	72.06	HPC_15348	PF12666.10	87.91	Yes
GCA_000991285.1	GCA_000991285.1|143|KKP90970.1	VirB4	virb4	54.83	-	-	HPC_22015	PF19044.3	77.48	No
GCA_000991285.1	GCA_000991285.1|145|KKP90972.1	VirB2	-	-	-	-	-	PF18895.3	95.77	Yes
GCA_000991285.1	GCA_000991285.1|566|KKP91466.1	T4CP	t4cp1	87.27	-	-	-	-	-	No
GCA_000991325.1	GCA_000991325.1|649|KKP97357.1	T4CP	t4cp2	61.26	-	-	-	-	-	No
GCA_000991325.1	GCA_000991325.1|746|KKP97572.1	VirB3	I_traP	53.56	-	-	-	-	-	No
GCA_000991325.1	GCA_000991325.1|759|KKP97585.1	T4CP	t4cp1	90.91	-	-	-	-	-	No
GCA_000991325.1	GCA_000991325.1|968|KKP98491.1	VirB2	-	-	-	-	-	PF18895.3	85.92	Yes
GCA_000991325.1	GCA_000991325.1|969|KKP98492.1	VirB2	-	-	-	-	-	PF18895.3	92.96	Yes
GCA_000991325.1	GCA_000991325.1|970|KKP98493.1	VirB3	FATA_prgIb	66.91	FATA_prgIb	70.08	HPC_2195	PF12666.10	97.8	Yes
GCA_000991325.1	GCA_000991325.1|971|KKP98494.1	FATA_TrsD	FATA_trsD	74.45	-	-	HPC_697	-	-	Yes
GCA_000991325.1	GCA_000991325.1|972|KKP98495.1	VirB4	virb4	59.17	-	-	HPC_22015	PF12846.10	77.9	No
GCA_000991325.1	GCA_000991325.1|983|KKP98506.1	VirB6	T_virB6	54.04	-	-	HPC_13926	PF04610.17	56.74	Yes
GCA_000991325.1	GCA_000991325.1|986|KKP98509.1	VirB2	-	-	-	-	-	PF18895.3	88.73	Yes
GCA_000991325.1	GCA_000991325.1|987|KKP98510.1	VirB2	-	-	-	-	-	PF18895.3	87.32	Yes
GCA_000991325.1	GCA_000991325.1|988|KKP98511.1	VirB2	-	-	-	-	-	PF18895.3	94.37	Yes
GCA_000991325.1	GCA_000991325.1|990|KKP98513.1	VirB2	-	-	-	-	-	PF18895.3	97.18	Yes
GCA_000991335.1	GCA_000991335.1|133|KKP93433.1	T4CP	t4cp2	62.61	-	-	-	-	-	No
GCA_000991335.1	GCA_000991335.1|138|KKP93438.1	T4CP	t4cp2	63.96	-	-	-	-	-	No
GCA_000991335.1	GCA_000991335.1|173|KKP93536.1	VirB3	FATA_prgIc	85.47	FATA_prgIc	72.06	HPC_15348	PF12666.10	87.91	Yes
GCA_000991335.1	GCA_000991335.1|176|KKP93539.1	VirB4	virb4	54.83	-	-	HPC_22015	PF19044.3	77.48	No
GCA_000991335.1	GCA_000991335.1|178|KKP93541.1	VirB2	-	-	-	-	-	PF18895.3	95.77	Yes
GCA_000991335.1	GCA_000991335.1|203|KKP93566.1	T4CP	t4cp1	55.45	-	-	-	-	-	No
GCA_000991335.1	GCA_000991335.1|204|KKP93567.1	B_TraL	B_traL	57.29	-	-	-	-	-	No
GCA_000991335.1	GCA_000991335.1|209|KKP93572.1	T4CP	t4cp2	61.71	-	-	-	-	-	No
GCA_000991335.1	GCA_000991335.1|769|KKP94537.1	T4CP	t4cp1	87.27	-	-	-	-	-	No
GCA_000991405.1	GCA_000991405.1|148|KKP96551.1	T4CP	t4cp2	62.61	-	-	-	-	-	No
GCA_000991405.1	GCA_000991405.1|153|KKP96556.1	T4CP	t4cp2	63.96	-	-	-	-	-	No
GCA_000991405.1	GCA_000991405.1|596|KKP96999.1	T4CP	t4cp1	87.27	-	-	-	-	-	No
GCA_000991405.1	GCA_000991405.1|683|KKP97086.1	VirB3	FATA_prgIc	85.47	FATA_prgIc	72.06	HPC_15348	PF12666.10	87.91	Yes
GCA_000991405.1	GCA_000991405.1|686|KKP97089.1	VirB4	virb4	54.83	-	-	HPC_22015	PF19044.3	77.48	No
GCA_000991405.1	GCA_000991405.1|688|KKP97091.1	VirB2	-	-	-	-	-	PF18895.3	95.77	Yes
GCA_000991405.1	GCA_000991405.1|712|KKP97115.1	T4CP	t4cp1	55.45	-	-	-	-	-	No
GCA_000991405.1	GCA_000991405.1|713|KKP97116.1	B_TraL	B_traL	57.29	-	-	-	-	-	No
GCA_000991405.1	GCA_000991405.1|718|KKP97121.1	T4CP	t4cp2	61.71	-	-	-	-	-	No
GCA_000991415.1	GCA_000991415.1|26|KKP97411.1	T4CP	t4cp2	62.61	-	-	-	-	-	No
GCA_000991415.1	GCA_000991415.1|48|KKP97516.1	T4CP	t4cp2	62.16	-	-	-	-	-	No
GCA_000991415.1	GCA_000991415.1|171|KKP97805.1	T4CP	t4cp1	87.27	-	-	-	-	-	No
GCA_000991415.1	GCA_000991415.1|292|KKP97962.1	VirB2	-	-	-	-	-	PF18895.3	88.73	Yes
GCA_000991415.1	GCA_000991415.1|294|KKP97964.1	VirB4	virb4	53.87	-	-	HPC_22015	PF19044.3	76.76	No
GCA_000991415.1	GCA_000991415.1|295|KKP97965.1	FATA_TrsD	FATA_trsD	73.57	-	-	HPC_22596	-	-	Yes
GCA_000991415.1	GCA_000991415.1|296|KKP97966.1	VirB3	FATA_prgIb	66.91	FATA_prgIc	72.06	HPC_15348	PF12666.10	86.81	Yes
GCA_000991415.1	GCA_000991415.1|298|KKP97968.1	VirB6	T_virB6	88.68	-	-	HPC_21886	-	-	Yes
GCA_000991415.1	GCA_000991415.1|551|KKP98470.1	VirB2	T_virB2	60.18	-	-	-	-	-	No
GCA_000991415.1	GCA_000991415.1|554|KKP98473.1	FATA_PrgF	FATA_prgF	88.41	-	-	-	-	-	No
GCA_000991445.1	GCA_000991445.1|186|KKP98130.1	FATA_TrsD	FATA_trsD	76.21	-	-	HPC_22596	-	-	Yes
GCA_000991445.1	GCA_000991445.1|187|KKP98131.1	VirB4	virb4	60.23	-	-	HPC_22015	PF19044.3	77.48	No
GCA_000991445.1	GCA_000991445.1|190|KKP98134.1	VirB2	-	-	-	-	-	PF18895.3	88.73	Yes
GCA_000991445.1	GCA_000991445.1|353|KKP98621.1	VirB2	B_traE	75.0	-	-	-	-	-	No
GCA_000991445.1	GCA_000991445.1|428|KKP98763.1	T4CP	t4cp2	64.41	-	-	-	-	-	No
GCA_000991445.1	GCA_000991445.1|656|KKP99079.1	T4CP	t4cp1	87.27	-	-	-	-	-	No
GCA_000991485.1	GCA_000991485.1|17|KKP98907.1	VirB2	-	-	-	-	-	PF18895.3	95.77	Yes
GCA_000991485.1	GCA_000991485.1|19|KKP98909.1	VirB4	virb4	54.83	-	-	HPC_22015	PF19044.3	77.48	No
GCA_000991485.1	GCA_000991485.1|22|KKP98912.1	VirB3	FATA_prgIc	85.47	FATA_prgIc	72.06	HPC_15348	PF12666.10	87.91	Yes
GCA_000991485.1	GCA_000991485.1|205|KKP99269.1	T4CP	t4cp2	61.71	-	-	-	-	-	No
GCA_000991485.1	GCA_000991485.1|210|KKP99274.1	B_TraL	B_traL	57.29	-	-	-	-	-	No
GCA_000991485.1	GCA_000991485.1|211|KKP99275.1	T4CP	t4cp1	55.45	-	-	-	-	-	No
GCA_000991485.1	GCA_000991485.1|300|KKP99397.1	T4CP	t4cp1	87.27	-	-	-	-	-	No
GCA_000991485.1	GCA_000991485.1|742|KKP99839.1	T4CP	t4cp2	63.96	-	-	-	-	-	No
GCA_000991485.1	GCA_000991485.1|748|KKP99845.1	T4CP	t4cp2	62.61	-	-	-	-	-	No
GCA_000991495.1	GCA_000991495.1|162|KKQ00111.1	T4CP	t4cp1	90.91	-	-	-	-	-	No
GCA_000991495.1	GCA_000991495.1|449|KKQ00649.1	T4CP	t4cp1	60.0	-	-	-	-	-	No
GCA_000991495.1	GCA_000991495.1|677|KKQ01077.1	VirB2	-	-	-	-	-	PF18895.3	95.77	Yes
GCA_000991495.1	GCA_000991495.1|679|KKQ01079.1	VirB2	-	-	-	-	-	PF18895.3	94.37	Yes
GCA_000991495.1	GCA_000991495.1|680|KKQ01080.1	VirB2	-	-	-	-	-	PF18895.3	81.69	Yes
GCA_000991495.1	GCA_000991495.1|681|KKQ01081.1	VirB2	-	-	-	-	-	PF18895.3	78.87	Yes
GCA_000991495.1	GCA_000991495.1|693|KKQ01093.1	VirB4	virb4	58.64	-	-	HPC_22015	PF19044.3	77.72	No
GCA_000991495.1	GCA_000991495.1|694|KKQ01094.1	FATA_TrsD	FATA_trsD	74.01	-	-	HPC_697	-	-	Yes
GCA_000991495.1	GCA_000991495.1|695|KKQ01095.1	FA_Orf17	FA_orf17a	62.31	FATA_prgIb	70.08	HPC_2195	PF12666.10	97.8	Yes
GCA_000991495.1	GCA_000991495.1|696|KKQ01096.1	VirB2	-	-	-	-	-	PF18895.3	92.96	Yes
GCA_000991495.1	GCA_000991495.1|697|KKQ01097.1	VirB2	-	-	-	-	-	PF18895.3	85.92	Yes
GCA_000991525.1	GCA_000991525.1|171|KKQ00615.1	VirB3	FATA_prgIc	50.43	-	-	-	-	-	No
GCA_000991525.1	GCA_000991525.1|327|KKQ01333.1	VirB4	virb4	58.64	-	-	HPC_22015	PF19044.3	77.72	No
GCA_000991525.1	GCA_000991525.1|328|KKQ01334.1	FATA_TrsD	FATA_trsD	74.01	-	-	HPC_697	-	-	Yes
GCA_000991525.1	GCA_000991525.1|329|KKQ01335.1	FA_Orf17	FA_orf17a	62.31	FATA_prgIb	70.08	HPC_2195	PF12666.10	97.8	Yes
GCA_000991525.1	GCA_000991525.1|330|KKQ01336.1	VirB2	-	-	-	-	-	PF18895.3	92.96	Yes
GCA_000991525.1	GCA_000991525.1|331|KKQ01337.1	VirB2	-	-	-	-	-	PF18895.3	85.92	Yes
GCA_000991525.1	GCA_000991525.1|525|KKQ01937.1	T4CP	t4cp1	60.0	-	-	-	-	-	No
GCA_000991645.1	GCA_000991645.1|521|KKQ06434.1	T4CP	t4cp2	61.26	-	-	-	-	-	No
GCA_000991645.1	GCA_000991645.1|687|KKQ06777.1	VirB3	I_traP	53.56	-	-	-	-	-	No
GCA_000991645.1	GCA_000991645.1|700|KKQ06790.1	T4CP	t4cp1	90.91	-	-	-	-	-	No
GCA_000991645.1	GCA_000991645.1|938|KKQ07172.1	VirB2	-	-	-	-	-	PF18895.3	85.92	Yes
GCA_000991645.1	GCA_000991645.1|939|KKQ07173.1	VirB2	-	-	-	-	-	PF18895.3	92.96	Yes
GCA_000991645.1	GCA_000991645.1|940|KKQ07174.1	VirB3	FATA_prgIb	66.91	FATA_prgIb	70.08	HPC_2195	PF12666.10	97.8	Yes
GCA_000991645.1	GCA_000991645.1|941|KKQ07175.1	FATA_TrsD	FATA_trsD	74.45	-	-	HPC_697	-	-	Yes
GCA_000991645.1	GCA_000991645.1|942|KKQ07176.1	VirB4	virb4	59.17	-	-	HPC_22015	PF12846.10	77.9	No
GCA_000991645.1	GCA_000991645.1|953|KKQ07187.1	VirB6	T_virB6	54.04	-	-	HPC_13926	PF04610.17	56.74	Yes
GCA_000991645.1	GCA_000991645.1|956|KKQ07190.1	VirB2	-	-	-	-	-	PF18895.3	88.73	Yes
GCA_000991645.1	GCA_000991645.1|957|KKQ07191.1	VirB2	-	-	-	-	-	PF18895.3	87.32	Yes
GCA_000991645.1	GCA_000991645.1|958|KKQ07192.1	VirB2	-	-	-	-	-	PF18895.3	94.37	Yes
GCA_000991645.1	GCA_000991645.1|960|KKQ07194.1	VirB2	-	-	-	-	-	PF18895.3	97.18	Yes
GCA_000991655.1	GCA_000991655.1|133|KKQ05116.1	T4CP	t4cp2	62.61	-	-	-	-	-	No
GCA_000991655.1	GCA_000991655.1|138|KKQ05121.1	T4CP	t4cp2	63.96	-	-	-	-	-	No
GCA_000991655.1	GCA_000991655.1|624|KKQ05747.1	T4CP	t4cp1	87.27	-	-	-	-	-	No
GCA_000991655.1	GCA_000991655.1|764|KKQ05916.1	T4CP	t4cp2	61.71	-	-	-	-	-	No
GCA_000991655.1	GCA_000991655.1|769|KKQ05921.1	B_TraL	B_traL	57.29	-	-	-	-	-	No
GCA_000991655.1	GCA_000991655.1|770|KKQ05922.1	T4CP	t4cp1	55.45	-	-	-	-	-	No
GCA_000991655.1	GCA_000991655.1|796|KKQ05948.1	VirB2	-	-	-	-	-	PF18895.3	95.77	Yes
GCA_000991655.1	GCA_000991655.1|798|KKQ05950.1	VirB4	virb4	54.83	-	-	HPC_22015	PF19044.3	77.48	No
GCA_000991655.1	GCA_000991655.1|801|KKQ05953.1	VirB3	FATA_prgIc	85.47	FATA_prgIc	72.06	HPC_15348	PF12666.10	87.91	Yes
GCA_000991695.1	GCA_000991695.1|431|KKQ08507.1	VirB4	virb4	58.64	-	-	HPC_22015	PF19044.3	77.48	No
GCA_000991695.1	GCA_000991695.1|432|KKQ08508.1	FATA_TrsD	FATA_trsD	76.65	-	-	HPC_9913	-	-	Yes
GCA_000991695.1	GCA_000991695.1|869|KKQ10059.1	VirB3	FATA_prgIc	61.54	-	-	-	-	-	No
GCA_000991725.1	GCA_000991725.1|29|KKQ07367.1	VirB4	virb4	62.46	-	-	HPC_22015	PF19044.3	77.0	No
GCA_000991725.1	GCA_000991725.1|30|KKQ07368.1	FATA_TrsD	FATA_trsD	51.54	-	-	HPC_12485	-	-	Yes
GCA_000991725.1	GCA_000991725.1|193|KKQ08029.1	T4CP	t4cp2	59.91	-	-	-	-	-	No
GCA_000991725.1	GCA_000991725.1|289|KKQ08270.1	VirB3	F_traL	53.0	-	-	-	-	-	No
GCA_000991725.1	GCA_000991725.1|358|KKQ08463.1	FA_Orf19	FA_orf19	61.64	-	-	-	-	-	No
GCA_000991725.1	GCA_000991725.1|467|KKQ08762.1	FATA_PrgF	FATA_prgF	88.41	-	-	-	-	-	No
GCA_000991725.1	GCA_000991725.1|644|KKQ09548.1	T4CP	t4cp1	74.55	-	-	-	-	-	No
GCA_000991735.1	GCA_000991735.1|149|KKQ08807.1	T4CP	t4cp1	87.27	-	-	HPC_9413	PF13245.9	80.27	Yes
GCA_000991735.1	GCA_000991735.1|164|KKQ08866.1	VirB3	FATA_prgIc	85.47	FATA_prgIc	72.06	HPC_15348	PF12666.10	87.91	Yes
GCA_000991735.1	GCA_000991735.1|167|KKQ08869.1	VirB4	virb4	54.83	-	-	HPC_22015	PF19044.3	77.48	No
GCA_000991735.1	GCA_000991735.1|169|KKQ08871.1	VirB2	-	-	-	-	-	PF18895.3	95.77	Yes
GCA_000991735.1	GCA_000991735.1|361|KKQ09251.1	T4CP	t4cp2	62.61	-	-	-	-	-	No
GCA_000991735.1	GCA_000991735.1|366|KKQ09256.1	T4CP	t4cp2	63.96	-	-	-	-	-	No
GCA_000991735.1	GCA_000991735.1|479|KKQ09410.1	T4CP	t4cp2	61.71	-	-	-	-	-	No
GCA_000991735.1	GCA_000991735.1|484|KKQ09415.1	B_TraL	B_traL	57.29	-	-	-	-	-	No
GCA_000991735.1	GCA_000991735.1|485|KKQ09416.1	T4CP	t4cp1	55.45	-	-	-	-	-	No
GCA_000991845.1	GCA_000991845.1|120|KKQ12461.1	T4CP	t4cp2	62.61	-	-	-	-	-	No
GCA_000991845.1	GCA_000991845.1|125|KKQ12466.1	T4CP	t4cp2	63.96	-	-	-	-	-	No
GCA_000991845.1	GCA_000991845.1|706|KKQ13306.1	T4CP	t4cp1	87.27	-	-	-	-	-	No
GCA_000991845.1	GCA_000991845.1|782|KKQ13414.1	T4CP	t4cp2	61.71	-	-	-	-	-	No
GCA_000991845.1	GCA_000991845.1|787|KKQ13419.1	B_TraL	B_traL	57.29	-	-	-	-	-	No
GCA_000991845.1	GCA_000991845.1|788|KKQ13420.1	T4CP	t4cp1	55.45	-	-	-	-	-	No
GCA_000991845.1	GCA_000991845.1|814|KKQ13446.1	VirB2	-	-	-	-	-	PF18895.3	95.77	Yes
GCA_000991845.1	GCA_000991845.1|816|KKQ13448.1	VirB4	virb4	54.83	-	-	HPC_22015	PF19044.3	77.48	No
GCA_000991845.1	GCA_000991845.1|819|KKQ13451.1	VirB3	FATA_prgIc	85.47	FATA_prgIc	72.06	HPC_15348	PF12666.10	87.91	Yes
GCA_000991855.1	GCA_000991855.1|193|KKQ13158.1	VirB2	T_virB2	54.87	-	-	-	-	-	No
GCA_000991855.1	GCA_000991855.1|344|KKQ13633.1	T4CP	t4cp1	60.0	-	-	-	-	-	No
GCA_000991855.1	GCA_000991855.1|638|KKQ14109.1	VirB2	-	-	-	-	-	PF18895.3	85.92	Yes
GCA_000991855.1	GCA_000991855.1|643|KKQ14114.1	VirB4	virb4	56.73	-	-	HPC_22015	PF19044.3	77.72	No
GCA_000991855.1	GCA_000991855.1|644|KKQ14115.1	FATA_TrsD	FATA_trsD	77.97	-	-	HPC_824	-	-	Yes
GCA_000991855.1	GCA_000991855.1|645|KKQ14116.1	VirB3	-	-	FATA_prgIb	75.57	HPC_4964	PF12666.10	97.8	Yes
GCA_000991855.1	GCA_000991855.1|647|KKQ14118.1	VirB6	T_virB6	64.43	-	-	HPC_11308	-	-	Yes
GCA_000991855.1	GCA_000991855.1|706|KKQ14206.1	VirB3	FATA_prgIa	51.85	-	-	-	-	-	No
GCA_000991855.1	GCA_000991855.1|712|KKQ14212.1	VirB11	T_virB11	51.22	-	-	-	-	-	No
GCA_000991855.1	GCA_000991855.1|837|KKQ14383.1	T4CP	t4cp1	90.91	-	-	-	-	-	No
GCA_000991935.1	GCA_000991935.1|331|KKQ16701.1	VirB2	T_virB2	54.87	-	-	-	-	-	No
GCA_000991935.1	GCA_000991935.1|419|KKQ16806.1	T4CP	t4cp1	60.0	-	-	-	-	-	No
GCA_000991935.1	GCA_000991935.1|687|KKQ17215.1	VirB6	T_virB6	64.43	-	-	HPC_11308	-	-	Yes
GCA_000991935.1	GCA_000991935.1|689|KKQ17217.1	VirB3	-	-	FATA_prgIb	75.57	HPC_4964	PF12666.10	97.8	Yes
GCA_000991935.1	GCA_000991935.1|690|KKQ17218.1	FATA_TrsD	FATA_trsD	77.97	-	-	HPC_824	-	-	Yes
GCA_000991935.1	GCA_000991935.1|691|KKQ17219.1	VirB4	virb4	56.73	-	-	HPC_22015	PF19044.3	77.72	No
GCA_000991935.1	GCA_000991935.1|696|KKQ17224.1	VirB2	-	-	-	-	-	PF18895.3	85.92	Yes
GCA_000991935.1	GCA_000991935.1|732|KKQ17276.1	T4CP	t4cp1	90.91	-	-	-	-	-	No
GCA_000991935.1	GCA_000991935.1|888|KKQ17465.1	VirB3	FATA_prgIa	51.85	-	-	-	-	-	No
GCA_000991935.1	GCA_000991935.1|894|KKQ17471.1	VirB11	T_virB11	51.22	-	-	-	-	-	No
GCA_000991975.1	GCA_000991975.1|70|KKQ18892.1	T4CP	t4cp1	60.0	-	-	-	-	-	No
GCA_000991975.1	GCA_000991975.1|163|KKQ19218.1	T4CP	t4cp1	88.18	-	-	-	-	-	No
GCA_000991975.1	GCA_000991975.1|180|KKQ19295.1	T4CP	t4cp2	63.06	-	-	-	-	-	No
GCA_000991975.1	GCA_000991975.1|237|KKQ19666.1	I_TraK	I_traK	60.92	-	-	-	-	-	No
GCA_000991975.1	GCA_000991975.1|572|KKQ21377.1	VirB3	-	-	FATA_prgIc	72.06	HPC_15348	PF12666.10	84.62	Yes
GCA_000991975.1	GCA_000991975.1|573|KKQ21378.1	FATA_TrsD	FATA_trsD	74.89	-	-	HPC_22596	-	-	Yes
GCA_000991975.1	GCA_000991975.1|574|KKQ21379.1	VirB4	virb4	53.98	-	-	HPC_22015	PF19044.3	76.76	No
GCA_000992005.1	GCA_000992005.1|12|KKQ19043.1	T4CP	t4cp2	62.61	-	-	-	-	-	No
GCA_000992005.1	GCA_000992005.1|283|KKQ20363.1	VirB3	FATA_prgIc	85.47	-	-	-	-	-	No
GCA_000992005.1	GCA_000992005.1|545|KKQ20760.1	T4CP	t4cp1	87.27	-	-	-	-	-	No
GCA_000992015.1	GCA_000992015.1|91|KKQ20975.1	VirB4	virb4	56.73	-	-	-	-	-	No
GCA_000992015.1	GCA_000992015.1|336|KKQ21772.1	VirB6	T_virB6	70.67	-	-	-	-	-	No
GCA_000992015.1	GCA_000992015.1|504|KKQ22722.1	VirB2	T_virB2	81.42	-	-	-	-	-	No
GCA_000992015.1	GCA_000992015.1|525|KKQ23044.1	T4CP	t4cp1	91.82	-	-	-	-	-	No
GCA_000992015.1	GCA_000992015.1|710|KKQ23644.1	FATA_Gbs1365	FATA_gbs1365	53.09	-	-	-	-	-	No
GCA_000992015.1	GCA_000992015.1|756|KKQ23763.1	T4CP	t4cp2	64.41	-	-	-	-	-	No
GCA_000992015.1	GCA_000992015.1|767|KKQ23774.1	T4CP	t4cp1	55.45	-	-	-	-	-	No
GCA_000992045.1	GCA_000992045.1|44|KKQ21466.1	VirB2	-	-	-	-	-	PF18895.3	77.46	Yes
GCA_000992045.1	GCA_000992045.1|47|KKQ21469.1	VirB4	virb4	56.52	-	-	HPC_22015	PF12846.10	83.98	No
GCA_000992045.1	GCA_000992045.1|48|KKQ21470.1	FATA_TrsD	FATA_trsD	83.26	-	-	HPC_697	-	-	Yes
GCA_000992045.1	GCA_000992045.1|286|KKQ22360.1	VirB11	T_virB11	54.57	-	-	-	-	-	No
GCA_000992045.1	GCA_000992045.1|389|KKQ23072.1	T4CP	t4cp1	60.0	-	-	-	-	-	No
GCA_000992045.1	GCA_000992045.1|507|KKQ23299.1	T4CP	t4cp1	96.36	-	-	-	-	-	No
GCA_000992055.1	GCA_000992055.1|173|KKQ22077.1	VirB3	FATA_prgIa	51.85	-	-	-	-	-	No
GCA_000992055.1	GCA_000992055.1|377|KKQ22401.1	T4CP	t4cp1	93.64	-	-	-	-	-	No
GCA_000992055.1	GCA_000992055.1|584|KKQ22608.1	VirB3	FATA_prgIb	54.41	FATA_prgIb	78.7	HPC_18222	PF12666.10	90.11	Yes
GCA_000992055.1	GCA_000992055.1|585|KKQ22609.1	FATA_TrsD	FATA_trsD	76.65	-	-	HPC_697	PF11130.11	52.59	Yes
GCA_000992055.1	GCA_000992055.1|586|KKQ22610.1	VirB4	virb4	58.43	-	-	HPC_22015	PF19044.3	77.48	No
GCA_000992055.1	GCA_000992055.1|673|KKQ22773.1	T4CP	t4cp1	68.18	-	-	-	-	-	No
GCA_000992085.1	GCA_000992085.1|204|KKQ39918.1	FA_Orf19	FA_orf19	60.27	-	-	-	-	-	No
GCA_000992085.1	GCA_000992085.1|222|KKQ40037.1	T4CP	t4cp2	66.67	-	-	-	-	-	No
GCA_000992085.1	GCA_000992085.1|223|KKQ40038.1	T4CP	t4cp1	60.0	-	-	-	-	-	No
GCA_000992085.1	GCA_000992085.1|380|KKQ40626.1	VirB2	T_virB2	58.41	-	-	-	-	-	No
GCA_000992085.1	GCA_000992085.1|794|KKQ41280.1	VirB4	virb4	56.73	-	-	HPC_22015	PF12846.10	76.24	No
GCA_000992085.1	GCA_000992085.1|795|KKQ41281.1	FATA_TrsD	FATA_trsD	80.18	FATA_trsD	91.19	HPC_15989	PF11130.11	70.69	Yes
GCA_000992085.1	GCA_000992085.1|796|KKQ41282.1	VirB3	-	-	FATA_prgIc	72.06	HPC_15348	PF12666.10	93.41	Yes
GCA_000992085.1	GCA_000992085.1|823|KKQ41333.1	T4CP	t4cp1	98.18	-	-	-	-	-	No
GCA_000992095.1	GCA_000992095.1|106|KKQ41203.1	VirB2	-	-	-	-	-	PF18895.3	95.77	Yes
GCA_000992095.1	GCA_000992095.1|107|KKQ41204.1	VirB2	-	-	-	-	-	PF18895.3	90.14	Yes
GCA_000992095.1	GCA_000992095.1|111|KKQ41208.1	FATA_TrsD	FATA_trsD	81.06	FATA_trsD	100.0	HPC_23373	-	-	Yes
GCA_000992095.1	GCA_000992095.1|112|KKQ41209.1	VirB4	virb4	56.2	-	-	HPC_22015	PF01935.20	78.85	No
GCA_000992095.1	GCA_000992095.1|762|KKQ42894.1	T4CP	t4cp1	75.45	-	-	-	-	-	No
GCA_000992135.1	GCA_000992135.1|17|KKQ41515.1	VirB2	B_traE	75.0	-	-	-	-	-	No
GCA_000992135.1	GCA_000992135.1|239|KKQ42474.1	FATA_TrsD	FATA_trsD	76.21	-	-	HPC_22596	-	-	Yes
GCA_000992135.1	GCA_000992135.1|240|KKQ42475.1	VirB4	virb4	60.45	-	-	HPC_22015	PF19044.3	77.48	No
GCA_000992135.1	GCA_000992135.1|243|KKQ42478.1	VirB2	-	-	-	-	-	PF18895.3	88.73	Yes
GCA_000992135.1	GCA_000992135.1|655|KKQ43921.1	T4CP	t4cp1	87.27	-	-	-	-	-	No
GCA_000992155.1	GCA_000992155.1|13|KKQ43230.1	VirB4	virb4	56.63	-	-	-	-	-	No
GCA_000992155.1	GCA_000992155.1|43|KKQ43464.1	FA_Orf17	FA_orf17b	56.69	-	-	-	-	-	No
GCA_000992155.1	GCA_000992155.1|49|KKQ43553.1	T4CP	t4cp1	75.45	-	-	-	-	-	No
GCA_000992155.1	GCA_000992155.1|432|KKQ44978.1	I_TraK	I_traK	62.07	-	-	-	-	-	No
GCA_000992155.1	GCA_000992155.1|684|KKQ45795.1	VirB3	FATA_prgIc	53.85	-	-	-	-	-	No
GCA_000992155.1	GCA_000992155.1|875|KKQ46210.1	VirB9	FATA_prgC	70.88	-	-	-	-	-	No
GCA_000992165.1	GCA_000992165.1|78|KKQ44043.1	VirB5	T_virB5	71.94	-	-	-	-	-	No
GCA_000992165.1	GCA_000992165.1|391|KKQ45516.1	T4CP	t4cp1	90.91	-	-	-	-	-	No
GCA_000992165.1	GCA_000992165.1|493|KKQ45733.1	FATA_TrsD	FATA_trsD	77.09	-	-	-	-	-	No
GCA_000992165.1	GCA_000992165.1|494|KKQ45734.1	VirB3	FATA_prgIb	65.44	-	-	-	-	-	No
GCA_000992165.1	GCA_000992165.1|778|KKQ46415.1	T4CP	t4cp2	61.26	-	-	-	-	-	No
GCA_000992205.1	GCA_000992205.1|356|KKQ44685.1	T4CP	t4cp2	63.96	-	-	-	-	-	No
GCA_000992205.1	GCA_000992205.1|362|KKQ44691.1	T4CP	t4cp2	62.61	-	-	-	-	-	No
GCA_000992205.1	GCA_000992205.1|526|KKQ44902.1	VirB3	FATA_prgIc	85.47	FATA_prgIc	72.06	HPC_15348	PF12666.10	87.91	Yes
GCA_000992205.1	GCA_000992205.1|529|KKQ44905.1	VirB4	virb4	54.83	-	-	HPC_22015	PF19044.3	77.48	No
GCA_000992205.1	GCA_000992205.1|531|KKQ44907.1	VirB2	-	-	-	-	-	PF18895.3	95.77	Yes
GCA_000992205.1	GCA_000992205.1|689|KKQ45133.1	T4CP	t4cp1	87.27	-	-	-	-	-	No
GCA_000992205.1	GCA_000992205.1|757|KKQ45260.1	T4CP	t4cp2	61.71	-	-	-	-	-	No
GCA_000992205.1	GCA_000992205.1|762|KKQ45265.1	B_TraL	B_traL	57.29	-	-	-	-	-	No
GCA_000992205.1	GCA_000992205.1|763|KKQ45266.1	T4CP	t4cp1	55.45	-	-	-	-	-	No
GCA_000992225.1	GCA_000992225.1|238|KKQ46752.1	T4CP	t4cp1	60.0	-	-	-	-	-	No
GCA_000992225.1	GCA_000992225.1|393|KKQ47193.1	VirB6	T_virB6	72.75	-	-	HPC_5176	-	-	Yes
GCA_000992225.1	GCA_000992225.1|396|KKQ47196.1	VirB3	-	-	FATA_prgIc	72.06	HPC_15348	PF12666.10	84.62	Yes
GCA_000992225.1	GCA_000992225.1|397|KKQ47197.1	FATA_TrsD	FATA_trsD	74.89	-	-	HPC_22596	-	-	Yes
GCA_000992225.1	GCA_000992225.1|398|KKQ47198.1	VirB4	virb4	53.98	-	-	HPC_22015	PF19044.3	76.76	No
GCA_000992225.1	GCA_000992225.1|514|KKQ47645.1	T4CP	t4cp2	63.06	-	-	-	-	-	No
GCA_000992225.1	GCA_000992225.1|517|KKQ47648.1	T4CP	t4cp2	62.16	-	-	-	-	-	No
GCA_000992285.1	GCA_000992285.1|245|KKQ49229.1	T4CP	t4cp2	60.36	-	-	-	-	-	No
GCA_000992285.1	GCA_000992285.1|434|KKQ49908.1	T4CP	t4cp1	73.64	-	-	-	-	-	No
GCA_000992285.1	GCA_000992285.1|473|KKQ49947.1	VirB3	I_traP	54.81	-	-	-	-	-	No
GCA_000992285.1	GCA_000992285.1|842|KKQ50520.1	FATA_TrsD	FATA_trsD	84.58	FATA_trsD	100.0	HPC_23373	-	-	Yes
GCA_000992285.1	GCA_000992285.1|843|KKQ50521.1	VirB4	virb4	61.82	-	-	HPC_936	PF19044.3	78.45	No
GCA_000992285.1	GCA_000992285.1|868|KKQ50546.1	VirB2	T_virB2	57.52	-	-	-	-	-	No
GCA_000992325.1	GCA_000992325.1|64|KKQ50795.1	T4CP	t4cp1	60.0	-	-	-	-	-	No
GCA_000992325.1	GCA_000992325.1|247|KKQ51251.1	I_TraK	I_traK	52.87	-	-	-	-	-	No
GCA_000992325.1	GCA_000992325.1|657|KKQ53035.1	VirB2	-	-	-	-	-	PF18895.3	85.92	Yes
GCA_000992325.1	GCA_000992325.1|658|KKQ53036.1	VirB2	-	-	-	-	-	PF18895.3	91.55	Yes
GCA_000992325.1	GCA_000992325.1|659|KKQ53037.1	VirB3	FATA_prgIb	66.91	FATA_prgIb	70.08	HPC_2195	PF12666.10	97.8	Yes
GCA_000992325.1	GCA_000992325.1|660|KKQ53038.1	FATA_TrsD	FATA_trsD	74.01	-	-	HPC_697	-	-	Yes
GCA_000992325.1	GCA_000992325.1|661|KKQ53039.1	VirB4	virb4	58.64	-	-	HPC_22015	PF03135.17	82.04	No
GCA_000992325.1	GCA_000992325.1|673|KKQ53051.1	VirB6	T_virB6	69.75	-	-	HPC_13926	PF04610.17	53.95	Yes
GCA_000992325.1	GCA_000992325.1|676|KKQ53054.1	VirB2	-	-	-	-	-	PF18895.3	92.96	Yes
GCA_000992325.1	GCA_000992325.1|677|KKQ53055.1	VirB2	-	-	-	-	-	PF18895.3	80.28	Yes
GCA_000992325.1	GCA_000992325.1|678|KKQ53056.1	VirB2	-	-	-	-	-	PF18895.3	90.14	Yes
GCA_000992325.1	GCA_000992325.1|679|KKQ53057.1	VirB2	-	-	-	-	-	PF18895.3	95.77	Yes
GCA_000992325.1	GCA_000992325.1|776|KKQ53468.1	VirB3	FATA_prgIa	62.96	-	-	-	-	-	No
GCA_000992325.1	GCA_000992325.1|879|KKQ53622.1	T4CP	t4cp1	90.91	-	-	-	-	-	No
GCA_000992345.1	GCA_000992345.1|23|KKQ50986.1	T4CP	t4cp2	64.41	-	-	-	-	-	No
GCA_000992345.1	GCA_000992345.1|173|KKQ51466.1	VirB2	B_traE	75.0	-	-	-	-	-	No
GCA_000992345.1	GCA_000992345.1|216|KKQ51655.1	FATA_TrsD	FATA_trsD	76.21	-	-	HPC_22596	-	-	Yes
GCA_000992345.1	GCA_000992345.1|217|KKQ51656.1	VirB4	virb4	60.23	-	-	HPC_22015	PF19044.3	77.48	No
GCA_000992345.1	GCA_000992345.1|220|KKQ51659.1	VirB2	-	-	-	-	-	PF18895.3	88.73	Yes
GCA_000992345.1	GCA_000992345.1|565|KKQ52851.1	T4CP	t4cp1	87.27	-	-	-	-	-	No
GCA_000992375.1	GCA_000992375.1|223|KKQ53847.1	T4CP	t4cp2	61.26	-	-	-	-	-	No
GCA_000992375.1	GCA_000992375.1|392|KKQ54071.1	VirB3	FATA_prgIc	51.28	-	-	-	-	-	No
GCA_000992375.1	GCA_000992375.1|417|KKQ54096.1	T4CP	t4cp1	94.55	-	-	-	-	-	No
GCA_000992375.1	GCA_000992375.1|589|KKQ54287.1	VirB2	T_virB2	61.95	-	-	-	-	-	No
GCA_000992375.1	GCA_000992375.1|590|KKQ54288.1	VirB2	T_virB2	55.75	-	-	-	-	-	No
GCA_000992375.1	GCA_000992375.1|591|KKQ54289.1	VirB2	T_virB2	62.83	-	-	-	-	-	No
GCA_000992375.1	GCA_000992375.1|595|KKQ54293.1	VirB2	B_traE	79.31	-	-	-	-	-	No
GCA_000992375.1	GCA_000992375.1|789|KKQ54514.1	VirB4	virb4	55.14	-	-	HPC_22015	PF19044.3	77.0	No
GCA_000992375.1	GCA_000992375.1|790|KKQ54515.1	FATA_TrsD	FATA_trsD	53.3	-	-	HPC_16046	PF11130.11	72.84	Yes
GCA_000992375.1	GCA_000992375.1|948|KKQ54693.1	T4CP	t4cp1	60.0	-	-	-	-	-	No
GCA_000992395.1	GCA_000992395.1|256|KKQ55272.1	T4CP	t4cp1	90.91	-	-	-	-	-	No
GCA_000992395.1	GCA_000992395.1|308|KKQ55421.1	VirB2	T_virB2	60.18	-	-	-	-	-	No
GCA_000992395.1	GCA_000992395.1|355|KKQ55567.1	FATA_TrsD	FATA_trsD	66.96	-	-	HPC_12922	PF11130.11	70.26	Yes
GCA_000992395.1	GCA_000992395.1|356|KKQ55568.1	VirB4	virb4	59.17	-	-	HPC_22015	PF01935.20	78.41	No
GCA_000992395.1	GCA_000992395.1|775|KKQ57156.1	T4CP	t4cp2	60.81	-	-	-	-	-	No
GCA_000992425.1	GCA_000992425.1|398|KKQ55735.1	T4CP	t4cp1	75.45	-	-	-	-	-	No
GCA_000992425.1	GCA_000992425.1|785|KKQ56586.1	VirB2	-	-	-	-	-	PF18895.3	80.28	Yes
GCA_000992425.1	GCA_000992425.1|787|KKQ56588.1	VirB2	-	-	-	-	-	PF18895.3	85.92	Yes
GCA_000992425.1	GCA_000992425.1|788|KKQ56589.1	VirB2	-	-	-	-	-	PF18895.3	78.87	Yes
GCA_000992425.1	GCA_000992425.1|789|KKQ56590.1	VirB2	-	-	-	-	-	PF18895.3	88.73	Yes
GCA_000992425.1	GCA_000992425.1|790|KKQ56591.1	VirB2	-	-	-	-	-	PF18895.3	91.55	Yes
GCA_000992425.1	GCA_000992425.1|791|KKQ56592.1	VirB2	-	-	-	-	-	PF18895.3	85.92	Yes
GCA_000992425.1	GCA_000992425.1|792|KKQ56593.1	VirB2	-	-	-	-	-	PF18895.3	80.28	Yes
GCA_000992425.1	GCA_000992425.1|793|KKQ56594.1	VirB2	-	-	-	-	-	PF18895.3	85.92	Yes
GCA_000992425.1	GCA_000992425.1|799|KKQ56600.1	FATA_TrsD	FATA_trsD	55.51	FATA_trsD	100.0	HPC_23373	-	-	Yes
GCA_000992425.1	GCA_000992425.1|800|KKQ56601.1	VirB4	virb4	57.79	-	-	HPC_22015	PF19044.3	78.21	No
GCA_000992445.2	GCA_000992445.2|30|OWK26681.1	T4CP	t4cp2	58.11	-	-	-	-	-	No
GCA_000992445.2	GCA_000992445.2|317|OWK26968.1	T4CP	t4cp2	61.26	-	-	-	-	-	No
GCA_000992445.2	GCA_000992445.2|545|OWK27196.1	VirB3	FATA_prgIa	82.22	-	-	-	-	-	No
GCA_000992445.2	GCA_000992445.2|546|OWK27197.1	FATA_TrsD	FATA_trsD	52.86	-	-	-	-	-	No
GCA_000992445.2	GCA_000992445.2|708|OWK27359.1	T4CP	t4cp1	75.45	-	-	-	-	-	No
GCA_000992445.2	GCA_000992445.2|777|OWK27428.1	VirB2	T_virB2	80.53	-	-	-	-	-	No
GCA_000992485.1	GCA_000992485.1|62|KKQ58145.1	T4CP	t4cp2	64.41	-	-	-	-	-	No
GCA_000992485.1	GCA_000992485.1|302|KKQ59303.1	VirB2	B_traE	75.0	-	-	-	-	-	No
GCA_000992485.1	GCA_000992485.1|324|KKQ59344.1	VirB2	-	-	-	-	-	PF18895.3	88.73	Yes
GCA_000992485.1	GCA_000992485.1|327|KKQ59347.1	VirB4	virb4	60.23	-	-	HPC_22015	PF19044.3	77.48	No
GCA_000992485.1	GCA_000992485.1|328|KKQ59348.1	FATA_TrsD	FATA_trsD	76.21	-	-	HPC_22596	-	-	Yes
GCA_000992485.1	GCA_000992485.1|534|KKQ59669.1	T4CP	t4cp1	87.27	-	-	-	-	-	No
GCA_000992505.1	GCA_000992505.1|136|KKQ58380.1	T4CP	t4cp2	64.41	-	-	-	-	-	No
GCA_000992505.1	GCA_000992505.1|329|KKQ58709.1	VirB2	B_traE	75.0	-	-	-	-	-	No
GCA_000992505.1	GCA_000992505.1|374|KKQ58754.1	FATA_TrsD	FATA_trsD	76.21	-	-	HPC_22596	-	-	Yes
GCA_000992505.1	GCA_000992505.1|375|KKQ58755.1	VirB4	virb4	60.45	-	-	HPC_22015	PF19044.3	77.48	No
GCA_000992505.1	GCA_000992505.1|378|KKQ58758.1	VirB2	-	-	-	-	-	PF18895.3	88.73	Yes
GCA_000992505.1	GCA_000992505.1|609|KKQ59054.1	T4CP	t4cp1	87.27	-	-	-	-	-	No
GCA_000992565.1	GCA_000992565.1|47|KKQ60235.1	VirB6	T_virB6	62.12	-	-	-	-	-	No
GCA_000992565.1	GCA_000992565.1|160|KKQ60628.1	VirB5	T_virB5	71.94	-	-	-	-	-	No
GCA_000992565.1	GCA_000992565.1|449|KKQ62329.1	VirB3	FATA_prgIb	65.44	-	-	-	-	-	No
GCA_000992565.1	GCA_000992565.1|450|KKQ62330.1	FATA_TrsD	FATA_trsD	77.53	-	-	-	-	-	No
GCA_000992565.1	GCA_000992565.1|460|KKQ62340.1	T4CP	t4cp1	90.91	-	-	-	-	-	No
GCA_000992565.1	GCA_000992565.1|652|KKQ62738.1	T4CP	t4cp2	61.26	-	-	-	-	-	No
GCA_000992575.2	GCA_000992575.2|202|KKQ60789.1	T4CP	t4cp2	61.26	-	-	-	-	-	No
GCA_000992575.2	GCA_000992575.2|322|KKQ61004.1	VirB2	T_virB2	61.95	-	-	-	-	-	No
GCA_000992575.2	GCA_000992575.2|323|KKQ61005.1	VirB2	T_virB2	55.75	-	-	-	-	-	No
GCA_000992575.2	GCA_000992575.2|324|KKQ61006.1	VirB2	T_virB2	62.83	-	-	-	-	-	No
GCA_000992575.2	GCA_000992575.2|328|KKQ61010.1	VirB2	B_traE	79.31	-	-	-	-	-	No
GCA_000992575.2	GCA_000992575.2|725|KKQ61574.1	FATA_TrsD	FATA_trsD	53.3	-	-	HPC_16046	PF11130.11	72.84	Yes
GCA_000992575.2	GCA_000992575.2|726|KKQ61575.1	VirB4	virb4	55.14	-	-	HPC_22015	PF19044.3	77.0	No
GCA_000992575.2	GCA_000992575.2|775|KKQ61660.1	T4CP	t4cp1	60.0	-	-	-	-	-	No
GCA_000992575.2	GCA_000992575.2|988|KKQ61941.1	VirB3	FATA_prgIc	51.28	-	-	-	-	-	No
GCA_000992575.2	GCA_000992575.2|1013|KKQ61966.1	T4CP	t4cp1	94.55	-	-	-	-	-	No
GCA_000992605.1	GCA_000992605.1|4|KKQ62380.1	VirB3	I_traP	54.81	-	-	-	-	-	No
GCA_000992605.1	GCA_000992605.1|84|KKQ62875.1	T4CP	t4cp2	60.36	-	-	-	-	-	No
GCA_000992605.1	GCA_000992605.1|513|KKQ64660.1	FATA_TrsD	FATA_trsD	84.58	FATA_trsD	100.0	HPC_23373	-	-	Yes
GCA_000992605.1	GCA_000992605.1|514|KKQ64661.1	VirB4	virb4	55.67	-	-	HPC_22015	PF19044.3	78.21	No
GCA_000992605.1	GCA_000992605.1|541|KKQ64688.1	VirB2	T_virB2	57.52	-	-	-	-	-	No
GCA_000992615.1	GCA_000992615.1|190|KKQ62956.1	T4CP	t4cp2	61.26	-	-	-	-	-	No
GCA_000992615.1	GCA_000992615.1|505|KKQ63461.1	VirB2	B_traE	79.31	-	-	-	-	-	No
GCA_000992615.1	GCA_000992615.1|509|KKQ63465.1	VirB2	T_virB2	62.83	-	-	-	-	-	No
GCA_000992615.1	GCA_000992615.1|510|KKQ63466.1	VirB2	T_virB2	55.75	-	-	-	-	-	No
GCA_000992615.1	GCA_000992615.1|511|KKQ63467.1	VirB2	T_virB2	61.95	-	-	-	-	-	No
GCA_000992615.1	GCA_000992615.1|554|KKQ63532.1	VirB4	virb4	55.14	-	-	HPC_22015	PF19044.3	77.0	No
GCA_000992615.1	GCA_000992615.1|555|KKQ63533.1	FATA_TrsD	FATA_trsD	53.3	-	-	HPC_16046	PF11130.11	72.84	Yes
GCA_000992615.1	GCA_000992615.1|713|KKQ63725.1	T4CP	t4cp1	60.0	-	-	-	-	-	No
GCA_000992615.1	GCA_000992615.1|818|KKQ63872.1	T4CP	t4cp1	94.55	-	-	-	-	-	No
GCA_000992615.1	GCA_000992615.1|843|KKQ63897.1	VirB3	FATA_prgIc	51.28	-	-	-	-	-	No
GCA_000992665.1	GCA_000992665.1|180|KKQ64968.1	T4CP	t4cp2	61.26	-	-	-	-	-	No
GCA_000992665.1	GCA_000992665.1|397|KKQ65462.1	VirB2	T_virB2	61.95	-	-	-	-	-	No
GCA_000992665.1	GCA_000992665.1|398|KKQ65463.1	VirB2	T_virB2	55.75	-	-	-	-	-	No
GCA_000992665.1	GCA_000992665.1|399|KKQ65464.1	VirB2	T_virB2	62.83	-	-	-	-	-	No
GCA_000992665.1	GCA_000992665.1|403|KKQ65468.1	VirB2	B_traE	79.31	-	-	-	-	-	No
GCA_000992665.1	GCA_000992665.1|543|KKQ65684.1	VirB4	virb4	55.14	-	-	HPC_22015	PF19044.3	77.0	No
GCA_000992665.1	GCA_000992665.1|544|KKQ65685.1	FATA_TrsD	FATA_trsD	53.3	-	-	HPC_16046	PF11130.11	72.84	Yes
GCA_000992665.1	GCA_000992665.1|674|KKQ65859.1	T4CP	t4cp1	60.0	-	-	-	-	-	No
GCA_000992665.1	GCA_000992665.1|808|KKQ66129.1	T4CP	t4cp1	94.55	-	-	-	-	-	No
GCA_000992665.1	GCA_000992665.1|833|KKQ66154.1	VirB3	FATA_prgIc	51.28	-	-	-	-	-	No
GCA_000992685.1	GCA_000992685.1|61|KKQ66388.1	T4CP	t4cp2	59.91	-	-	-	-	-	No
GCA_000992685.1	GCA_000992685.1|112|KKQ67037.1	VirB4	virb4	57.05	-	-	HPC_22015	PF19044.3	77.72	No
GCA_000992685.1	GCA_000992685.1|113|KKQ67038.1	FATA_TrsD	FATA_trsD	61.67	-	-	HPC_22596	-	-	Yes
GCA_000992725.1	GCA_000992725.1|58|KKQ68014.1	FATA_PrgF	FATA_prgF	92.75	-	-	-	-	-	No
GCA_000992725.1	GCA_000992725.1|59|KKQ68015.1	VirB2	T_virB2	59.29	-	-	-	-	-	No
GCA_000992725.1	GCA_000992725.1|60|KKQ68016.1	VirB2	G_tfc10	56.67	-	-	-	-	-	No
GCA_000992725.1	GCA_000992725.1|186|KKQ68957.1	T4CP	t4cp1	72.73	-	-	-	-	-	No
GCA_000992725.1	GCA_000992725.1|353|KKQ69584.1	VirB3	I_traP	54.81	-	-	-	-	-	No
GCA_000992725.1	GCA_000992725.1|559|KKQ70404.1	FATA_TrsD	FATA_trsD	55.07	-	-	HPC_1066	-	-	Yes
GCA_000992725.1	GCA_000992725.1|560|KKQ70405.1	VirB4	virb4	59.38	-	-	HPC_1067	PF19044.3	78.21	No
GCA_000992745.1	GCA_000992745.1|153|KKQ69732.1	T4CP	t4cp2	61.26	-	-	-	-	-	No
GCA_000992745.1	GCA_000992745.1|468|KKQ70225.1	VirB2	B_traE	79.31	-	-	-	-	-	No
GCA_000992745.1	GCA_000992745.1|472|KKQ70229.1	VirB2	T_virB2	62.83	-	-	-	-	-	No
GCA_000992745.1	GCA_000992745.1|473|KKQ70230.1	VirB2	T_virB2	55.75	-	-	-	-	-	No
GCA_000992745.1	GCA_000992745.1|474|KKQ70231.1	VirB2	T_virB2	61.95	-	-	-	-	-	No
GCA_000992745.1	GCA_000992745.1|517|KKQ70301.1	VirB4	virb4	55.14	-	-	HPC_22015	PF19044.3	77.0	No
GCA_000992745.1	GCA_000992745.1|518|KKQ70302.1	FATA_TrsD	FATA_trsD	53.3	-	-	HPC_16046	PF11130.11	72.84	Yes
GCA_000992745.1	GCA_000992745.1|676|KKQ70588.1	T4CP	t4cp1	60.0	-	-	-	-	-	No
GCA_000992745.1	GCA_000992745.1|781|KKQ70732.1	T4CP	t4cp1	94.55	-	-	-	-	-	No
GCA_000992745.1	GCA_000992745.1|806|KKQ70757.1	VirB3	FATA_prgIc	51.28	-	-	-	-	-	No
GCA_000992765.1	GCA_000992765.1|176|KKQ72340.1	T4CP	t4cp2	61.26	-	-	-	-	-	No
GCA_000992765.1	GCA_000992765.1|393|KKQ72593.1	VirB2	T_virB2	61.95	-	-	-	-	-	No
GCA_000992765.1	GCA_000992765.1|394|KKQ72594.1	VirB2	T_virB2	55.75	-	-	-	-	-	No
GCA_000992765.1	GCA_000992765.1|395|KKQ72595.1	VirB2	T_virB2	62.83	-	-	-	-	-	No
GCA_000992765.1	GCA_000992765.1|399|KKQ72599.1	VirB2	B_traE	79.31	-	-	-	-	-	No
GCA_000992765.1	GCA_000992765.1|552|KKQ72806.1	VirB4	virb4	55.14	-	-	HPC_22015	PF19044.3	77.0	No
GCA_000992765.1	GCA_000992765.1|553|KKQ72807.1	FATA_TrsD	FATA_trsD	53.3	-	-	HPC_16046	PF11130.11	72.84	Yes
GCA_000992765.1	GCA_000992765.1|712|KKQ72984.1	T4CP	t4cp1	60.0	-	-	-	-	-	No
GCA_000992765.1	GCA_000992765.1|817|KKQ73102.1	T4CP	t4cp1	94.55	-	-	-	-	-	No
GCA_000992765.1	GCA_000992765.1|842|KKQ73127.1	VirB3	FATA_prgIc	51.28	-	-	-	-	-	No
GCA_000992885.1	GCA_000992885.1|522|KKQ78107.1	T4CP	t4cp1	98.18	-	-	-	-	-	No
GCA_000992885.1	GCA_000992885.1|732|KKQ78729.1	G_Tfc17	G_tfc17	50.38	-	-	-	-	-	No
GCA_000992985.1	GCA_000992985.1|359|KKQ80620.1	VirB5	T_virB5	71.94	-	-	-	-	-	No
GCA_000993015.1	GCA_000993015.1|90|KKQ81523.1	VirB2	T_virB2	60.18	-	-	-	-	-	No
GCA_000993015.1	GCA_000993015.1|243|KKQ81743.1	VirB3	FATA_prgIc	58.97	-	-	-	-	-	No
GCA_000993015.1	GCA_000993015.1|471|KKQ82027.1	T4CP	t4cp1	75.45	-	-	-	-	-	No
GCA_000993015.1	GCA_000993015.1|577|KKQ82147.1	VirB2	G_tfc10	50.0	-	-	-	-	-	No
GCA_000993015.1	GCA_000993015.1|674|KKQ82259.1	VirB4	virb4	55.04	-	-	-	-	-	No
GCA_000993015.1	GCA_000993015.1|690|KKQ82275.1	T4CP	t4cp1	98.18	-	-	-	-	-	No
GCA_000993015.1	GCA_000993015.1|717|KKQ82316.1	FA_Orf19	FA_orf19	58.9	-	-	-	-	-	No
GCA_000993025.1	GCA_000993025.1|957|KKQ84552.1	VirB1	-	-	FATA_trsG	68.71	HPC_14028	-	-	Yes
GCA_000993025.1	GCA_000993025.1|972|KKQ84635.1	FATA_TrsD	FATA_trsD	55.51	FATA_trsD	100.0	HPC_23373	-	-	Yes
GCA_000993025.1	GCA_000993025.1|973|KKQ84636.1	VirB4	virb4	57.79	-	-	HPC_22015	PF19044.3	78.21	No
GCA_000993055.1	GCA_000993055.1|273|KKQ83298.1	VirB2	T_virB2	60.18	-	-	-	-	-	No
GCA_000993055.1	GCA_000993055.1|358|KKQ83507.1	VirB4	virb4	60.76	-	-	-	-	-	No
GCA_000993115.1	GCA_000993115.1|89|KKQ86397.1	VirB2	T_virB2	72.57	-	-	-	-	-	No
GCA_000993115.1	GCA_000993115.1|132|KKQ86504.1	I_TraK	I_traK	62.07	-	-	-	-	-	No
GCA_000993115.1	GCA_000993115.1|180|KKQ86612.1	VirB3	FATA_prgIc	51.28	-	-	-	-	-	No
GCA_000993115.1	GCA_000993115.1|736|KKQ87460.1	T4CP	t4cp1	75.45	-	-	-	-	-	No
GCA_000993115.1	GCA_000993115.1|782|KKQ87548.1	T4CP	t4cp1	75.45	-	-	-	-	-	No
GCA_000993115.1	GCA_000993115.1|828|KKQ87621.1	VirB9	FATA_prgC	70.88	-	-	-	-	-	No
GCA_000993185.1	GCA_000993185.1|21|KKQ88365.1	T4CP	t4cp2	59.91	-	-	HPC_19223	PF01935.20	82.82	Yes
GCA_000993185.1	GCA_000993185.1|29|KKQ88373.1	VirB2	-	-	-	-	-	PF18895.3	87.32	Yes
GCA_000993185.1	GCA_000993185.1|30|KKQ88374.1	VirB2	-	-	-	-	-	PF18895.3	87.32	Yes
GCA_000993185.1	GCA_000993185.1|39|KKQ88383.1	FATA_TrsD	FATA_trsD	51.54	-	-	HPC_12485	-	-	Yes
GCA_000993185.1	GCA_000993185.1|40|KKQ88384.1	VirB4	virb4	62.46	-	-	HPC_22015	PF19044.3	77.0	No
GCA_000993185.1	GCA_000993185.1|55|KKQ88399.1	VirB2	-	-	-	-	-	PF18895.3	88.73	Yes
GCA_000993185.1	GCA_000993185.1|56|KKQ88400.1	VirB2	-	-	-	-	-	PF18895.3	95.77	Yes
GCA_000993185.1	GCA_000993185.1|57|KKQ88401.1	FATA_PrgF	FATA_prgF	88.41	-	-	HPC_5463	PF18895.3	88.73	Yes
GCA_000993185.1	GCA_000993185.1|58|KKQ88402.1	VirB2	-	-	-	-	-	PF18895.3	74.65	Yes
GCA_000993185.1	GCA_000993185.1|59|KKQ88403.1	VirB2	-	-	-	-	-	PF18895.3	98.59	Yes
GCA_000993185.1	GCA_000993185.1|60|KKQ88404.1	VirB2	-	-	-	-	-	PF18895.3	90.14	Yes
GCA_000993185.1	GCA_000993185.1|114|KKQ88458.1	T4CP	t4cp1	74.55	-	-	-	-	-	No
GCA_000993185.1	GCA_000993185.1|243|KKQ88587.1	VirB3	F_traL	53.0	-	-	-	-	-	No
GCA_000993185.1	GCA_000993185.1|385|KKQ88729.1	FA_Orf19	FA_orf19	61.64	-	-	-	-	-	No
GCA_000993205.1	GCA_000993205.1|147|KKQ91567.1	T4CP	t4cp1	73.64	-	-	-	-	-	No
GCA_000993205.1	GCA_000993205.1|695|KKQ92178.1	FATA_TrsD	FATA_trsD	51.98	-	-	-	-	-	No
GCA_000993205.1	GCA_000993205.1|1088|KKQ92685.1	T4CP	t4cp1	75.45	-	-	-	-	-	No
GCA_000993215.1	GCA_000993215.1|146|KKQ89870.1	T4CP	t4cp2	50.9	-	-	-	-	-	No
GCA_000993215.1	GCA_000993215.1|635|KKQ91465.1	VirB2	T_virB2	52.21	-	-	-	-	-	No
GCA_000993215.1	GCA_000993215.1|637|KKQ91467.1	VirB2	T_virB2	59.29	-	-	-	-	-	No
GCA_000993215.1	GCA_000993215.1|638|KKQ91468.1	VirB2	G_tfc10	56.67	-	-	-	-	-	No
GCA_000993215.1	GCA_000993215.1|667|KKQ91627.1	T4CP	t4cp1	75.45	-	-	-	-	-	No
GCA_000993215.1	GCA_000993215.1|732|KKQ92308.1	FATA_TrsD	FATA_trsD	55.07	-	-	-	-	-	No
GCA_000993335.1	GCA_000993335.1|328|KKQ95514.1	VirB2	-	-	-	-	-	PF18895.3	88.73	Yes
GCA_000993335.1	GCA_000993335.1|329|KKQ95515.1	VirB2	-	-	-	-	-	PF18895.3	88.73	Yes
GCA_000993335.1	GCA_000993335.1|331|KKQ95517.1	VirB2	-	-	-	-	-	PF18895.3	94.37	Yes
GCA_000993335.1	GCA_000993335.1|332|KKQ95518.1	VirB2	T_virB2	56.64	-	-	HPC_11463	PF18895.3	90.14	Yes
GCA_000993335.1	GCA_000993335.1|336|KKQ95522.1	FATA_TrsD	FATA_trsD	81.06	FATA_trsD	100.0	HPC_23373	-	-	Yes
GCA_000993335.1	GCA_000993335.1|337|KKQ95523.1	VirB4	virb4	56.52	-	-	HPC_22015	PF01935.20	77.53	No
GCA_000993335.1	GCA_000993335.1|743|KKQ96606.1	T4CP	t4cp1	58.18	-	-	-	-	-	No
GCA_000993405.1	GCA_000993405.1|588|KKR00078.1	FATA_TrsD	FATA_trsD	55.95	FATA_trsD	100.0	HPC_23373	-	-	Yes
GCA_000993405.1	GCA_000993405.1|589|KKR00079.1	VirB4	virb4	58.32	-	-	HPC_22015	PF12846.10	78.18	No
GCA_000993405.1	GCA_000993405.1|750|KKR00284.1	T4CP	t4cp1	75.45	-	-	-	-	-	No
GCA_000993405.1	GCA_000993405.1|1340|KKR01077.1	T4CP	t4cp1	75.45	-	-	-	-	-	No
GCA_000993415.1	GCA_000993415.1|140|KKQ99144.1	G_Tfc8	G_tfc8	60.34	-	-	-	-	-	No
GCA_000993415.1	GCA_000993415.1|205|KKQ99238.1	T4CP	t4cp1	59.09	-	-	-	-	-	No
GCA_000993415.1	GCA_000993415.1|284|KKQ99386.1	VirB2	-	-	-	-	-	PF18895.3	94.37	Yes
GCA_000993415.1	GCA_000993415.1|287|KKQ99389.1	VirB4	virb4	55.04	-	-	HPC_22015	PF19044.3	77.0	No
GCA_000993415.1	GCA_000993415.1|289|KKQ99391.1	FATA_TrsD	FATA_trsD	74.89	-	-	HPC_22596	-	-	Yes
GCA_000993415.1	GCA_000993415.1|290|KKQ99392.1	VirB3	-	-	FATA_prgIc	72.06	HPC_15348	PF12666.10	92.31	Yes
GCA_000993415.1	GCA_000993415.1|443|KKQ99545.1	FA_Orf19	FA_orf19	63.01	-	-	-	-	-	No
GCA_000993415.1	GCA_000993415.1|518|KKQ99628.1	VirB2	T_virB2	54.87	-	-	-	-	-	No
GCA_000993415.1	GCA_000993415.1|706|KKQ99816.1	T4CP	t4cp1	85.45	-	-	-	-	-	No
GCA_000993455.1	GCA_000993455.1|50|KKR00358.1	T4CP	t4cp1	88.18	-	-	-	-	-	No
GCA_000993455.1	GCA_000993455.1|188|KKR01200.1	VirB2	T_virB2	69.91	-	-	-	-	-	No
GCA_000993455.1	GCA_000993455.1|496|KKR01962.1	T4CP	t4cp2	66.22	-	-	-	-	-	No
GCA_000993455.1	GCA_000993455.1|499|KKR01965.1	T4CP	t4cp2	62.61	-	-	-	-	-	No
GCA_000993455.1	GCA_000993455.1|567|KKR02052.1	VirB2	G_tfc9	56.96	-	-	HPC_17366	PF06736.14	100.0	Yes
GCA_000993455.1	GCA_000993455.1|581|KKR02066.1	VirB3	-	-	FATA_prgIc	72.06	HPC_15348	PF12666.10	90.11	Yes
GCA_000993455.1	GCA_000993455.1|583|KKR02068.1	VirB4	virb4	53.23	-	-	HPC_22015	PF19044.3	76.76	No
GCA_000993455.1	GCA_000993455.1|723|KKR02241.1	MOB	MOBC	63.98	-	-	-	-	-	No
GCA_000993485.1	GCA_000993485.1|118|KKR04126.1	VirB3	T_virB3	53.09	-	-	-	-	-	No
GCA_000993485.1	GCA_000993485.1|566|KKR07346.1	FATA_TrsD	FATA_trsD	83.7	-	-	HPC_16278	PF11130.11	70.69	Yes
GCA_000993485.1	GCA_000993485.1|567|KKR07347.1	VirB4	virb4	57.48	-	-	HPC_22015	PF12846.10	75.97	No
GCA_000993485.1	GCA_000993485.1|655|KKR07510.1	T4CP	t4cp1	89.09	-	-	-	-	-	No
GCA_000993485.1	GCA_000993485.1|667|KKR07541.1	VirB3	F_traL	75.0	-	-	-	-	-	No
GCA_000993485.1	GCA_000993485.1|936|KKR08056.1	T4CP	t4cp2	61.26	-	-	-	-	-	No
GCA_000993485.1	GCA_000993485.1|938|KKR08058.1	FATA_Gbs1369	FATA_gbs1369	56.16	-	-	-	-	-	No
GCA_000993485.1	GCA_000993485.1|1027|KKR08282.1	VirB2	T_virB2	57.52	-	-	-	-	-	No
GCA_000993535.1	GCA_000993535.1|552|KKR04246.1	VirB2	T_virB2	77.88	-	-	-	-	-	No
GCA_000993535.1	GCA_000993535.1|553|KKR04247.1	VirB2	T_virB2	58.41	-	-	-	-	-	No
GCA_000993535.1	GCA_000993535.1|737|KKR04481.1	T4CP	t4cp1	91.82	-	-	-	-	-	No
GCA_000993655.1	GCA_000993655.1|289|KKR10297.1	VirB3	C_alr7205	70.91	-	-	-	-	-	No
GCA_000993655.1	GCA_000993655.1|615|KKR11101.1	VirB4	virb4	58.96	-	-	HPC_22015	PF01935.20	80.18	No
GCA_000993655.1	GCA_000993655.1|616|KKR11102.1	FATA_TrsD	FATA_trsD	55.95	FATA_trsD	100.0	HPC_23373	-	-	Yes
GCA_000993655.1	GCA_000993655.1|623|KKR11109.1	VirB2	-	-	-	-	-	PF18895.3	90.14	Yes
GCA_000993655.1	GCA_000993655.1|624|KKR11110.1	VirB2	-	-	-	-	-	PF18895.3	88.73	Yes
GCA_000993655.1	GCA_000993655.1|625|KKR11111.1	VirB2	-	-	-	-	-	PF18895.3	92.96	Yes
GCA_000993655.1	GCA_000993655.1|626|KKR11112.1	FATA_PrgF	FATA_prgF	94.2	-	-	HPC_20829	PF18895.3	95.77	Yes
GCA_000993655.1	GCA_000993655.1|628|KKR11114.1	VirB2	-	-	-	-	-	PF18895.3	74.65	Yes
GCA_000993655.1	GCA_000993655.1|631|KKR11117.1	VirB2	-	-	-	-	-	PF18895.3	95.77	Yes
GCA_000993655.1	GCA_000993655.1|632|KKR11118.1	VirB2	-	-	-	-	-	PF18895.3	95.77	Yes
GCA_000993685.1	GCA_000993685.1|27|KKR09829.1	T4CP	t4cp1	75.45	-	-	-	-	-	No
GCA_000993685.1	GCA_000993685.1|458|KKR11254.1	VirB2	-	-	-	-	-	PF18895.3	95.77	Yes
GCA_000993685.1	GCA_000993685.1|460|KKR11256.1	VirB2	-	-	-	-	-	PF18895.3	97.18	Yes
GCA_000993685.1	GCA_000993685.1|461|KKR11257.1	VirB2	-	-	-	-	-	PF18895.3	74.65	Yes
GCA_000993685.1	GCA_000993685.1|462|KKR11258.1	VirB2	T_virB2	58.41	-	-	HPC_1185	-	-	Yes
GCA_000993685.1	GCA_000993685.1|463|KKR11259.1	VirB2	-	-	-	-	-	PF18895.3	88.73	Yes
GCA_000993685.1	GCA_000993685.1|464|KKR11260.1	VirB2	-	-	-	-	-	PF18895.3	80.28	Yes
GCA_000993685.1	GCA_000993685.1|465|KKR11261.1	VirB2	-	-	-	-	-	PF18895.3	81.69	Yes
GCA_000993685.1	GCA_000993685.1|466|KKR11262.1	VirB2	-	-	-	-	-	PF18895.3	88.73	Yes
GCA_000993685.1	GCA_000993685.1|476|KKR11272.1	FATA_TrsD	FATA_trsD	55.51	FATA_trsD	100.0	HPC_23373	-	-	Yes
GCA_000993685.1	GCA_000993685.1|477|KKR11273.1	VirB4	virb4	56.95	-	-	HPC_22015	PF19044.3	78.21	No
GCA_000993685.1	GCA_000993685.1|904|KKR11856.1	T4CP	t4cp1	75.45	-	-	-	-	-	No
GCA_000993695.1	GCA_000993695.1|55|KKR12082.1	VirB2	-	-	-	-	-	PF18895.3	84.51	Yes
GCA_000993695.1	GCA_000993695.1|58|KKR12085.1	VirB4	virb4	52.92	-	-	HPC_22015	PF19044.3	77.24	No
GCA_000993695.1	GCA_000993695.1|59|KKR12086.1	FATA_TrsD	FATA_trsD	52.42	-	-	HPC_22596	-	-	Yes
GCA_000993695.1	GCA_000993695.1|636|KKR12712.1	T4CP	t4cp1	95.45	-	-	-	-	-	No
GCA_000993695.1	GCA_000993695.1|689|KKR12765.1	T4CP	t4cp1	70.0	-	-	-	-	-	No
GCA_000993845.1	GCA_000993845.1|41|KKR80349.1	VirB2	B_traE	52.59	-	-	-	-	-	No
GCA_000993845.1	GCA_000993845.1|43|KKR80351.1	VirB2	B_traE	54.31	-	-	-	-	-	No
GCA_000993845.1	GCA_000993845.1|45|KKR80353.1	VirB2	T_virB2	54.87	-	-	-	-	-	No
GCA_000993845.1	GCA_000993845.1|508|KKR82387.1	T4CP	t4cp1	90.0	-	-	-	-	-	No
GCA_000993845.1	GCA_000993845.1|545|KKR82452.1	T4CP	t4cp1	99.09	-	-	-	-	-	No
GCA_000993845.1	GCA_000993845.1|581|KKR82608.1	VirB4	virb4	54.61	-	-	HPC_22015	PF19044.3	77.0	No
GCA_000993845.1	GCA_000993845.1|582|KKR82609.1	FATA_TrsD	FATA_trsD	74.89	-	-	HPC_22596	PF11130.11	70.26	Yes
GCA_000993845.1	GCA_000993845.1|583|KKR82610.1	VirB3	-	-	FATA_prgIc	72.06	HPC_15348	PF12666.10	96.7	Yes
GCA_000993875.1	GCA_000993875.1|218|KKR59716.1	VirB2	T_virB2	54.87	-	-	-	-	-	No
GCA_000993875.1	GCA_000993875.1|220|KKR59718.1	VirB2	B_traE	54.31	-	-	-	-	-	No
GCA_000993875.1	GCA_000993875.1|222|KKR59720.1	VirB2	B_traE	52.59	-	-	-	-	-	No
GCA_000993875.1	GCA_000993875.1|440|KKR60052.1	T4CP	t4cp1	99.09	-	-	-	-	-	No
GCA_000993875.1	GCA_000993875.1|642|KKR60326.1	T4CP	t4cp1	90.0	-	-	HPC_9413	PF02534.17	67.8	Yes
GCA_000993875.1	GCA_000993875.1|646|KKR60330.1	VirB2	-	-	-	-	-	PF18895.3	94.37	Yes
GCA_000993875.1	GCA_000993875.1|649|KKR60333.1	VirB4	virb4	54.61	-	-	HPC_22015	PF19044.3	77.0	No
GCA_000993875.1	GCA_000993875.1|650|KKR60334.1	FATA_TrsD	FATA_trsD	74.89	-	-	HPC_22596	PF11130.11	70.26	Yes
GCA_000993875.1	GCA_000993875.1|651|KKR60335.1	VirB3	-	-	FATA_prgIc	72.06	HPC_15348	PF12666.10	96.7	Yes
GCA_000993955.1	GCA_000993955.1|260|KKR79077.1	T4CP	t4cp2	62.16	-	-	-	-	-	No
GCA_000993955.1	GCA_000993955.1|337|KKR79336.1	T4CP	t4cp2	60.36	-	-	-	-	-	No
GCA_000993955.1	GCA_000993955.1|477|KKR79586.1	T4CP	t4cp1	88.18	-	-	-	-	-	No
GCA_000993955.1	GCA_000993955.1|583|KKR79732.1	VirB4	virb4	51.11	-	-	-	-	-	No
GCA_000994025.1	GCA_000994025.1|62|KKR80295.1	T4CP	t4cp1	59.09	-	-	-	-	-	No
GCA_000994025.1	GCA_000994025.1|436|KKR81781.1	VirB2	T_virB2	54.87	-	-	-	-	-	No
GCA_000994025.1	GCA_000994025.1|444|KKR81825.1	T4CP	t4cp1	86.36	-	-	-	-	-	No
GCA_000994025.1	GCA_000994025.1|476|KKR81886.1	VirB3	-	-	FATA_prgIc	72.06	HPC_15348	PF12666.10	92.31	Yes
GCA_000994025.1	GCA_000994025.1|477|KKR81887.1	FATA_TrsD	FATA_trsD	74.89	-	-	HPC_22596	-	-	Yes
GCA_000994025.1	GCA_000994025.1|479|KKR81889.1	VirB4	virb4	55.04	-	-	HPC_22015	PF19044.3	77.0	No
GCA_000994025.1	GCA_000994025.1|482|KKR81892.1	VirB2	-	-	-	-	-	PF18895.3	94.37	Yes
GCA_000994025.1	GCA_000994025.1|583|KKR82136.1	FA_Orf19	FA_orf19	63.01	-	-	-	-	-	No
GCA_000994045.1	GCA_000994045.1|504|KKR57648.1	T4CP	t4cp1	75.45	-	-	-	-	-	No
GCA_000994045.1	GCA_000994045.1|646|KKR58131.1	VirB4	virb4	58.54	-	-	HPC_22015	PF01935.20	78.41	No
GCA_000994045.1	GCA_000994045.1|647|KKR58132.1	FATA_TrsD	FATA_trsD	81.5	FATA_trsD	53.17	HPC_3099	-	-	Yes
GCA_000994045.1	GCA_000994045.1|658|KKR58143.1	VirB2	-	-	-	-	-	PF18895.3	97.18	Yes
GCA_000994045.1	GCA_000994045.1|659|KKR58144.1	VirB2	-	-	-	-	-	PF18895.3	92.96	Yes
GCA_000994045.1	GCA_000994045.1|661|KKR58146.1	VirB2	-	-	-	-	-	PF18895.3	84.51	Yes
GCA_000994085.1	GCA_000994085.1|263|KKT81322.1	T4CP	t4cp1	56.36	-	-	-	-	-	No
GCA_000994085.1	GCA_000994085.1|264|KKT81323.1	T4CP	t4cp2	68.02	-	-	-	-	-	No
GCA_000994085.1	GCA_000994085.1|359|KKT81566.1	VirB2	T_virB2	92.04	-	-	-	-	-	No
GCA_000994085.1	GCA_000994085.1|361|KKT81568.1	VirB2	T_virB2	63.72	-	-	-	-	-	No
GCA_000994085.1	GCA_000994085.1|634|KKT82310.1	FATA_TrsD	FATA_trsD	56.83	-	-	-	-	-	No
GCA_000994085.1	GCA_000994085.1|850|KKT82631.1	T4CP	t4cp1	60.0	-	-	-	-	-	No
GCA_000994165.1	GCA_000994165.1|2|KKR63011.1	VirB3	I_traP	68.2	-	-	HPC_10881	PF04335.16	67.92	Yes
GCA_000994165.1	GCA_000994165.1|3|KKR63012.1	VirB4	virb4	57.79	-	-	HPC_22015	-	-	No
GCA_000994165.1	GCA_000994165.1|4|KKR63013.1	FATA_TrsD	FATA_trsD	76.21	-	-	HPC_1657	PF11130.11	70.69	Yes
GCA_000994165.1	GCA_000994165.1|283|KKR63708.1	FA_Orf17	FA_orf17b	69.29	-	-	-	-	-	No
GCA_000994165.1	GCA_000994165.1|395|KKR63858.1	T4CP	t4cp1	98.18	-	-	-	-	-	No
GCA_000994165.1	GCA_000994165.1|471|KKR63960.1	T4CP	t4cp1	60.0	-	-	-	-	-	No
GCA_000994165.1	GCA_000994165.1|584|KKR64140.1	VirB2	T_virB2	85.84	-	-	-	-	-	No
GCA_000994225.1	GCA_000994225.1|251|KKR60604.1	VirB2	-	-	-	-	-	PF18895.3	90.14	Yes
GCA_000994225.1	GCA_000994225.1|253|KKR60606.1	VirB2	-	-	-	-	-	PF18895.3	92.96	Yes
GCA_000994225.1	GCA_000994225.1|254|KKR60607.1	VirB2	-	-	-	-	-	PF18895.3	97.18	Yes
GCA_000994225.1	GCA_000994225.1|264|KKR60617.1	FATA_TrsD	FATA_trsD	81.5	FATA_trsD	53.17	HPC_3099	-	-	Yes
GCA_000994225.1	GCA_000994225.1|265|KKR60618.1	VirB4	virb4	58.54	-	-	HPC_22015	PF01935.20	78.41	No
GCA_000994305.1	GCA_000994305.1|86|KKR83100.1	T4CP	t4cp1	60.0	-	-	-	-	-	No
GCA_000994305.1	GCA_000994305.1|90|KKR83104.1	T4CP	t4cp2	62.61	-	-	-	-	-	No
GCA_000994305.1	GCA_000994305.1|285|KKR83929.1	VirB2	T_virB2	69.91	-	-	-	-	-	No
GCA_000994305.1	GCA_000994305.1|422|KKR84128.1	T4CP	t4cp1	88.18	-	-	-	-	-	No
GCA_000994305.1	GCA_000994305.1|647|KKR84474.1	VirB4	virb4	53.23	-	-	HPC_22015	PF19044.3	76.76	No
GCA_000994305.1	GCA_000994305.1|649|KKR84476.1	VirB3	-	-	FATA_prgIc	72.06	HPC_15348	PF12666.10	90.11	Yes
GCA_000994305.1	GCA_000994305.1|664|KKR84491.1	VirB2	G_tfc9	56.96	-	-	HPC_17366	PF06736.14	100.0	Yes
GCA_000994305.1	GCA_000994305.1|690|KKR84517.1	MOB	MOBC	63.98	-	-	-	-	-	No
GCA_000994345.1	GCA_000994345.1|52|KKR67306.1	VirB2	G_tfc9	63.29	-	-	-	-	-	No
GCA_000994345.1	GCA_000994345.1|479|KKR69624.1	FATA_PrgF	FATA_prgF	72.46	-	-	-	-	-	No
GCA_000994345.1	GCA_000994345.1|480|KKR69625.1	FATA_PrgF	FATA_prgF	65.22	-	-	-	-	-	No
GCA_000994345.1	GCA_000994345.1|481|KKR69626.1	FATA_PrgF	FATA_prgF	73.91	-	-	-	-	-	No
GCA_000994345.1	GCA_000994345.1|647|KKR69963.1	T4CP	t4cp2	62.61	-	-	-	-	-	No
GCA_000994345.1	GCA_000994345.1|649|KKR69965.1	T4CP	t4cp2	62.16	-	-	-	-	-	No
GCA_000994355.2	GCA_000994355.2|118|KKR75780.1	VirB2	B_traE	52.59	-	-	-	-	-	No
GCA_000994355.2	GCA_000994355.2|120|KKR75782.1	VirB2	B_traE	54.31	-	-	-	-	-	No
GCA_000994355.2	GCA_000994355.2|122|KKR75784.1	VirB2	T_virB2	54.87	-	-	-	-	-	No
GCA_000994355.2	GCA_000994355.2|384|KKR76704.1	VirB4	virb4	54.61	-	-	HPC_22015	PF19044.3	77.0	No
GCA_000994355.2	GCA_000994355.2|385|KKR76705.1	FATA_TrsD	FATA_trsD	74.89	-	-	HPC_22596	PF11130.11	70.26	Yes
GCA_000994355.2	GCA_000994355.2|386|KKR76706.1	VirB3	-	-	FATA_prgIc	72.06	HPC_15348	PF12666.10	96.7	Yes
GCA_000994355.2	GCA_000994355.2|456|KKR77126.1	T4CP	t4cp1	99.09	-	-	-	-	-	No
GCA_000994355.2	GCA_000994355.2|644|KKR77536.1	T4CP	t4cp1	90.0	-	-	-	-	-	No
GCA_000994385.1	GCA_000994385.1|452|KKR76801.1	FATA_TrsD	FATA_trsD	81.5	-	-	-	-	-	No
GCA_000994395.1	GCA_000994395.1|302|KKR61401.1	T4CP	t4cp1	75.45	-	-	-	-	-	No
GCA_000994395.1	GCA_000994395.1|496|KKR61741.1	VirB2	-	-	-	-	-	PF18895.3	90.14	Yes
GCA_000994395.1	GCA_000994395.1|499|KKR61744.1	VirB2	-	-	-	-	-	PF18895.3	92.96	Yes
GCA_000994395.1	GCA_000994395.1|500|KKR61745.1	VirB2	-	-	-	-	-	PF18895.3	97.18	Yes
GCA_000994395.1	GCA_000994395.1|509|KKR61754.1	FATA_TrsD	FATA_trsD	81.5	FATA_trsD	53.17	HPC_3099	-	-	Yes
GCA_000994395.1	GCA_000994395.1|510|KKR61755.1	VirB4	virb4	58.54	-	-	HPC_22015	PF01935.20	78.41	No
GCA_000994445.1	GCA_000994445.1|431|KKR75313.1	VirB3	-	-	FATA_prgIc	72.06	HPC_15348	PF12666.10	96.7	Yes
GCA_000994445.1	GCA_000994445.1|432|KKR75314.1	FATA_TrsD	FATA_trsD	74.89	-	-	HPC_22596	PF11130.11	70.26	Yes
GCA_000994445.1	GCA_000994445.1|433|KKR75315.1	VirB4	virb4	54.61	-	-	HPC_22015	PF19044.3	77.0	No
GCA_000994445.1	GCA_000994445.1|436|KKR75318.1	VirB2	-	-	-	-	-	PF18895.3	94.37	Yes
GCA_000994445.1	GCA_000994445.1|441|KKR75323.1	T4CP	t4cp1	90.0	-	-	HPC_9413	PF02534.17	67.8	Yes
GCA_000994515.1	GCA_000994515.1|125|KKR73602.1	VirB2	G_tfc9	56.96	-	-	-	-	-	No
GCA_000994515.1	GCA_000994515.1|509|KKR74758.1	T4CP	t4cp1	88.18	-	-	-	-	-	No
GCA_000994515.1	GCA_000994515.1|691|KKR75044.1	T4CP	t4cp2	62.61	-	-	-	-	-	No
GCA_000994515.1	GCA_000994515.1|694|KKR75047.1	T4CP	t4cp2	66.22	-	-	-	-	-	No
GCA_000994515.1	GCA_000994515.1|709|KKR75086.1	MOB	MOBC	63.98	-	-	-	-	-	No
GCA_000994545.1	GCA_000994545.1|343|KKR82768.1	VirB4	virb4	51.43	-	-	-	-	-	No
GCA_000994545.1	GCA_000994545.1|394|KKR82819.1	T4CP	t4cp1	75.45	-	-	-	-	-	No
GCA_000994545.1	GCA_000994545.1|785|KKR83433.1	VirB3	F_traL	68.0	-	-	-	-	-	No
GCA_000994625.1	GCA_000994625.1|20|KKR58981.1	VirB2	T_virB2	69.91	-	-	-	-	-	No
GCA_000994625.1	GCA_000994625.1|196|KKR59231.1	T4CP	t4cp2	66.22	-	-	-	-	-	No
GCA_000994625.1	GCA_000994625.1|199|KKR59234.1	T4CP	t4cp2	62.61	-	-	-	-	-	No
GCA_000994625.1	GCA_000994625.1|363|KKR59435.1	T4CP	t4cp1	88.18	-	-	-	-	-	No
GCA_000994625.1	GCA_000994625.1|489|KKR59561.1	MOB	MOBC	63.98	-	-	-	-	-	No
GCA_000994625.1	GCA_000994625.1|515|KKR59587.1	VirB2	G_tfc9	56.96	-	-	HPC_17366	PF06736.14	100.0	Yes
GCA_000994625.1	GCA_000994625.1|529|KKR59601.1	VirB3	-	-	FATA_prgIc	72.06	HPC_15348	PF12666.10	90.11	Yes
GCA_000994625.1	GCA_000994625.1|531|KKR59603.1	VirB4	virb4	53.23	-	-	HPC_22015	PF19044.3	76.76	No
GCA_000994675.1	GCA_000994675.1|88|KKR61053.1	FATA_PrgF	FATA_prgF	68.12	-	-	-	-	-	No
GCA_000994675.1	GCA_000994675.1|89|KKR61054.1	FATA_PrgF	FATA_prgF	73.91	-	-	-	-	-	No
GCA_000994675.1	GCA_000994675.1|386|KKR62134.1	T4CP	t4cp1	88.18	-	-	-	-	-	No
GCA_000994675.1	GCA_000994675.1|420|KKR62263.1	VirB2	-	-	-	-	-	PF18895.3	95.77	Yes
GCA_000994675.1	GCA_000994675.1|422|KKR62265.1	VirB4	virb4	53.87	-	-	HPC_22015	PF19044.3	76.76	No
GCA_000994675.1	GCA_000994675.1|423|KKR62266.1	FATA_TrsD	FATA_trsD	74.89	-	-	HPC_22596	-	-	Yes
GCA_000994675.1	GCA_000994675.1|424|KKR62267.1	VirB3	-	-	FATA_prgIc	72.06	HPC_15348	PF12666.10	85.71	Yes
GCA_000994675.1	GCA_000994675.1|789|KKR62915.1	T4CP	t4cp2	62.16	-	-	-	-	-	No
GCA_000994675.1	GCA_000994675.1|794|KKR62920.1	T4CP	t4cp2	63.06	-	-	-	-	-	No
GCA_000994705.1	GCA_000994705.1|194|KKR70175.1	VirB2	T_virB2	76.99	-	-	-	-	-	No
GCA_000994705.1	GCA_000994705.1|341|KKR70506.1	T4CP	t4cp1	73.64	-	-	-	-	-	No
GCA_000994705.1	GCA_000994705.1|343|KKR70508.1	VirB2	T_virB2	55.75	-	-	-	-	-	No
GCA_000994705.1	GCA_000994705.1|524|KKR70731.1	T4CP	t4cp1	88.18	-	-	-	-	-	No
GCA_000994705.1	GCA_000994705.1|556|KKR70798.1	T4CP	t4cp2	62.16	-	-	-	-	-	No
GCA_000994705.1	GCA_000994705.1|558|KKR70800.1	T4CP	t4cp2	63.06	-	-	-	-	-	No
GCA_000994725.1	GCA_000994725.1|99|KKR56077.1	FATA_TrsD	FATA_trsD	53.3	-	-	HPC_22596	PF11130.11	69.4	Yes
GCA_000994725.1	GCA_000994725.1|100|KKR56078.1	VirB4	virb4	64.79	-	-	HPC_22015	PF01935.20	79.3	No
GCA_000994725.1	GCA_000994725.1|324|KKR56689.1	VirB2	T_virB2	65.49	-	-	-	-	-	No
GCA_000994725.1	GCA_000994725.1|325|KKR56690.1	VirB2	T_virB2	60.18	-	-	-	-	-	No
GCA_000994725.1	GCA_000994725.1|326|KKR56691.1	VirB2	T_virB2	56.64	-	-	-	-	-	No
GCA_000994725.1	GCA_000994725.1|327|KKR56692.1	VirB2	T_virB2	54.87	-	-	-	-	-	No
GCA_000994725.1	GCA_000994725.1|378|KKR56866.1	T4CP	t4cp1	84.55	-	-	-	-	-	No
GCA_000994725.1	GCA_000994725.1|912|KKR58073.1	T4CP	t4cp1	98.18	-	-	-	-	-	No
GCA_000994735.1	GCA_000994735.1|164|KKR67311.1	T4CP	t4cp1	84.55	-	-	-	-	-	No
GCA_000994735.1	GCA_000994735.1|397|KKR67760.1	VirB2	T_virB2	54.87	-	-	-	-	-	No
GCA_000994735.1	GCA_000994735.1|398|KKR67761.1	VirB2	T_virB2	56.64	-	-	-	-	-	No
GCA_000994735.1	GCA_000994735.1|399|KKR67762.1	VirB2	T_virB2	60.18	-	-	-	-	-	No
GCA_000994735.1	GCA_000994735.1|400|KKR67763.1	VirB2	T_virB2	65.49	-	-	-	-	-	No
GCA_000994735.1	GCA_000994735.1|649|KKR68160.1	FATA_TrsD	FATA_trsD	53.3	-	-	HPC_22596	PF11130.11	69.4	Yes
GCA_000994735.1	GCA_000994735.1|650|KKR68161.1	VirB4	virb4	64.79	-	-	HPC_22015	PF01935.20	79.3	No
GCA_000994745.1	GCA_000994745.1|282|KKR65077.1	T4CP	t4cp1	75.45	-	-	-	-	-	No
GCA_000994745.1	GCA_000994745.1|494|KKR65597.1	VirB2	-	-	-	-	-	PF18895.3	90.14	Yes
GCA_000994745.1	GCA_000994745.1|495|KKR65598.1	VirB2	-	-	-	-	-	PF18895.3	92.96	Yes
GCA_000994745.1	GCA_000994745.1|496|KKR65599.1	VirB2	-	-	-	-	-	PF18895.3	84.51	Yes
GCA_000994745.1	GCA_000994745.1|498|KKR65601.1	VirB2	-	-	-	-	-	PF18895.3	92.96	Yes
GCA_000994745.1	GCA_000994745.1|499|KKR65602.1	VirB2	-	-	-	-	-	PF18895.3	97.18	Yes
GCA_000994745.1	GCA_000994745.1|509|KKR65612.1	FATA_TrsD	FATA_trsD	81.5	FATA_trsD	53.17	HPC_3099	-	-	Yes
GCA_000994745.1	GCA_000994745.1|510|KKR65613.1	VirB4	virb4	58.54	-	-	HPC_22015	PF01935.20	78.41	No
GCA_000994785.1	GCA_000994785.1|58|KKR68490.1	T4CP	t4cp1	59.09	-	-	-	-	-	No
GCA_000994785.1	GCA_000994785.1|326|KKR68962.1	VirB2	T_virB2	54.87	-	-	-	-	-	No
GCA_000994785.1	GCA_000994785.1|470|KKR69118.1	T4CP	t4cp1	85.45	-	-	-	-	-	No
GCA_000994785.1	GCA_000994785.1|615|KKR69295.1	FA_Orf19	FA_orf19	63.01	-	-	-	-	-	No
GCA_000994785.1	GCA_000994785.1|769|KKR69469.1	VirB3	-	-	FATA_prgIc	72.06	HPC_15348	PF12666.10	92.31	Yes
GCA_000994785.1	GCA_000994785.1|770|KKR69470.1	FATA_TrsD	FATA_trsD	74.89	-	-	HPC_22596	-	-	Yes
GCA_000994785.1	GCA_000994785.1|772|KKR69472.1	VirB4	virb4	55.04	-	-	HPC_22015	PF19044.3	77.0	No
GCA_000994785.1	GCA_000994785.1|775|KKR69475.1	VirB2	-	-	-	-	-	PF18895.3	94.37	Yes
GCA_000994805.1	GCA_000994805.1|357|KKS75669.1	FATA_TrsD	FATA_trsD	81.5	-	-	-	-	-	No
GCA_000994805.1	GCA_000994805.1|407|KKS75791.1	T4CP	t4cp1	93.64	-	-	-	-	-	No
GCA_000994805.1	GCA_000994805.1|594|KKS76152.1	T4CP	t4cp1	67.27	-	-	-	-	-	No
GCA_000994865.1	GCA_000994865.1|225|KKT63274.1	VirB2	T_virB2	62.83	-	-	-	-	-	No
GCA_000994865.1	GCA_000994865.1|226|KKT63275.1	VirB2	T_virB2	61.95	-	-	-	-	-	No
GCA_000994865.1	GCA_000994865.1|299|KKT63506.1	VirB2	T_virB2	65.49	-	-	HPC_1354	PF18895.3	98.59	Yes
GCA_000994865.1	GCA_000994865.1|302|KKT63509.1	VirB4	virb4	54.29	-	-	HPC_22015	PF12846.10	74.86	No
GCA_000994865.1	GCA_000994865.1|304|KKT63511.1	VirB3	-	-	FATA_prgIc	72.06	HPC_15348	PF12666.10	89.01	Yes
GCA_000994865.1	GCA_000994865.1|385|KKT63903.1	T4CP	t4cp1	88.18	-	-	-	-	-	No
GCA_000994865.1	GCA_000994865.1|474|KKT63992.1	T4CP	t4cp1	98.18	-	-	-	-	-	No
GCA_000995045.1	GCA_000995045.1|388|KKR16245.1	VirB4	virb4	58.64	-	-	HPC_22015	PF19044.3	77.0	No
GCA_000995045.1	GCA_000995045.1|389|KKR16246.1	FATA_TrsD	FATA_trsD	80.18	FATA_trsD	100.0	HPC_23373	-	-	Yes
GCA_000995045.1	GCA_000995045.1|398|KKR16255.1	VirB2	-	-	-	-	-	PF18895.3	90.14	Yes
GCA_000995045.1	GCA_000995045.1|399|KKR16256.1	VirB2	-	-	-	-	-	PF18895.3	91.55	Yes
GCA_000995045.1	GCA_000995045.1|400|KKR16257.1	VirB2	-	-	-	-	-	PF18895.3	98.59	Yes
GCA_000995045.1	GCA_000995045.1|402|KKR16259.1	VirB2	-	-	-	-	-	PF18895.3	95.77	Yes
GCA_000995045.1	GCA_000995045.1|403|KKR16260.1	FATA_PrgF	FATA_prgF	75.36	-	-	HPC_3445	PF18895.3	92.96	Yes
GCA_000995045.1	GCA_000995045.1|405|KKR16262.1	VirB2	-	-	-	-	-	PF18895.3	84.51	Yes
GCA_000995045.1	GCA_000995045.1|446|KKR16346.1	T4CP	t4cp1	75.45	-	-	-	-	-	No
GCA_000995045.1	GCA_000995045.1|642|KKR16688.1	T4CP	t4cp2	63.51	-	-	-	-	-	No
GCA_000995045.1	GCA_000995045.1|649|KKR16695.1	VirB2	T_virB2	80.53	-	-	-	-	-	No
GCA_000995045.1	GCA_000995045.1|652|KKR16698.1	FATA_TrsD	FATA_trsD	71.37	-	-	-	-	-	No
GCA_000995045.1	GCA_000995045.1|653|KKR16699.1	T4CP	t4cp1	77.27	-	-	-	-	-	No
GCA_000995125.1	GCA_000995125.1|43|KKR19881.1	VirB1	FATA_cd419_1	84.62	-	-	-	-	-	No
GCA_000995125.1	GCA_000995125.1|142|KKR20456.1	VirB2	T_virB2	63.72	-	-	-	-	-	No
GCA_000995125.1	GCA_000995125.1|430|KKR21829.1	VirB2	-	-	-	-	-	PF18895.3	73.24	Yes
GCA_000995125.1	GCA_000995125.1|432|KKR21831.1	VirB2	-	-	-	-	-	PF18895.3	73.24	Yes
GCA_000995125.1	GCA_000995125.1|436|KKR21835.1	VirB4	virb4	56.42	-	-	HPC_22015	PF19044.3	78.21	No
GCA_000995125.1	GCA_000995125.1|437|KKR21836.1	FATA_TrsD	FATA_trsD	80.62	-	-	HPC_824	-	-	Yes
GCA_000995125.1	GCA_000995125.1|438|KKR21837.1	VirB3	FATA_prgIb	83.82	-	-	HPC_10852	PF12666.10	96.7	Yes
GCA_000995135.1	GCA_000995135.1|288|KKR20136.1	VirB4	virb4	62.14	-	-	HPC_22015	PF12846.10	75.41	No
GCA_000995135.1	GCA_000995135.1|289|KKR20137.1	FATA_TrsD	FATA_trsD	59.91	-	-	HPC_16046	-	-	Yes
GCA_000995135.1	GCA_000995135.1|338|KKR20426.1	T4CP	t4cp2	64.86	-	-	-	-	-	No
GCA_000995135.1	GCA_000995135.1|366|KKR20472.1	T4CP	t4cp1	91.82	-	-	-	-	-	No
GCA_000995135.1	GCA_000995135.1|863|KKR21799.1	VirB2	G_tfc9	70.89	-	-	-	-	-	No
GCA_000995135.1	GCA_000995135.1|929|KKR21991.1	VirB2	G_tfc9	55.7	-	-	-	-	-	No
GCA_000995155.1	GCA_000995155.1|45|KKR18945.1	T4CP	t4cp1	59.09	-	-	-	-	-	No
GCA_000995155.1	GCA_000995155.1|215|KKR19132.1	G_Tfc8	G_tfc8	60.34	-	-	-	-	-	No
GCA_000995155.1	GCA_000995155.1|367|KKR19302.1	FA_Orf19	FA_orf19	63.01	-	-	-	-	-	No
GCA_000995155.1	GCA_000995155.1|521|KKR19456.1	VirB3	-	-	FATA_prgIc	72.06	HPC_15348	PF12666.10	92.31	Yes
GCA_000995155.1	GCA_000995155.1|522|KKR19457.1	FATA_TrsD	FATA_trsD	74.89	-	-	HPC_22596	-	-	Yes
GCA_000995155.1	GCA_000995155.1|524|KKR19459.1	VirB4	virb4	55.04	-	-	HPC_22015	PF19044.3	77.0	No
GCA_000995155.1	GCA_000995155.1|527|KKR19462.1	VirB2	-	-	-	-	-	PF18895.3	94.37	Yes
GCA_000995155.1	GCA_000995155.1|587|KKR19546.1	VirB2	T_virB2	54.87	-	-	-	-	-	No
GCA_000995155.1	GCA_000995155.1|775|KKR19734.1	T4CP	t4cp1	85.45	-	-	-	-	-	No
GCA_000995185.1	GCA_000995185.1|130|KKS77128.1	VirB9	G_tfc15	56.52	-	-	-	-	-	No
GCA_000995185.1	GCA_000995185.1|480|KKS77829.1	T4CP	t4cp1	75.45	-	-	-	-	-	No
GCA_000995185.1	GCA_000995185.1|520|KKS77869.1	T4CP	t4cp1	75.45	-	-	-	-	-	No
GCA_000995185.1	GCA_000995185.1|756|KKS78242.1	VirB2	-	-	-	-	-	PF18895.3	80.28	Yes
GCA_000995185.1	GCA_000995185.1|757|KKS78243.1	VirB2	-	-	-	-	-	PF18895.3	83.1	Yes
GCA_000995185.1	GCA_000995185.1|758|KKS78244.1	VirB2	-	-	-	-	-	PF18895.3	73.24	Yes
GCA_000995185.1	GCA_000995185.1|759|KKS78245.1	VirB2	-	-	-	-	-	PF18895.3	98.59	Yes
GCA_000995185.1	GCA_000995185.1|760|KKS78246.1	VirB2	-	-	-	-	-	PF18895.3	80.28	Yes
GCA_000995185.1	GCA_000995185.1|763|KKS78249.1	VirB2	-	-	-	-	-	PF18895.3	85.92	Yes
GCA_000995185.1	GCA_000995185.1|764|KKS78250.1	VirB2	-	-	-	-	-	PF18895.3	92.96	Yes
GCA_000995185.1	GCA_000995185.1|769|KKS78255.1	FATA_TrsD	FATA_trsD	55.95	FATA_trsD	100.0	HPC_23373	-	-	Yes
GCA_000995185.1	GCA_000995185.1|770|KKS78256.1	VirB4	virb4	58.11	-	-	HPC_22015	PF12846.10	77.35	No
GCA_000995205.1	GCA_000995205.1|104|KKR20104.1	VirB2	T_virB2	69.91	-	-	-	-	-	No
GCA_000995205.1	GCA_000995205.1|411|KKR20588.1	T4CP	t4cp1	88.18	-	-	-	-	-	No
GCA_000995205.1	GCA_000995205.1|537|KKR20714.1	MOB	MOBC	63.98	-	-	-	-	-	No
GCA_000995205.1	GCA_000995205.1|563|KKR20740.1	VirB2	G_tfc9	56.96	-	-	HPC_17366	PF06736.14	100.0	Yes
GCA_000995205.1	GCA_000995205.1|577|KKR20754.1	VirB3	-	-	FATA_prgIc	72.06	HPC_15348	PF12666.10	90.11	Yes
GCA_000995205.1	GCA_000995205.1|579|KKR20756.1	VirB4	virb4	53.23	-	-	HPC_22015	PF19044.3	76.76	No
GCA_000995205.1	GCA_000995205.1|664|KKR20895.1	T4CP	t4cp2	66.22	-	-	-	-	-	No
GCA_000995205.1	GCA_000995205.1|667|KKR20898.1	T4CP	t4cp2	62.61	-	-	-	-	-	No
GCA_000995215.1	GCA_000995215.1|14|KKR21227.1	VirB3	I_traP	68.2	-	-	HPC_10881	PF04335.16	67.92	Yes
GCA_000995215.1	GCA_000995215.1|15|KKR21228.1	VirB4	virb4	57.79	-	-	HPC_22015	-	-	No
GCA_000995215.1	GCA_000995215.1|16|KKR21229.1	FATA_TrsD	FATA_trsD	76.21	-	-	HPC_10277	PF11130.11	70.69	Yes
GCA_000995215.1	GCA_000995215.1|260|KKR22384.1	FA_Orf17	FA_orf17b	69.29	-	-	-	-	-	No
GCA_000995215.1	GCA_000995215.1|336|KKR22527.1	T4CP	t4cp1	98.18	-	-	-	-	-	No
GCA_000995215.1	GCA_000995215.1|427|KKR22655.1	T4CP	t4cp1	60.0	-	-	-	-	-	No
GCA_000995215.1	GCA_000995215.1|516|KKR22784.1	VirB2	T_virB2	85.84	-	-	-	-	-	No
GCA_000995285.1	GCA_000995285.1|219|KKR23392.1	T4CP	t4cp1	75.45	-	-	-	-	-	No
GCA_000995285.1	GCA_000995285.1|476|KKR24209.1	T4CP	t4cp1	75.45	-	-	-	-	-	No
GCA_000995285.1	GCA_000995285.1|713|KKR24726.1	FATA_PrgF	FATA_prgF	75.36	-	-	-	-	-	No
GCA_000995415.1	GCA_000995415.1|6|KKS79952.1	VirB2	T_virB2	75.22	-	-	-	-	-	No
GCA_000995415.1	GCA_000995415.1|526|KKS81211.1	VirB2	T_virB2	52.21	-	-	-	-	-	No
GCA_000995415.1	GCA_000995415.1|527|KKS81212.1	VirB2	-	-	-	-	-	PF18895.3	88.73	Yes
GCA_000995415.1	GCA_000995415.1|528|KKS81213.1	VirB2	-	-	-	-	-	PF18895.3	85.92	Yes
GCA_000995415.1	GCA_000995415.1|529|KKS81214.1	VirB2	-	-	-	-	-	PF18895.3	87.32	Yes
GCA_000995415.1	GCA_000995415.1|547|KKS81261.1	VirB4	virb4	57.05	-	-	HPC_22015	PF19044.3	77.72	No
GCA_000995415.1	GCA_000995415.1|548|KKS81262.1	FATA_TrsD	FATA_trsD	57.71	FATA_trsD	100.0	HPC_23373	-	-	Yes
GCA_000995415.1	GCA_000995415.1|555|KKS81269.1	T4CP	t4cp2	59.91	-	-	HPC_5600	PF12696.10	59.52	Yes
GCA_000995415.1	GCA_000995415.1|840|KKS81650.1	T4CP	t4cp1	75.45	-	-	-	-	-	No
GCA_000995525.1	GCA_000995525.1|108|KKR31291.1	VirB2	G_tfc9	70.89	-	-	-	-	-	No
GCA_000995525.1	GCA_000995525.1|375|KKR32307.1	VirB4	virb4	62.14	-	-	HPC_22015	PF12846.10	75.41	No
GCA_000995525.1	GCA_000995525.1|376|KKR32308.1	FATA_TrsD	FATA_trsD	59.91	-	-	HPC_16046	-	-	Yes
GCA_000995525.1	GCA_000995525.1|413|KKR32450.1	T4CP	t4cp1	91.82	-	-	-	-	-	No
GCA_000995625.1	GCA_000995625.1|26|KKR34747.1	G_Tfc8	G_tfc8	60.34	-	-	-	-	-	No
GCA_000995625.1	GCA_000995625.1|193|KKR35082.1	VirB3	-	-	FATA_prgIc	72.06	HPC_15348	PF12666.10	92.31	Yes
GCA_000995625.1	GCA_000995625.1|194|KKR35083.1	FATA_TrsD	FATA_trsD	74.89	-	-	HPC_22596	-	-	Yes
GCA_000995625.1	GCA_000995625.1|196|KKR35085.1	VirB4	virb4	55.04	-	-	HPC_22015	PF19044.3	77.0	No
GCA_000995625.1	GCA_000995625.1|199|KKR35088.1	VirB2	-	-	-	-	-	PF18895.3	94.37	Yes
GCA_000995625.1	GCA_000995625.1|360|KKR35315.1	FA_Orf19	FA_orf19	63.01	-	-	-	-	-	No
GCA_000995625.1	GCA_000995625.1|491|KKR35578.1	T4CP	t4cp1	59.09	-	-	-	-	-	No
GCA_000995625.1	GCA_000995625.1|572|KKR35699.1	VirB2	T_virB2	54.87	-	-	-	-	-	No
GCA_000995625.1	GCA_000995625.1|763|KKR35890.1	T4CP	t4cp1	85.45	-	-	-	-	-	No
GCA_000995635.1	GCA_000995635.1|276|KKR36784.1	T4CP	t4cp1	95.45	-	-	-	-	-	No
GCA_000995635.1	GCA_000995635.1|371|KKR36944.1	T4CP	t4cp1	97.27	-	-	-	-	-	No
GCA_000995635.1	GCA_000995635.1|599|KKR37630.1	FATA_TrsD	FATA_trsD	52.42	-	-	HPC_22596	PF11130.11	71.12	Yes
GCA_000995635.1	GCA_000995635.1|600|KKR37631.1	VirB4	virb4	53.76	-	-	HPC_22015	PF19044.3	76.76	No
GCA_000995705.1	GCA_000995705.1|216|KKR36621.1	VirB2	T_virB2	69.91	-	-	-	-	-	No
GCA_000995705.1	GCA_000995705.1|315|KKR36863.1	VirB4	virb4	53.23	-	-	-	-	-	No
GCA_000995705.1	GCA_000995705.1|560|KKR37223.1	T4CP	t4cp2	62.61	-	-	-	-	-	No
GCA_000995705.1	GCA_000995705.1|563|KKR37226.1	T4CP	t4cp2	66.22	-	-	-	-	-	No
GCA_000995705.1	GCA_000995705.1|578|KKR37332.1	VirB2	G_tfc9	56.96	-	-	-	-	-	No
GCA_000995705.1	GCA_000995705.1|604|KKR37358.1	MOB	MOBC	63.98	-	-	-	-	-	No
GCA_000995705.1	GCA_000995705.1|729|KKR37483.1	T4CP	t4cp1	88.18	-	-	-	-	-	No
GCA_000995735.1	GCA_000995735.1|7|KKR36640.1	T4CP	t4cp1	99.09	-	-	-	-	-	No
GCA_000995735.1	GCA_000995735.1|66|KKR37264.1	VirB2	B_traE	52.59	-	-	-	-	-	No
GCA_000995735.1	GCA_000995735.1|68|KKR37266.1	VirB2	B_traE	54.31	-	-	-	-	-	No
GCA_000995735.1	GCA_000995735.1|70|KKR37268.1	VirB2	T_virB2	54.87	-	-	-	-	-	No
GCA_000995735.1	GCA_000995735.1|790|KKR39435.1	VirB3	-	-	FATA_prgIc	72.06	HPC_15348	PF12666.10	96.7	Yes
GCA_000995735.1	GCA_000995735.1|791|KKR39436.1	FATA_TrsD	FATA_trsD	74.89	-	-	HPC_22596	PF11130.11	70.26	Yes
GCA_000995735.1	GCA_000995735.1|792|KKR39437.1	VirB4	virb4	54.61	-	-	HPC_22015	PF19044.3	77.0	No
GCA_000995735.1	GCA_000995735.1|795|KKR39440.1	VirB2	-	-	-	-	-	PF18895.3	94.37	Yes
GCA_000995735.1	GCA_000995735.1|799|KKR39444.1	T4CP	t4cp1	90.0	-	-	HPC_9413	PF02534.17	67.8	Yes
GCA_000995785.1	GCA_000995785.1|41|KKR38040.1	VirB2	T_virB2	69.91	-	-	-	-	-	No
GCA_000995785.1	GCA_000995785.1|373|KKR38563.1	VirB4	virb4	53.23	-	-	HPC_22015	PF19044.3	76.76	No
GCA_000995785.1	GCA_000995785.1|375|KKR38565.1	VirB3	-	-	FATA_prgIc	72.06	HPC_15348	PF12666.10	90.11	Yes
GCA_000995785.1	GCA_000995785.1|389|KKR38579.1	VirB2	G_tfc9	56.96	-	-	HPC_17366	PF06736.14	100.0	Yes
GCA_000995785.1	GCA_000995785.1|415|KKR38605.1	MOB	MOBC	63.98	-	-	-	-	-	No
GCA_000995785.1	GCA_000995785.1|541|KKR38731.1	T4CP	t4cp1	88.18	-	-	-	-	-	No
GCA_000995785.1	GCA_000995785.1|595|KKR38844.1	T4CP	t4cp2	66.22	-	-	-	-	-	No
GCA_000995785.1	GCA_000995785.1|598|KKR38847.1	T4CP	t4cp2	62.61	-	-	-	-	-	No
GCA_000995805.1	GCA_000995805.1|75|KKR39524.1	VirB2	T_virB2	69.91	-	-	-	-	-	No
GCA_000995805.1	GCA_000995805.1|403|KKR40042.1	T4CP	t4cp2	66.22	-	-	-	-	-	No
GCA_000995805.1	GCA_000995805.1|406|KKR40045.1	T4CP	t4cp2	62.61	-	-	-	-	-	No
GCA_000995805.1	GCA_000995805.1|560|KKR40288.1	VirB4	virb4	53.23	-	-	HPC_22015	PF19044.3	76.76	No
GCA_000995805.1	GCA_000995805.1|562|KKR40290.1	VirB3	-	-	FATA_prgIc	72.06	HPC_15348	PF12666.10	90.11	Yes
GCA_000995805.1	GCA_000995805.1|576|KKR40304.1	VirB2	G_tfc9	56.96	-	-	HPC_17366	PF06736.14	100.0	Yes
GCA_000995805.1	GCA_000995805.1|602|KKR40330.1	MOB	MOBC	63.98	-	-	-	-	-	No
GCA_000995805.1	GCA_000995805.1|728|KKR40456.1	T4CP	t4cp1	88.18	-	-	-	-	-	No
GCA_000995845.1	GCA_000995845.1|32|KKS80958.1	T4CP	t4cp1	91.82	-	-	-	-	-	No
GCA_000995845.1	GCA_000995845.1|130|KKS81657.1	VirB2	-	-	-	-	-	PF18895.3	83.1	Yes
GCA_000995845.1	GCA_000995845.1|133|KKS81660.1	VirB4	virb4	56.42	-	-	HPC_22015	PF19044.3	77.0	No
GCA_000995845.1	GCA_000995845.1|134|KKS81661.1	FATA_TrsD	FATA_trsD	52.42	FATA_trsD	95.05	HPC_9212	PF11130.11	70.26	Yes
GCA_000995845.1	GCA_000995845.1|416|KKS83271.1	VirB2	T_virB2	54.87	-	-	-	-	-	No
GCA_000995845.1	GCA_000995845.1|630|KKS83807.1	T4CP	t4cp2	67.57	-	-	-	-	-	No
GCA_000995875.1	GCA_000995875.1|299|KKR40646.1	VirB4	virb4	53.76	-	-	HPC_22015	PF19044.3	76.76	No
GCA_000995875.1	GCA_000995875.1|300|KKR40647.1	FATA_TrsD	FATA_trsD	52.42	-	-	HPC_22596	PF11130.11	71.12	Yes
GCA_000995875.1	GCA_000995875.1|462|KKR40837.1	T4CP	t4cp1	97.27	-	-	-	-	-	No
GCA_000995875.1	GCA_000995875.1|636|KKR41102.1	T4CP	t4cp1	95.45	-	-	-	-	-	No
GCA_000995905.1	GCA_000995905.1|320|KKR41571.1	VirB4	virb4	58.64	-	-	HPC_22015	PF19044.3	77.0	No
GCA_000995905.1	GCA_000995905.1|321|KKR41572.1	FATA_TrsD	FATA_trsD	80.18	FATA_trsD	100.0	HPC_23373	-	-	Yes
GCA_000995905.1	GCA_000995905.1|330|KKR41581.1	VirB2	-	-	-	-	-	PF18895.3	90.14	Yes
GCA_000995905.1	GCA_000995905.1|331|KKR41582.1	VirB2	-	-	-	-	-	PF18895.3	91.55	Yes
GCA_000995905.1	GCA_000995905.1|332|KKR41583.1	VirB2	-	-	-	-	-	PF18895.3	98.59	Yes
GCA_000995905.1	GCA_000995905.1|334|KKR41585.1	VirB2	-	-	-	-	-	PF18895.3	95.77	Yes
GCA_000995905.1	GCA_000995905.1|335|KKR41586.1	FATA_PrgF	FATA_prgF	75.36	-	-	HPC_3445	PF18895.3	92.96	Yes
GCA_000995905.1	GCA_000995905.1|337|KKR41588.1	VirB2	-	-	-	-	-	PF18895.3	84.51	Yes
GCA_000995905.1	GCA_000995905.1|837|KKR42281.1	T4CP	t4cp1	75.45	-	-	-	-	-	No
GCA_000995915.1	GCA_000995915.1|44|KKT67999.1	VirB2	T_virB2	81.42	-	-	-	-	-	No
GCA_000995915.1	GCA_000995915.1|127|KKT68367.1	VirB8	T_virB8	63.32	-	-	HPC_15207	-	-	Yes
GCA_000995915.1	GCA_000995915.1|128|KKT68368.1	VirB4	virb4	59.92	-	-	HPC_22015	-	-	No
GCA_000995915.1	GCA_000995915.1|129|KKT68369.1	FATA_TrsD	FATA_trsD	51.54	-	-	HPC_10277	PF11130.11	70.26	Yes
GCA_000995915.1	GCA_000995915.1|635|KKT70725.1	T4CP	t4cp2	61.71	-	-	-	-	-	No
GCA_000995915.1	GCA_000995915.1|636|KKT70726.1	T4CP	t4cp1	60.0	-	-	-	-	-	No
GCA_000995915.1	GCA_000995915.1|680|KKT71357.1	T4CP	t4cp1	94.55	-	-	-	-	-	No
GCA_000995945.1	GCA_000995945.1|37|KKR41676.1	T4CP	t4cp1	82.73	-	-	-	-	-	No
GCA_000995945.1	GCA_000995945.1|83|KKR41859.1	VirB2	G_tfc9	63.29	-	-	-	-	-	No
GCA_000995945.1	GCA_000995945.1|207|KKR42900.1	T4CP	t4cp2	63.06	-	-	-	-	-	No
GCA_000995945.1	GCA_000995945.1|209|KKR42902.1	T4CP	t4cp2	62.16	-	-	-	-	-	No
GCA_000995945.1	GCA_000995945.1|378|KKR43167.1	VirB4	virb4	54.08	-	-	-	-	-	No
GCA_000995945.1	GCA_000995945.1|417|KKR43228.1	FATA_PrgF	FATA_prgF	65.22	-	-	-	-	-	No
GCA_000995945.1	GCA_000995945.1|418|KKR43229.1	FATA_PrgF	FATA_prgF	72.46	-	-	-	-	-	No
GCA_000995965.1	GCA_000995965.1|288|KKR43762.1	T4CP	t4cp1	90.0	-	-	-	-	-	No
GCA_000995965.1	GCA_000995965.1|495|KKR44140.1	VirB2	T_virB2	66.37	-	-	HPC_11823	PF18895.3	87.32	Yes
GCA_000995965.1	GCA_000995965.1|499|KKR44144.1	VirB2	-	-	-	-	-	PF18895.3	70.42	Yes
GCA_000995965.1	GCA_000995965.1|503|KKR44148.1	VirB4	virb4	53.98	-	-	HPC_22015	PF19044.3	77.0	No
GCA_000995965.1	GCA_000995965.1|505|KKR44150.1	FATA_TrsD	FATA_trsD	83.26	-	-	HPC_697	PF11130.11	72.41	Yes
GCA_000995965.1	GCA_000995965.1|507|KKR44152.1	VirB3	FATA_prgIa	84.44	FATA_prgIb	78.7	HPC_18222	PF12666.10	97.8	Yes
GCA_000995965.1	GCA_000995965.1|509|KKR44154.1	VirB6	T_virB6	67.44	-	-	HPC_5032	-	-	Yes
GCA_000995965.1	GCA_000995965.1|545|KKR44190.1	VirB2	T_virB2	53.1	-	-	-	-	-	No
GCA_000995965.1	GCA_000995965.1|548|KKR44193.1	FATA_PrgF	FATA_prgF	95.65	-	-	-	-	-	No
GCA_000995965.1	GCA_000995965.1|550|KKR44195.1	VirB2	T_virB2	65.49	-	-	-	-	-	No
GCA_000995965.1	GCA_000995965.1|989|KKR44667.1	T4CP	t4cp2	60.81	-	-	-	-	-	No
GCA_000996025.1	GCA_000996025.1|136|KKR45326.1	T4CP	t4cp1	99.09	-	-	-	-	-	No
GCA_000996025.1	GCA_000996025.1|156|KKR45359.1	VirB2	-	-	-	-	-	PF18895.3	94.37	Yes
GCA_000996025.1	GCA_000996025.1|160|KKR45363.1	VirB4	virb4	54.61	-	-	HPC_22015	PF19044.3	77.0	No
GCA_000996025.1	GCA_000996025.1|161|KKR45364.1	FATA_TrsD	FATA_trsD	50.22	FATA_trsD	95.9	HPC_18946	-	-	Yes
GCA_000996025.1	GCA_000996025.1|162|KKR45365.1	VirB3	-	-	FATA_prgIb	67.91	HPC_11264	PF12666.10	64.84	Yes
GCA_000996025.1	GCA_000996025.1|409|KKR45844.1	VirB2	T_virB2	55.75	-	-	-	-	-	No
GCA_000996035.1	GCA_000996035.1|184|KKR47134.1	VirB2	B_traE	52.59	-	-	-	-	-	No
GCA_000996035.1	GCA_000996035.1|186|KKR47136.1	VirB2	B_traE	54.31	-	-	-	-	-	No
GCA_000996035.1	GCA_000996035.1|188|KKR47138.1	VirB2	T_virB2	54.87	-	-	-	-	-	No
GCA_000996035.1	GCA_000996035.1|457|KKR47694.1	T4CP	t4cp1	99.09	-	-	-	-	-	No
GCA_000996035.1	GCA_000996035.1|575|KKR47878.1	T4CP	t4cp1	90.0	-	-	HPC_9413	PF02534.17	67.8	Yes
GCA_000996035.1	GCA_000996035.1|579|KKR47882.1	VirB2	-	-	-	-	-	PF18895.3	94.37	Yes
GCA_000996035.1	GCA_000996035.1|582|KKR47885.1	VirB4	virb4	54.61	-	-	HPC_22015	PF19044.3	77.0	No
GCA_000996035.1	GCA_000996035.1|583|KKR47886.1	FATA_TrsD	FATA_trsD	74.89	-	-	HPC_22596	PF11130.11	70.26	Yes
GCA_000996035.1	GCA_000996035.1|584|KKR47887.1	VirB3	-	-	FATA_prgIc	72.06	HPC_15348	PF12666.10	96.7	Yes
GCA_000996085.1	GCA_000996085.1|448|KKR46414.1	T4CP	t4cp1	90.0	-	-	-	-	-	No
GCA_000996085.1	GCA_000996085.1|569|KKR46642.1	VirB2	T_virB2	77.88	-	-	-	-	-	No
GCA_000996085.1	GCA_000996085.1|658|KKR46761.1	VirB2	T_virB2	75.22	-	-	-	-	-	No
GCA_000996085.1	GCA_000996085.1|871|KKR47180.1	T4CP	t4cp2	61.26	-	-	-	-	-	No
GCA_000996105.1	GCA_000996105.1|279|KKR48599.1	VirB2	T_virB2	81.42	-	-	-	-	-	No
GCA_000996105.1	GCA_000996105.1|447|KKR48794.1	VirB4	virb4	75.4	-	-	HPC_4631	PF19044.3	76.51	No
GCA_000996105.1	GCA_000996105.1|448|KKR48795.1	VirB3	F_traL	54.0	-	-	HPC_23273	PF12666.10	98.9	Yes
GCA_000996105.1	GCA_000996105.1|523|KKR48900.1	VirB4	virb4	56.95	-	-	HPC_22015	PF19044.3	77.0	No
GCA_000996105.1	GCA_000996105.1|524|KKR48901.1	FATA_TrsD	FATA_trsD	59.91	-	-	HPC_16278	PF11130.11	71.12	Yes
GCA_000996105.1	GCA_000996105.1|527|KKR48904.1	VirB6	T_virB6	82.45	-	-	HPC_1537	PF04610.17	87.91	Yes
GCA_000996105.1	GCA_000996105.1|726|KKR49129.1	T4CP	t4cp2	65.32	-	-	-	-	-	No
GCA_000996105.1	GCA_000996105.1|826|KKR49229.1	T4CP	t4cp1	86.36	-	-	-	-	-	No
GCA_000996105.1	GCA_000996105.1|868|KKR49271.1	T4CP	t4cp2	66.22	-	-	-	-	-	No
GCA_000996115.1	GCA_000996115.1|96|KKS57206.1	FA_Orf19	FA_orf19	64.38	-	-	-	-	-	No
GCA_000996115.1	GCA_000996115.1|203|KKS57872.1	FATA_PrgF	FATA_prgF	78.26	-	-	-	-	-	No
GCA_000996115.1	GCA_000996115.1|205|KKS57874.1	FATA_PrgF	FATA_prgF	65.22	-	-	-	-	-	No
GCA_000996115.1	GCA_000996115.1|206|KKS57875.1	VirB2	T_virB2	57.52	-	-	-	-	-	No
GCA_000996115.1	GCA_000996115.1|229|KKS57915.1	T4CP	t4cp1	60.0	-	-	-	-	-	No
GCA_000996115.1	GCA_000996115.1|454|KKS58400.1	VirB3	-	-	FATA_prgIc	72.06	HPC_15348	PF12666.10	90.11	Yes
GCA_000996115.1	GCA_000996115.1|455|KKS58401.1	FATA_TrsD	FATA_trsD	50.66	-	-	HPC_22596	-	-	Yes
GCA_000996115.1	GCA_000996115.1|456|KKS58402.1	VirB4	virb4	54.72	-	-	HPC_22015	PF19044.3	77.48	No
GCA_000996115.1	GCA_000996115.1|458|KKS58404.1	VirB2	-	-	-	-	-	PF18895.3	83.1	Yes
GCA_000996115.1	GCA_000996115.1|472|KKS58438.1	VirB2	G_tfc9	51.9	-	-	HPC_17366	PF06736.14	100.0	Yes
GCA_000996115.1	GCA_000996115.1|547|KKS58564.1	T4CP	t4cp2	64.86	-	-	-	-	-	No
GCA_000996115.1	GCA_000996115.1|676|KKS58763.1	T4CP	t4cp1	88.18	-	-	-	-	-	No
GCA_000996165.1	GCA_000996165.1|356|KKR53046.1	T4CP	t4cp1	75.45	-	-	-	-	-	No
GCA_000996165.1	GCA_000996165.1|448|KKR53311.1	T4CP	t4cp1	73.64	-	-	-	-	-	No
GCA_000996185.1	GCA_000996185.1|124|KKR51895.1	G_Tfc8	G_tfc8	60.34	-	-	-	-	-	No
GCA_000996185.1	GCA_000996185.1|197|KKR51989.1	T4CP	t4cp1	59.09	-	-	-	-	-	No
GCA_000996185.1	GCA_000996185.1|404|KKR52253.1	FA_Orf19	FA_orf19	63.01	-	-	-	-	-	No
GCA_000996185.1	GCA_000996185.1|556|KKR52405.1	VirB3	-	-	FATA_prgIc	72.06	HPC_15348	PF12666.10	92.31	Yes
GCA_000996185.1	GCA_000996185.1|557|KKR52406.1	FATA_TrsD	FATA_trsD	74.89	-	-	HPC_22596	-	-	Yes
GCA_000996185.1	GCA_000996185.1|559|KKR52408.1	VirB4	virb4	55.04	-	-	HPC_22015	PF19044.3	77.0	No
GCA_000996185.1	GCA_000996185.1|562|KKR52411.1	VirB2	-	-	-	-	-	PF18895.3	94.37	Yes
GCA_000996185.1	GCA_000996185.1|622|KKR52514.1	VirB2	T_virB2	54.87	-	-	-	-	-	No
GCA_000996185.1	GCA_000996185.1|810|KKR52702.1	T4CP	t4cp1	85.45	-	-	-	-	-	No
GCA_000996205.1	GCA_000996205.1|280|KKR53198.1	T4CP	t4cp1	86.36	-	-	-	-	-	No
GCA_000996205.1	GCA_000996205.1|387|KKR53467.1	VirB2	T_virB2	80.53	-	-	-	-	-	No
GCA_000996205.1	GCA_000996205.1|486|KKR53661.1	VirB3	FATA_prgIa	61.48	-	-	-	-	-	No
GCA_000996205.1	GCA_000996205.1|487|KKR53662.1	FATA_TrsD	FATA_trsD	50.66	-	-	-	-	-	No
GCA_000996205.1	GCA_000996205.1|778|KKR54179.1	T4CP	t4cp1	98.18	-	-	-	-	-	No
GCA_000996245.1	GCA_000996245.1|660|KKR54874.1	T4CP	t4cp2	61.26	-	-	-	-	-	No
GCA_000996245.1	GCA_000996245.1|662|KKR54876.1	FATA_Gbs1369	FATA_gbs1369	56.16	-	-	-	-	-	No
GCA_000996245.1	GCA_000996245.1|870|KKR55146.1	T4CP	t4cp1	89.09	-	-	-	-	-	No
GCA_000996245.1	GCA_000996245.1|904|KKR55180.1	FATA_TrsD	FATA_trsD	83.7	-	-	HPC_16278	PF11130.11	70.69	Yes
GCA_000996245.1	GCA_000996245.1|905|KKR55181.1	VirB4	virb4	57.48	-	-	HPC_22015	PF12846.10	75.97	No
GCA_000996245.1	GCA_000996245.1|969|KKR55270.1	VirB2	T_virB2	57.52	-	-	-	-	-	No
GCA_000996245.1	GCA_000996245.1|1013|KKR55341.1	VirB3	F_traL	75.0	-	-	-	-	-	No
GCA_000996355.1	GCA_000996355.1|149|KKR86257.1	VirB3	G_tfc11	59.23	-	-	-	-	-	No
GCA_000996355.1	GCA_000996355.1|253|KKR86486.1	VirB3	B_traF	50.5	-	-	-	-	-	No
GCA_000996355.1	GCA_000996355.1|352|KKR86652.1	T4CP	t4cp1	87.27	-	-	-	-	-	No
GCA_000996355.1	GCA_000996355.1|546|KKR86955.1	T4CP	t4cp2	60.81	-	-	-	-	-	No
GCA_000996355.1	GCA_000996355.1|669|KKR87260.1	FATA_TrsD	FATA_trsD	52.42	-	-	HPC_10277	PF11130.11	69.4	Yes
GCA_000996355.1	GCA_000996355.1|670|KKR87261.1	VirB4	virb4	59.6	-	-	HPC_22015	-	-	No
GCA_000996525.1	GCA_000996525.1|27|KKR89467.1	VirB3	I_traP	68.2	-	-	HPC_10881	PF04335.16	67.92	Yes
GCA_000996525.1	GCA_000996525.1|28|KKR89468.1	VirB4	virb4	57.79	-	-	HPC_22015	-	-	No
GCA_000996525.1	GCA_000996525.1|29|KKR89469.1	FATA_TrsD	FATA_trsD	76.21	-	-	HPC_10277	PF11130.11	70.69	Yes
GCA_000996525.1	GCA_000996525.1|47|KKR89518.1	VirB2	-	-	-	-	-	PF18895.3	94.37	Yes
GCA_000996525.1	GCA_000996525.1|185|KKR89790.1	FA_Orf17	FA_orf17b	69.29	-	-	-	-	-	No
GCA_000996525.1	GCA_000996525.1|356|KKR90070.1	T4CP	t4cp1	98.18	-	-	-	-	-	No
GCA_000996525.1	GCA_000996525.1|448|KKR90219.1	T4CP	t4cp1	60.0	-	-	-	-	-	No
GCA_000996525.1	GCA_000996525.1|485|KKR90275.1	VirB2	T_virB2	85.84	-	-	-	-	-	No
GCA_000996555.1	GCA_000996555.1|963|KKR93721.1	T4CP	t4cp1	75.45	-	-	-	-	-	No
GCA_000996555.1	GCA_000996555.1|996|KKR93754.1	VirB2	-	-	-	-	-	PF18895.3	87.32	Yes
GCA_000996555.1	GCA_000996555.1|997|KKR93755.1	VirB2	-	-	-	-	-	PF18895.3	94.37	Yes
GCA_000996555.1	GCA_000996555.1|998|KKR93756.1	VirB2	-	-	-	-	-	PF18895.3	95.77	Yes
GCA_000996555.1	GCA_000996555.1|999|KKR93757.1	VirB2	-	-	-	-	-	PF18895.3	92.96	Yes
GCA_000996555.1	GCA_000996555.1|1000|KKR93758.1	VirB2	-	-	-	-	-	PF18895.3	95.77	Yes
GCA_000996555.1	GCA_000996555.1|1007|KKR93765.1	FATA_TrsD	FATA_trsD	75.77	FATA_trsD	100.0	HPC_23373	PF11130.11	72.41	Yes
GCA_000996555.1	GCA_000996555.1|1008|KKR93766.1	VirB4	virb4	56.95	-	-	HPC_22015	PF19044.3	76.76	No
GCA_000996555.1	GCA_000996555.1|1057|KKR93815.1	VirB3	F_traL	68.0	-	-	-	-	-	No
GCA_000996605.1	GCA_000996605.1|224|KKU80937.1	T4CP	t4cp1	89.09	-	-	-	-	-	No
GCA_000996605.1	GCA_000996605.1|699|KKU81937.1	VirB4	virb4	55.04	-	-	HPC_22015	PF19044.3	76.76	No
GCA_000996605.1	GCA_000996605.1|700|KKU81938.1	FATA_TrsD	FATA_trsD	50.22	-	-	HPC_22596	-	-	Yes
GCA_000996605.1	GCA_000996605.1|701|KKU81939.1	VirB3	-	-	FATA_prgIc	72.06	HPC_15348	PF12666.10	82.42	Yes
GCA_000996605.1	GCA_000996605.1|782|KKU82083.1	T4CP	t4cp1	74.55	-	-	-	-	-	No
GCA_000996665.1	GCA_000996665.1|410|KKS62448.1	T4CP	t4cp2	64.41	-	-	-	-	-	No
GCA_000996665.1	GCA_000996665.1|432|KKS62470.1	VirB4	virb4	59.17	-	-	HPC_22015	PF19044.3	77.24	No
GCA_000996665.1	GCA_000996665.1|433|KKS62471.1	FATA_TrsD	FATA_trsD	55.51	FATA_trsD	100.0	HPC_23373	-	-	Yes
GCA_000996665.1	GCA_000996665.1|439|KKS62477.1	VirB2	-	-	-	-	-	PF18895.3	94.37	Yes
GCA_000996665.1	GCA_000996665.1|440|KKS62478.1	VirB2	-	-	-	-	-	PF18895.3	94.37	Yes
GCA_000996665.1	GCA_000996665.1|441|KKS62479.1	VirB2	-	-	-	-	-	PF18895.3	87.32	Yes
GCA_000996665.1	GCA_000996665.1|442|KKS62480.1	VirB2	-	-	-	-	-	PF18895.3	74.65	Yes
GCA_000996665.1	GCA_000996665.1|443|KKS62481.1	VirB2	-	-	-	-	-	PF18895.3	95.77	Yes
GCA_000996665.1	GCA_000996665.1|444|KKS62482.1	VirB2	-	-	-	-	-	PF18895.3	77.46	Yes
GCA_000996665.1	GCA_000996665.1|445|KKS62483.1	VirB2	-	-	-	-	-	PF18895.3	97.18	Yes
GCA_000996665.1	GCA_000996665.1|448|KKS62486.1	VirB2	-	-	-	-	-	PF18895.3	95.77	Yes
GCA_000996665.1	GCA_000996665.1|449|KKS62487.1	VirB2	-	-	-	-	-	PF18895.3	92.96	Yes
GCA_000996665.1	GCA_000996665.1|725|KKS63019.1	T4CP	t4cp1	75.45	-	-	-	-	-	No
GCA_000996685.1	GCA_000996685.1|146|KKR95202.1	VirB2	T_virB2	85.84	-	-	-	-	-	No
GCA_000996685.1	GCA_000996685.1|206|KKR95517.1	FATA_TrsD	FATA_trsD	76.21	-	-	HPC_1657	PF11130.11	70.69	Yes
GCA_000996685.1	GCA_000996685.1|207|KKR95518.1	VirB4	virb4	57.79	-	-	HPC_22015	-	-	No
GCA_000996685.1	GCA_000996685.1|208|KKR95519.1	VirB3	I_traP	68.2	-	-	HPC_10881	PF04335.16	67.92	Yes
GCA_000996685.1	GCA_000996685.1|216|KKR95533.1	T4CP	t4cp1	60.0	-	-	HPC_1614	PF10412.12	78.04	Yes
GCA_000996685.1	GCA_000996685.1|298|KKR95660.1	FA_Orf17	FA_orf17b	69.29	-	-	-	-	-	No
GCA_000996685.1	GCA_000996685.1|518|KKR96030.1	T4CP	t4cp1	98.18	-	-	-	-	-	No
GCA_000996735.1	GCA_000996735.1|15|KKR96778.1	VirB2	T_virB2	57.52	-	-	-	-	-	No
GCA_000996735.1	GCA_000996735.1|244|KKR98203.1	T4CP	t4cp1	85.45	-	-	-	-	-	No
GCA_000996735.1	GCA_000996735.1|447|KKR99295.1	FATA_TrsD	FATA_trsD	59.03	-	-	-	-	-	No
GCA_000996735.1	GCA_000996735.1|450|KKR99298.1	VirB6	T_virB6	81.29	-	-	-	-	-	No
GCA_000996735.1	GCA_000996735.1|654|KKR99810.1	T4CP	t4cp2	65.77	-	-	-	-	-	No
GCA_000996765.1	GCA_000996765.1|105|KKR98129.1	FATA_TrsD	FATA_trsD	76.21	-	-	HPC_1657	PF11130.11	70.69	Yes
GCA_000996765.1	GCA_000996765.1|106|KKR98130.1	VirB4	virb4	57.79	-	-	HPC_22015	-	-	No
GCA_000996765.1	GCA_000996765.1|107|KKR98131.1	VirB3	I_traP	68.2	-	-	HPC_10881	PF04335.16	67.92	Yes
GCA_000996765.1	GCA_000996765.1|195|KKR98453.1	FA_Orf17	FA_orf17b	69.29	-	-	-	-	-	No
GCA_000996765.1	GCA_000996765.1|373|KKR99043.1	T4CP	t4cp1	98.18	-	-	-	-	-	No
GCA_000996765.1	GCA_000996765.1|465|KKR99247.1	T4CP	t4cp1	60.0	-	-	-	-	-	No
GCA_000996765.1	GCA_000996765.1|593|KKR99497.1	VirB2	T_virB2	85.84	-	-	-	-	-	No
GCA_000996865.1	GCA_000996865.1|459|KKS01506.1	FATA_TrsD	FATA_trsD	81.5	FATA_trsD	53.17	HPC_3099	-	-	Yes
GCA_000996865.1	GCA_000996865.1|460|KKS01507.1	VirB4	virb4	58.54	-	-	HPC_22015	PF01935.20	78.41	No
GCA_000996865.1	GCA_000996865.1|762|KKS02105.1	T4CP	t4cp1	75.45	-	-	-	-	-	No
GCA_000996905.1	GCA_000996905.1|595|KKS04274.1	T4CP	t4cp1	75.45	-	-	-	-	-	No
GCA_000996945.1	GCA_000996945.1|76|KKT85599.1	VirB2	T_virB2	76.11	-	-	-	-	-	No
GCA_000996945.1	GCA_000996945.1|174|KKT85916.1	VirB3	FATA_prgIa	50.37	-	-	-	-	-	No
GCA_000996945.1	GCA_000996945.1|454|KKT86478.1	T4CP	t4cp1	75.45	-	-	-	-	-	No
GCA_000996965.1	GCA_000996965.1|227|KKS70734.1	VirB3	FATA_prgIc	64.96	-	-	-	-	-	No
GCA_000996965.1	GCA_000996965.1|378|KKS71207.1	T4CP	t4cp1	96.36	-	-	-	-	-	No
GCA_000996965.1	GCA_000996965.1|553|KKS71635.1	T4CP	t4cp1	71.82	-	-	-	-	-	No
GCA_000996965.1	GCA_000996965.1|747|KKS72123.1	VirB2	T_virB2	51.33	-	-	-	-	-	No
GCA_000996965.1	GCA_000996965.1|903|KKS72605.1	VirB4	virb4	59.38	-	-	HPC_22015	PF19044.3	76.76	No
GCA_000996965.1	GCA_000996965.1|904|KKS72606.1	FATA_TrsD	FATA_trsD	55.51	FATA_trsD	91.19	HPC_15989	PF11130.11	53.02	Yes
GCA_000996965.1	GCA_000996965.1|908|KKS72610.1	VirB6	T_virB6	72.98	-	-	HPC_1831	-	-	Yes
GCA_000996985.1	GCA_000996985.1|5|KKS03728.1	VirB2	G_tfc9	50.63	-	-	-	-	-	No
GCA_000996985.1	GCA_000996985.1|100|KKS04188.1	T4CP	t4cp2	62.61	-	-	-	-	-	No
GCA_000996985.1	GCA_000996985.1|105|KKS04193.1	T4CP	t4cp2	62.16	-	-	-	-	-	No
GCA_000996985.1	GCA_000996985.1|216|KKS04572.1	VirB4	virb4	54.72	-	-	-	-	-	No
GCA_000996985.1	GCA_000996985.1|260|KKS04694.1	FATA_PrgF	FATA_prgF	86.96	-	-	-	-	-	No
GCA_000996985.1	GCA_000996985.1|261|KKS04695.1	VirB2	G_tfc9	68.35	-	-	-	-	-	No
GCA_000996985.1	GCA_000996985.1|263|KKS04697.1	VirB2	G_tfc10	80.0	-	-	-	-	-	No
GCA_000996985.1	GCA_000996985.1|279|KKS04803.1	T4CP	t4cp1	88.18	-	-	-	-	-	No
GCA_000997055.1	GCA_000997055.1|12|KKS05316.1	FATA_TrsD	FATA_trsD	76.21	-	-	HPC_1657	PF11130.11	70.69	Yes
GCA_000997055.1	GCA_000997055.1|13|KKS05317.1	VirB4	virb4	57.79	-	-	HPC_22015	-	-	No
GCA_000997055.1	GCA_000997055.1|14|KKS05318.1	VirB3	I_traP	68.2	-	-	HPC_10881	PF04335.16	67.92	Yes
GCA_000997055.1	GCA_000997055.1|27|KKS05348.1	VirB2	-	-	-	-	-	PF18895.3	94.37	Yes
GCA_000997055.1	GCA_000997055.1|159|KKS05657.1	FA_Orf17	FA_orf17b	69.29	-	-	-	-	-	No
GCA_000997055.1	GCA_000997055.1|277|KKS05909.1	T4CP	t4cp1	98.18	-	-	-	-	-	No
GCA_000997055.1	GCA_000997055.1|399|KKS06059.1	T4CP	t4cp1	60.0	-	-	-	-	-	No
GCA_000997055.1	GCA_000997055.1|457|KKS06148.1	VirB2	T_virB2	85.84	-	-	-	-	-	No
GCA_000997065.1	GCA_000997065.1|166|KKS07117.1	FATA_TrsD	FATA_trsD	76.21	-	-	HPC_1657	PF11130.11	70.69	Yes
GCA_000997065.1	GCA_000997065.1|167|KKS07118.1	VirB4	virb4	57.79	-	-	HPC_22015	-	-	No
GCA_000997065.1	GCA_000997065.1|168|KKS07119.1	VirB3	I_traP	68.2	-	-	HPC_10881	PF04335.16	67.92	Yes
GCA_000997065.1	GCA_000997065.1|320|KKS07401.1	FA_Orf17	FA_orf17b	69.29	-	-	-	-	-	No
GCA_000997065.1	GCA_000997065.1|539|KKS07946.1	T4CP	t4cp1	98.18	-	-	-	-	-	No
GCA_000997065.1	GCA_000997065.1|652|KKS08135.1	T4CP	t4cp1	60.0	-	-	-	-	-	No
GCA_000997065.1	GCA_000997065.1|689|KKS08194.1	VirB2	T_virB2	85.84	-	-	-	-	-	No
GCA_000997105.1	GCA_000997105.1|168|KKS69434.1	VirB3	T_virB3	66.67	-	-	-	-	-	No
GCA_000997105.1	GCA_000997105.1|173|KKS69476.1	FATA_TrsD	FATA_trsD	55.07	-	-	-	-	-	No
GCA_000997105.1	GCA_000997105.1|238|KKS69783.1	FATA_PrgF	FATA_prgF	79.71	-	-	-	-	-	No
GCA_000997105.1	GCA_000997105.1|369|KKS70228.1	T4CP	t4cp1	62.73	-	-	-	-	-	No
GCA_000997105.1	GCA_000997105.1|485|KKS70524.1	T4CP	t4cp1	75.45	-	-	-	-	-	No
GCA_000997105.1	GCA_000997105.1|558|KKS70691.1	G_Tfc8	G_tfc8	66.38	-	-	-	-	-	No
GCA_000997385.1	GCA_000997385.1|586|KKS15187.1	T4CP	t4cp1	75.45	-	-	-	-	-	No
GCA_000997385.1	GCA_000997385.1|619|KKS15220.1	VirB2	-	-	-	-	-	PF18895.3	87.32	Yes
GCA_000997385.1	GCA_000997385.1|620|KKS15221.1	VirB2	-	-	-	-	-	PF18895.3	94.37	Yes
GCA_000997385.1	GCA_000997385.1|621|KKS15222.1	VirB2	-	-	-	-	-	PF18895.3	95.77	Yes
GCA_000997385.1	GCA_000997385.1|622|KKS15223.1	VirB2	-	-	-	-	-	PF18895.3	92.96	Yes
GCA_000997385.1	GCA_000997385.1|623|KKS15224.1	VirB2	-	-	-	-	-	PF18895.3	95.77	Yes
GCA_000997385.1	GCA_000997385.1|630|KKS15231.1	FATA_TrsD	FATA_trsD	75.77	FATA_trsD	100.0	HPC_23373	PF11130.11	72.41	Yes
GCA_000997385.1	GCA_000997385.1|631|KKS15232.1	VirB4	virb4	56.95	-	-	HPC_22015	PF19044.3	76.76	No
GCA_000997385.1	GCA_000997385.1|680|KKS15281.1	VirB3	F_traL	68.0	-	-	-	-	-	No
GCA_000997405.1	GCA_000997405.1|116|KKS16411.1	VirB3	FATA_prgIa	50.37	-	-	-	-	-	No
GCA_000997405.1	GCA_000997405.1|365|KKS17642.1	VirB3	I_traP	56.9	-	-	-	-	-	No
GCA_000997405.1	GCA_000997405.1|460|KKS18005.1	VirB4	virb4	56.73	-	-	HPC_22015	PF19044.3	77.97	No
GCA_000997405.1	GCA_000997405.1|461|KKS18006.1	FATA_TrsD	FATA_trsD	56.39	FATA_trsD	100.0	HPC_23373	-	-	Yes
GCA_000997405.1	GCA_000997405.1|596|KKS18694.1	T4CP	t4cp1	75.45	-	-	-	-	-	No
GCA_000997445.1	GCA_000997445.1|137|KKS17186.1	FATA_TrsD	FATA_trsD	76.21	-	-	HPC_10277	PF11130.11	70.69	Yes
GCA_000997445.1	GCA_000997445.1|138|KKS17187.1	VirB4	virb4	57.79	-	-	HPC_22015	-	-	No
GCA_000997445.1	GCA_000997445.1|139|KKS17188.1	VirB3	I_traP	68.2	-	-	HPC_10881	PF04335.16	67.92	Yes
GCA_000997445.1	GCA_000997445.1|273|KKS17727.1	T4CP	t4cp1	60.0	-	-	-	-	-	No
GCA_000997445.1	GCA_000997445.1|318|KKS17788.1	FA_Orf17	FA_orf17b	69.29	-	-	-	-	-	No
GCA_000997445.1	GCA_000997445.1|512|KKS18100.1	T4CP	t4cp1	98.18	-	-	-	-	-	No
GCA_000997445.1	GCA_000997445.1|702|KKS18382.1	VirB2	T_virB2	85.84	-	-	-	-	-	No
GCA_000997465.1	GCA_000997465.1|10|KKS17803.1	VirB2	T_virB2	81.42	-	-	-	-	-	No
GCA_000997465.1	GCA_000997465.1|82|KKS18358.1	VirB2	-	-	-	-	-	PF18895.3	91.55	Yes
GCA_000997465.1	GCA_000997465.1|85|KKS18361.1	VirB4	virb4	52.7	-	-	HPC_22015	PF19044.3	77.24	No
GCA_000997465.1	GCA_000997465.1|86|KKS18362.1	FATA_TrsD	FATA_trsD	52.42	FATA_trsD	94.36	HPC_1763	-	-	Yes
GCA_000997465.1	GCA_000997465.1|441|KKS19213.1	FATA_TrsD	FATA_trsD	50.66	FATA_trsD	94.36	HPC_1763	-	-	Yes
GCA_000997465.1	GCA_000997465.1|442|KKS19214.1	VirB4	virb4	55.99	-	-	HPC_22015	PF19044.3	77.48	No
GCA_000997465.1	GCA_000997465.1|461|KKS19233.1	VirB2	-	-	-	-	-	PF18895.3	92.96	Yes
GCA_000997465.1	GCA_000997465.1|504|KKS19317.1	FATA_PrgF	FATA_prgF	71.01	-	-	-	-	-	No
GCA_000997465.1	GCA_000997465.1|505|KKS19318.1	FATA_PrgF	FATA_prgF	72.46	-	-	-	-	-	No
GCA_000997465.1	GCA_000997465.1|527|KKS19340.1	T4CP	t4cp1	91.82	-	-	-	-	-	No
GCA_000997475.1	GCA_000997475.1|391|KKS65424.1	T4CP	t4cp1	92.73	-	-	-	-	-	No
GCA_000997475.1	GCA_000997475.1|604|KKS65829.1	FATA_TrsD	FATA_trsD	74.01	-	-	-	-	-	No
GCA_000997475.1	GCA_000997475.1|606|KKS65831.1	T4CP	t4cp2	55.86	-	-	-	-	-	No
GCA_000997475.1	GCA_000997475.1|762|KKS66109.1	T4CP	t4cp1	68.18	-	-	-	-	-	No
GCA_000997645.1	GCA_000997645.1|176|KKS23661.1	T4CP	t4cp2	62.61	-	-	-	-	-	No
GCA_000997645.1	GCA_000997645.1|180|KKS23665.1	T4CP	t4cp2	62.16	-	-	-	-	-	No
GCA_000997645.1	GCA_000997645.1|329|KKS24061.1	VirB4	virb4	54.72	-	-	-	-	-	No
GCA_000997645.1	GCA_000997645.1|368|KKS24170.1	VirB2	G_tfc10	80.0	-	-	-	-	-	No
GCA_000997645.1	GCA_000997645.1|370|KKS24172.1	VirB2	G_tfc9	68.35	-	-	-	-	-	No
GCA_000997645.1	GCA_000997645.1|384|KKS24208.1	VirB2	G_tfc9	50.63	-	-	-	-	-	No
GCA_000997645.1	GCA_000997645.1|437|KKS24372.1	T4CP	t4cp1	88.18	-	-	-	-	-	No
GCA_000997825.1	GCA_000997825.1|230|KKS27189.1	VirB2	-	-	-	-	-	PF18895.3	83.1	Yes
GCA_000997825.1	GCA_000997825.1|232|KKS27191.1	VirB4	virb4	56.2	-	-	HPC_22015	PF19044.3	76.76	No
GCA_000997825.1	GCA_000997825.1|233|KKS27192.1	FATA_TrsD	FATA_trsD	51.1	-	-	HPC_22596	-	-	Yes
GCA_000997825.1	GCA_000997825.1|234|KKS27193.1	VirB3	-	-	FATA_prgIc	72.06	HPC_15348	PF12666.10	94.51	Yes
GCA_000997825.1	GCA_000997825.1|239|KKS27198.1	VirB2	-	-	-	-	-	PF18895.3	92.96	Yes
GCA_000997825.1	GCA_000997825.1|321|KKS27384.1	T4CP	t4cp1	88.18	-	-	-	-	-	No
GCA_000997825.1	GCA_000997825.1|563|KKS27824.1	T4CP	t4cp1	97.27	-	-	-	-	-	No
GCA_000997945.1	GCA_000997945.1|43|KKS32757.1	T4CP	t4cp1	91.82	-	-	-	-	-	No
GCA_000997945.1	GCA_000997945.1|209|KKS33516.1	FATA_TrsD	FATA_trsD	80.18	-	-	HPC_16046	PF11130.11	73.71	Yes
GCA_000997945.1	GCA_000997945.1|210|KKS33517.1	VirB4	virb4	61.61	-	-	HPC_22015	PF12846.10	75.69	No
GCA_000997945.1	GCA_000997945.1|281|KKS33699.1	VirB2	T_virB2	53.1	-	-	-	-	-	No
GCA_000997945.1	GCA_000997945.1|294|KKS33712.1	VirB2	T_virB2	60.18	-	-	-	-	-	No
GCA_000997945.1	GCA_000997945.1|297|KKS33715.1	VirB2	T_virB2	56.64	-	-	-	-	-	No
GCA_000997945.1	GCA_000997945.1|298|KKS33716.1	VirB2	T_virB2	63.72	-	-	-	-	-	No
GCA_000997945.1	GCA_000997945.1|299|KKS33717.1	VirB2	T_virB2	60.18	-	-	-	-	-	No
GCA_000997945.1	GCA_000997945.1|302|KKS33720.1	VirB2	T_virB2	78.76	-	-	-	-	-	No
GCA_000997945.1	GCA_000997945.1|471|KKS34254.1	T4CP	t4cp2	64.41	-	-	-	-	-	No
GCA_000997955.1	GCA_000997955.1|567|KKS32632.1	T4CP	t4cp1	75.45	-	-	-	-	-	No
GCA_000997955.1	GCA_000997955.1|658|KKS32802.1	VirB2	-	-	-	-	-	PF18895.3	92.96	Yes
GCA_000997955.1	GCA_000997955.1|659|KKS32803.1	VirB2	-	-	-	-	-	PF18895.3	95.77	Yes
GCA_000997955.1	GCA_000997955.1|663|KKS32807.1	VirB2	-	-	-	-	-	PF18895.3	97.18	Yes
GCA_000997955.1	GCA_000997955.1|664|KKS32808.1	VirB2	-	-	-	-	-	PF18895.3	77.46	Yes
GCA_000997955.1	GCA_000997955.1|665|KKS32809.1	VirB2	-	-	-	-	-	PF18895.3	74.65	Yes
GCA_000997955.1	GCA_000997955.1|666|KKS32810.1	VirB2	-	-	-	-	-	PF18895.3	87.32	Yes
GCA_000997955.1	GCA_000997955.1|667|KKS32811.1	VirB2	-	-	-	-	-	PF18895.3	94.37	Yes
GCA_000997955.1	GCA_000997955.1|668|KKS32812.1	VirB2	-	-	-	-	-	PF18895.3	94.37	Yes
GCA_000997955.1	GCA_000997955.1|674|KKS32818.1	FATA_TrsD	FATA_trsD	55.51	FATA_trsD	100.0	HPC_23373	-	-	Yes
GCA_000997955.1	GCA_000997955.1|675|KKS32819.1	VirB4	virb4	59.17	-	-	HPC_22015	PF19044.3	77.24	No
GCA_000997955.1	GCA_000997955.1|696|KKS32840.1	T4CP	t4cp2	64.41	-	-	-	-	-	No
GCA_000998025.1	GCA_000998025.1|42|KKT71551.1	T4CP	t4cp1	75.45	-	-	-	-	-	No
GCA_000998025.1	GCA_000998025.1|447|KKT72821.1	VirB4	virb4	56.2	-	-	-	-	-	No
GCA_000998025.1	GCA_000998025.1|593|KKT73095.1	T4CP	t4cp1	74.55	-	-	-	-	-	No
GCA_000998025.1	GCA_000998025.1|702|KKT73268.1	T4CP	t4cp1	72.73	-	-	-	-	-	No
GCA_000998045.1	GCA_000998045.1|39|KKS35223.1	FATA_Gbs1347	FATA_gbs1347	60.53	-	-	-	-	-	No
GCA_000998045.1	GCA_000998045.1|47|KKS35289.1	FATA_PrgF	FATA_prgF	72.46	-	-	-	-	-	No
GCA_000998045.1	GCA_000998045.1|164|KKS35717.1	VirB2	I_traR	50.75	-	-	-	-	-	No
GCA_000998045.1	GCA_000998045.1|552|KKS37395.1	FATA_PrgF	FATA_prgF	65.22	-	-	-	-	-	No
GCA_000998045.1	GCA_000998045.1|660|KKS37798.1	T4CP	t4cp1	86.36	-	-	-	-	-	No
GCA_000998045.1	GCA_000998045.1|904|KKS38885.1	FATA_PrgF	FATA_prgF	65.22	-	-	-	-	-	No
GCA_000998045.1	GCA_000998045.1|907|KKS38888.1	FATA_PrgF	FATA_prgF	63.77	-	-	-	-	-	No
GCA_000998045.1	GCA_000998045.1|1002|KKS39299.1	VirB4	virb4	54.83	-	-	-	-	-	No
GCA_000998045.1	GCA_000998045.1|1052|KKS39396.1	T4CP	t4cp1	65.45	-	-	-	-	-	No
GCA_000998065.1	GCA_000998065.1|200|KKS35783.1	G_Tfc8	G_tfc8	60.34	-	-	-	-	-	No
GCA_000998065.1	GCA_000998065.1|274|KKS35901.1	T4CP	t4cp1	59.09	-	-	-	-	-	No
GCA_000998065.1	GCA_000998065.1|355|KKS36040.1	VirB2	T_virB2	54.87	-	-	-	-	-	No
GCA_000998065.1	GCA_000998065.1|543|KKS36228.1	T4CP	t4cp1	85.45	-	-	-	-	-	No
GCA_000998065.1	GCA_000998065.1|650|KKS36385.1	FA_Orf19	FA_orf19	63.01	-	-	-	-	-	No
GCA_000998065.1	GCA_000998065.1|802|KKS36537.1	VirB3	-	-	FATA_prgIc	72.06	HPC_15348	PF12666.10	92.31	Yes
GCA_000998065.1	GCA_000998065.1|803|KKS36538.1	FATA_TrsD	FATA_trsD	74.89	-	-	HPC_22596	-	-	Yes
GCA_000998065.1	GCA_000998065.1|805|KKS36540.1	VirB4	virb4	55.04	-	-	HPC_22015	PF19044.3	77.0	No
GCA_000998065.1	GCA_000998065.1|808|KKS36543.1	VirB2	-	-	-	-	-	PF18895.3	94.37	Yes
GCA_000998105.1	GCA_000998105.1|187|KKT68332.1	T4CP	t4cp1	72.73	-	-	-	-	-	No
GCA_000998105.1	GCA_000998105.1|444|KKT68739.1	T4CP	t4cp1	75.45	-	-	-	-	-	No
GCA_000998105.1	GCA_000998105.1|577|KKT68930.1	FATA_TrsD	FATA_trsD	54.63	-	-	-	-	-	No
GCA_000998105.1	GCA_000998105.1|987|KKT69418.1	VirB11	T_virB11	55.18	-	-	-	-	-	No
GCA_000998125.1	GCA_000998125.1|281|KKT59417.1	VirB2	T_virB2	76.99	-	-	-	-	-	No
GCA_000998125.1	GCA_000998125.1|458|KKT59688.1	T4CP	t4cp1	98.18	-	-	-	-	-	No
GCA_000998125.1	GCA_000998125.1|537|KKT59815.1	VirB11	T_virB11	56.71	-	-	-	-	-	No
GCA_000998125.1	GCA_000998125.1|584|KKT59888.1	VirB4	virb4	54.4	-	-	-	-	-	No
GCA_000998125.1	GCA_000998125.1|712|KKT60058.1	T4CP	t4cp1	88.18	-	-	-	-	-	No
GCA_000998135.1	GCA_000998135.1|21|KKS36707.1	VirB2	T_virB2	59.29	-	-	-	-	-	No
GCA_000998135.1	GCA_000998135.1|641|KKS38095.1	T4CP	t4cp1	74.55	-	-	-	-	-	No
GCA_000998135.1	GCA_000998135.1|960|KKS38566.1	T4CP	t4cp1	69.09	-	-	-	-	-	No
GCA_000998135.1	GCA_000998135.1|1233|KKS39061.1	VirB2	-	-	-	-	-	PF18895.3	87.32	Yes
GCA_000998135.1	GCA_000998135.1|1236|KKS39064.1	VirB4	virb4	52.92	-	-	HPC_22015	PF19044.3	76.76	No
GCA_000998135.1	GCA_000998135.1|1237|KKS39065.1	FATA_TrsD	FATA_trsD	52.86	FATA_trsD	94.36	HPC_1763	-	-	Yes
GCA_000998135.1	GCA_000998135.1|1238|KKS39066.1	VirB3	G_tfc11	66.92	-	-	HPC_23443	PF12666.10	95.6	Yes
GCA_000998135.1	GCA_000998135.1|1240|KKS39068.1	VirB6	T_virB6	59.35	-	-	HPC_1765	-	-	Yes
GCA_000998185.1	GCA_000998185.1|419|KKS41490.1	VirB2	T_virB2	75.22	-	-	-	-	-	No
GCA_000998185.1	GCA_000998185.1|447|KKS41818.1	VirB3	FATA_prgIa	84.44	-	-	HPC_23443	PF12666.10	91.21	Yes
GCA_000998185.1	GCA_000998185.1|448|KKS41819.1	FATA_TrsD	FATA_trsD	80.18	-	-	HPC_22596	PF11130.11	70.69	Yes
GCA_000998185.1	GCA_000998185.1|449|KKS41820.1	VirB4	virb4	59.17	-	-	HPC_22015	PF12846.10	75.41	No
GCA_000998185.1	GCA_000998185.1|457|KKS41895.1	VirB2	T_virB2	60.18	-	-	HPC_2252	-	-	Yes
GCA_000998185.1	GCA_000998185.1|476|KKS42015.1	T4CP	t4cp2	63.51	-	-	-	-	-	No
GCA_000998185.1	GCA_000998185.1|758|KKS43079.1	T4CP	t4cp1	76.36	-	-	-	-	-	No
GCA_000998195.1	GCA_000998195.1|317|KKT83503.1	VirB2	T_virB2	61.95	-	-	-	-	-	No
GCA_000998195.1	GCA_000998195.1|318|KKT83504.1	VirB2	T_virB2	62.83	-	-	-	-	-	No
GCA_000998195.1	GCA_000998195.1|343|KKT83589.1	T4CP	t4cp1	98.18	-	-	-	-	-	No
GCA_000998195.1	GCA_000998195.1|357|KKT83631.1	T4CP	t4cp1	88.18	-	-	-	-	-	No
GCA_000998195.1	GCA_000998195.1|412|KKT83738.1	VirB2	T_virB2	64.6	-	-	-	-	-	No
GCA_000998195.1	GCA_000998195.1|522|KKT84008.1	VirB4	virb4	54.29	-	-	-	-	-	No
GCA_000998235.1	GCA_000998235.1|404|KKS40996.1	T4CP	t4cp2	58.56	-	-	-	-	-	No
GCA_000998235.1	GCA_000998235.1|526|KKS41230.1	VirB2	T_virB2	52.21	-	-	-	-	-	No
GCA_000998235.1	GCA_000998235.1|770|KKS41559.1	VirB1	-	-	FATA_trsG	68.71	HPC_14028	PF01832.23	95.35	Yes
GCA_000998235.1	GCA_000998235.1|772|KKS41578.1	VirB2	T_virB2	75.22	-	-	HPC_3898	PF18895.3	90.14	Yes
GCA_000998235.1	GCA_000998235.1|773|KKS41579.1	VirB2	-	-	-	-	-	PF18895.3	88.73	Yes
GCA_000998235.1	GCA_000998235.1|778|KKS41584.1	T4CP	t4cp2	59.91	-	-	HPC_9413	PF10412.12	72.09	Yes
GCA_000998235.1	GCA_000998235.1|785|KKS41591.1	FATA_TrsD	FATA_trsD	57.71	FATA_trsD	100.0	HPC_23373	-	-	Yes
GCA_000998235.1	GCA_000998235.1|786|KKS41592.1	VirB4	virb4	57.16	-	-	HPC_22015	PF19044.3	77.72	No
GCA_000998235.1	GCA_000998235.1|1004|KKS41847.1	T4CP	t4cp1	75.45	-	-	-	-	-	No
GCA_000998275.1	GCA_000998275.1|292|KKS42909.1	T4CP	t4cp1	75.45	-	-	-	-	-	No
GCA_000998275.1	GCA_000998275.1|732|KKS43431.1	T4CP	t4cp2	64.41	-	-	HPC_11916	PF00293.31	88.55	Yes
GCA_000998275.1	GCA_000998275.1|752|KKS43451.1	VirB4	virb4	59.17	-	-	HPC_22015	PF19044.3	77.24	No
GCA_000998275.1	GCA_000998275.1|753|KKS43452.1	FATA_TrsD	FATA_trsD	55.51	FATA_trsD	100.0	HPC_23373	-	-	Yes
GCA_000998275.1	GCA_000998275.1|759|KKS43458.1	VirB2	-	-	-	-	-	PF18895.3	94.37	Yes
GCA_000998275.1	GCA_000998275.1|760|KKS43459.1	VirB2	-	-	-	-	-	PF18895.3	94.37	Yes
GCA_000998275.1	GCA_000998275.1|761|KKS43460.1	VirB2	-	-	-	-	-	PF18895.3	87.32	Yes
GCA_000998275.1	GCA_000998275.1|762|KKS43461.1	VirB2	-	-	-	-	-	PF18895.3	74.65	Yes
GCA_000998275.1	GCA_000998275.1|763|KKS43462.1	VirB2	-	-	-	-	-	PF18895.3	95.77	Yes
GCA_000998275.1	GCA_000998275.1|764|KKS43463.1	VirB2	-	-	-	-	-	PF18895.3	77.46	Yes
GCA_000998275.1	GCA_000998275.1|765|KKS43464.1	VirB2	-	-	-	-	-	PF18895.3	97.18	Yes
GCA_000998275.1	GCA_000998275.1|769|KKS43468.1	VirB2	-	-	-	-	-	PF18895.3	95.77	Yes
GCA_000998275.1	GCA_000998275.1|770|KKS43469.1	VirB2	-	-	-	-	-	PF18895.3	92.96	Yes
GCA_000998355.1	GCA_000998355.1|44|KKS45076.1	VirB3	FATA_prgIa	70.37	-	-	-	-	-	No
GCA_000998355.1	GCA_000998355.1|754|KKS46837.1	VirB2	-	-	-	-	-	PF18895.3	90.14	Yes
GCA_000998355.1	GCA_000998355.1|755|KKS46838.1	VirB2	-	-	-	-	-	PF18895.3	83.1	Yes
GCA_000998355.1	GCA_000998355.1|774|KKS46857.1	VirB4	virb4	55.99	-	-	HPC_22015	PF01935.20	79.74	No
GCA_000998355.1	GCA_000998355.1|775|KKS46858.1	FATA_TrsD	FATA_trsD	75.77	FATA_trsD	100.0	HPC_23373	-	-	Yes
GCA_000998355.1	GCA_000998355.1|791|KKS46874.1	VirB2	-	-	-	-	-	PF18895.3	87.32	Yes
GCA_000998355.1	GCA_000998355.1|792|KKS46875.1	VirB2	T_virB2	69.91	-	-	HPC_20829	PF18895.3	94.37	Yes
GCA_000998355.1	GCA_000998355.1|793|KKS46876.1	VirB2	-	-	-	-	-	PF18895.3	91.55	Yes
GCA_000998355.1	GCA_000998355.1|818|KKS46901.1	T4CP	t4cp1	75.45	-	-	-	-	-	No
GCA_000998355.1	GCA_000998355.1|1062|KKS47528.1	T4CP	t4cp1	55.45	-	-	-	-	-	No
GCA_000998425.1	GCA_000998425.1|253|KKS47490.1	T4CP	t4cp1	88.18	-	-	-	-	-	No
GCA_000998425.1	GCA_000998425.1|388|KKS47910.1	T4CP	t4cp1	97.27	-	-	-	-	-	No
GCA_000998425.1	GCA_000998425.1|595|KKS48247.1	VirB2	-	-	-	-	-	PF18895.3	92.96	Yes
GCA_000998425.1	GCA_000998425.1|600|KKS48252.1	VirB3	-	-	FATA_prgIc	72.06	HPC_15348	PF12666.10	94.51	Yes
GCA_000998425.1	GCA_000998425.1|601|KKS48253.1	FATA_TrsD	FATA_trsD	51.1	-	-	HPC_22596	-	-	Yes
GCA_000998425.1	GCA_000998425.1|602|KKS48254.1	VirB4	virb4	56.2	-	-	HPC_22015	PF19044.3	76.76	No
GCA_000998425.1	GCA_000998425.1|604|KKS48256.1	VirB2	-	-	-	-	-	PF18895.3	83.1	Yes
GCA_000998465.1	GCA_000998465.1|40|KKS48582.1	FA_Orf19	FA_orf19	64.38	-	-	-	-	-	No
GCA_000998465.1	GCA_000998465.1|130|KKS48880.1	VirB2	T_virB2	64.6	-	-	-	-	-	No
GCA_000998465.1	GCA_000998465.1|132|KKS48882.1	FATA_PrgF	FATA_prgF	65.22	-	-	-	-	-	No
GCA_000998465.1	GCA_000998465.1|133|KKS48883.1	VirB2	T_virB2	59.29	-	-	-	-	-	No
GCA_000998465.1	GCA_000998465.1|237|KKS49665.1	T4CP	t4cp1	88.18	-	-	-	-	-	No
GCA_000998465.1	GCA_000998465.1|295|KKS49731.1	VirB3	-	-	FATA_prgIc	72.06	HPC_15348	PF12666.10	90.11	Yes
GCA_000998465.1	GCA_000998465.1|296|KKS49732.1	FATA_TrsD	FATA_trsD	50.66	-	-	HPC_22596	-	-	Yes
GCA_000998465.1	GCA_000998465.1|297|KKS49733.1	VirB4	virb4	54.72	-	-	HPC_22015	PF19044.3	77.48	No
GCA_000998465.1	GCA_000998465.1|299|KKS49735.1	VirB2	-	-	-	-	-	PF18895.3	83.1	Yes
GCA_000998465.1	GCA_000998465.1|577|KKS50157.1	T4CP	t4cp2	66.22	-	-	-	-	-	No
GCA_000998465.1	GCA_000998465.1|580|KKS50160.1	T4CP	t4cp2	64.86	-	-	-	-	-	No
GCA_000998475.1	GCA_000998475.1|291|KKU65749.1	VirB2	T_virB2	76.11	-	-	-	-	-	No
GCA_000998475.1	GCA_000998475.1|293|KKU65751.1	VirB2	T_virB2	58.41	-	-	-	-	-	No
GCA_000998475.1	GCA_000998475.1|476|KKU65978.1	VirB4	virb4	55.67	-	-	-	-	-	No
GCA_000998475.1	GCA_000998475.1|835|KKU66337.1	T4CP	t4cp1	69.09	-	-	-	-	-	No
GCA_000998475.1	GCA_000998475.1|888|KKU66390.1	T4CP	t4cp1	89.09	-	-	-	-	-	No
GCA_000998515.1	GCA_000998515.1|14|KKS49756.1	FATA_TrsD	FATA_trsD	76.21	-	-	HPC_1657	PF11130.11	70.69	Yes
GCA_000998515.1	GCA_000998515.1|15|KKS49757.1	VirB4	virb4	57.79	-	-	HPC_22015	-	-	No
GCA_000998515.1	GCA_000998515.1|16|KKS49758.1	VirB3	I_traP	68.2	-	-	HPC_10881	PF04335.16	67.92	Yes
GCA_000998515.1	GCA_000998515.1|252|KKS50801.1	FA_Orf17	FA_orf17b	69.29	-	-	-	-	-	No
GCA_000998515.1	GCA_000998515.1|364|KKS51111.1	T4CP	t4cp1	98.18	-	-	-	-	-	No
GCA_000998515.1	GCA_000998515.1|440|KKS51432.1	T4CP	t4cp1	60.0	-	-	-	-	-	No
GCA_000998515.1	GCA_000998515.1|659|KKS51734.1	VirB2	T_virB2	85.84	-	-	-	-	-	No
GCA_000998545.1	GCA_000998545.1|338|KKT58010.1	T4CP	t4cp1	70.91	-	-	-	-	-	No
GCA_000998545.1	GCA_000998545.1|1100|KKT58890.1	T4CP	t4cp1	56.36	-	-	-	-	-	No
GCA_000998545.1	GCA_000998545.1|1101|KKT58891.1	FATA_TrsD	FATA_trsD	50.66	-	-	-	-	-	No
GCA_000998605.1	GCA_000998605.1|368|KKS53537.1	VirB2	T_virB2	52.21	-	-	-	-	-	No
GCA_000998605.1	GCA_000998605.1|694|KKS54422.1	T4CP	t4cp2	58.56	-	-	-	-	-	No
GCA_000998605.1	GCA_000998605.1|1165|KKS55860.1	VirB4	virb4	57.05	-	-	HPC_22015	PF19044.3	77.72	No
GCA_000998605.1	GCA_000998605.1|1166|KKS55861.1	FATA_TrsD	FATA_trsD	57.71	FATA_trsD	100.0	HPC_23373	-	-	Yes
GCA_000998605.1	GCA_000998605.1|1173|KKS55868.1	T4CP	t4cp2	59.91	-	-	HPC_9413	PF10412.12	72.09	Yes
GCA_000998605.1	GCA_000998605.1|1178|KKS55873.1	VirB2	-	-	-	-	-	PF18895.3	88.73	Yes
GCA_000998605.1	GCA_000998605.1|1287|KKS56038.1	T4CP	t4cp1	75.45	-	-	-	-	-	No
GCA_000998635.1	GCA_000998635.1|146|KKS52153.1	T4CP	t4cp1	96.36	-	-	-	-	-	No
GCA_000998635.1	GCA_000998635.1|537|KKS52682.1	VirB2	T_virB2	51.33	-	-	-	-	-	No
GCA_000998635.1	GCA_000998635.1|602|KKS52747.1	VirB3	FATA_prgIc	64.96	-	-	-	-	-	No
GCA_000998635.1	GCA_000998635.1|902|KKS53092.1	VirB6	T_virB6	72.98	-	-	HPC_1831	-	-	Yes
GCA_000998635.1	GCA_000998635.1|906|KKS53096.1	FATA_TrsD	FATA_trsD	55.51	FATA_trsD	91.15	HPC_8902	PF11130.11	53.02	Yes
GCA_000998635.1	GCA_000998635.1|907|KKS53097.1	VirB4	virb4	59.38	-	-	HPC_22015	PF19044.3	76.76	No
GCA_000998635.1	GCA_000998635.1|923|KKS53145.1	T4CP	t4cp1	71.82	-	-	HPC_1836	PF01935.20	83.26	Yes
GCA_000998715.1	GCA_000998715.1|110|KKT61529.1	T4CP	t4cp1	75.45	-	-	-	-	-	No
GCA_000998715.1	GCA_000998715.1|124|KKT61553.1	T4CP	t4cp1	72.73	-	-	-	-	-	No
GCA_000998715.1	GCA_000998715.1|148|KKT61672.1	FATA_TrsD	FATA_trsD	54.63	-	-	-	-	-	No
GCA_000998715.1	GCA_000998715.1|528|KKT62282.1	VirB11	T_virB11	55.18	-	-	-	-	-	No
GCA_000998805.1	GCA_000998805.1|257|KKS84479.1	T4CP	t4cp1	65.45	-	-	-	-	-	No
GCA_000998805.1	GCA_000998805.1|515|KKS85389.1	T4CP	t4cp1	87.27	-	-	-	-	-	No
GCA_000998805.1	GCA_000998805.1|550|KKS85520.1	VirB2	I_traR	68.66	-	-	-	-	-	No
GCA_000998805.1	GCA_000998805.1|657|KKS85731.1	FATA_PrgF	FATA_prgF	65.22	-	-	-	-	-	No
GCA_000998825.1	GCA_000998825.1|262|KKS85510.1	T4CP	t4cp2	58.56	-	-	-	-	-	No
GCA_000998825.1	GCA_000998825.1|441|KKS86470.1	VirB2	T_virB2	52.21	-	-	-	-	-	No
GCA_000998825.1	GCA_000998825.1|687|KKS86743.1	VirB2	T_virB2	75.22	-	-	HPC_3898	PF18895.3	90.14	Yes
GCA_000998825.1	GCA_000998825.1|688|KKS86744.1	VirB2	-	-	-	-	-	PF18895.3	88.73	Yes
GCA_000998825.1	GCA_000998825.1|693|KKS86749.1	T4CP	t4cp2	59.91	-	-	HPC_9413	PF10412.12	72.09	Yes
GCA_000998825.1	GCA_000998825.1|700|KKS86756.1	FATA_TrsD	FATA_trsD	57.71	FATA_trsD	100.0	HPC_23373	-	-	Yes
GCA_000998825.1	GCA_000998825.1|701|KKS86757.1	VirB4	virb4	57.05	-	-	HPC_22015	PF19044.3	77.72	No
GCA_000998825.1	GCA_000998825.1|1482|KKS87666.1	T4CP	t4cp1	75.45	-	-	-	-	-	No
GCA_000998865.1	GCA_000998865.1|580|KKS89396.1	VirB2	-	-	-	-	-	PF18895.3	91.55	Yes
GCA_000998865.1	GCA_000998865.1|581|KKS89397.1	VirB2	-	-	-	-	-	PF18895.3	95.77	Yes
GCA_000998865.1	GCA_000998865.1|582|KKS89398.1	VirB2	-	-	-	-	-	PF18895.3	92.96	Yes
GCA_000998865.1	GCA_000998865.1|583|KKS89399.1	VirB2	-	-	-	-	-	PF18895.3	90.14	Yes
GCA_000998865.1	GCA_000998865.1|584|KKS89400.1	VirB2	T_virB2	73.45	-	-	HPC_3898	PF18895.3	91.55	Yes
GCA_000998865.1	GCA_000998865.1|585|KKS89401.1	VirB2	T_virB2	55.75	-	-	HPC_19660	PF18895.3	83.1	Yes
GCA_000998865.1	GCA_000998865.1|592|KKS89408.1	T4CP	t4cp2	66.67	-	-	HPC_19223	PF01935.20	84.14	Yes
GCA_000998865.1	GCA_000998865.1|595|KKS89411.1	FATA_TrsD	FATA_trsD	53.3	FATA_trsD	100.0	HPC_23373	-	-	Yes
GCA_000998865.1	GCA_000998865.1|596|KKS89412.1	VirB4	virb4	59.49	-	-	HPC_22015	PF19044.3	77.48	No
GCA_000998935.1	GCA_000998935.1|470|KKS92113.1	FATA_TrsD	FATA_trsD	74.01	-	-	-	-	-	No
GCA_000998935.1	GCA_000998935.1|472|KKS92115.1	T4CP	t4cp2	55.86	-	-	-	-	-	No
GCA_000998935.1	GCA_000998935.1|681|KKS92428.1	T4CP	t4cp1	68.18	-	-	-	-	-	No
GCA_000998935.1	GCA_000998935.1|750|KKS92532.1	T4CP	t4cp1	92.73	-	-	-	-	-	No
GCA_000998975.1	GCA_000998975.1|12|KKS91802.1	VirB2	T_virB2	54.87	-	-	-	-	-	No
GCA_000998975.1	GCA_000998975.1|177|KKS92651.1	T4CP	t4cp1	91.82	-	-	-	-	-	No
GCA_000998975.1	GCA_000998975.1|566|KKS93651.1	T4CP	t4cp2	67.57	-	-	-	-	-	No
GCA_000999025.1	GCA_000999025.1|62|KKS92994.1	T4CP	t4cp1	74.55	-	-	-	-	-	No
GCA_000999025.1	GCA_000999025.1|69|KKS93028.1	VirB2	T_virB2	60.18	-	-	-	-	-	No
GCA_000999025.1	GCA_000999025.1|70|KKS93029.1	VirB2	T_virB2	58.41	-	-	-	-	-	No
GCA_000999025.1	GCA_000999025.1|182|KKS93375.1	T4CP	t4cp1	85.45	-	-	-	-	-	No
GCA_000999025.1	GCA_000999025.1|325|KKS93616.1	T4CP	t4cp1	66.36	-	-	-	-	-	No
GCA_000999025.1	GCA_000999025.1|463|KKS93883.1	VirB11	T_virB11	50.3	-	-	-	-	-	No
GCA_000999025.1	GCA_000999025.1|606|KKS94086.1	VirB2	-	-	-	-	-	PF18895.3	87.32	Yes
GCA_000999025.1	GCA_000999025.1|607|KKS94087.1	VirB2	-	-	-	-	-	PF18895.3	92.96	Yes
GCA_000999025.1	GCA_000999025.1|609|KKS94089.1	VirB8	-	-	FATA_prgL	55.78	HPC_6741	-	-	Yes
GCA_000999025.1	GCA_000999025.1|610|KKS94090.1	VirB4	virb4	60.34	-	-	HPC_22015	PF19044.3	76.76	No
GCA_000999025.1	GCA_000999025.1|611|KKS94091.1	FATA_TrsD	FATA_trsD	60.35	FATA_trsD	95.05	HPC_9212	-	-	Yes
GCA_000999025.1	GCA_000999025.1|798|KKS94359.1	VirB2	T_virB2	58.41	-	-	-	-	-	No
GCA_000999095.1	GCA_000999095.1|127|KKS95630.1	T4CP	t4cp1	75.45	-	-	-	-	-	No
GCA_000999095.1	GCA_000999095.1|654|KKS97591.1	T4CP	t4cp2	66.22	-	-	-	-	-	No
GCA_000999095.1	GCA_000999095.1|906|KKS97890.1	VirB2	T_virB2	59.29	-	-	HPC_3864	PF18895.3	95.77	Yes
GCA_000999095.1	GCA_000999095.1|907|KKS97891.1	VirB2	-	-	-	-	-	PF18895.3	87.32	Yes
GCA_000999095.1	GCA_000999095.1|925|KKS97909.1	FATA_TrsD	FATA_trsD	76.21	FATA_trsD	100.0	HPC_23373	-	-	Yes
GCA_000999095.1	GCA_000999095.1|926|KKS97910.1	VirB4	virb4	55.99	-	-	HPC_22015	PF01935.20	79.3	No
GCA_000999095.1	GCA_000999095.1|948|KKS97932.1	VirB2	T_virB2	71.68	-	-	-	-	-	No
GCA_000999115.1	GCA_000999115.1|756|KKS98834.1	T4CP	t4cp1	75.45	-	-	-	-	-	No
GCA_000999115.1	GCA_000999115.1|796|KKS98874.1	T4CP	t4cp1	75.45	-	-	-	-	-	No
GCA_000999115.1	GCA_000999115.1|888|KKS98979.1	VirB2	-	-	-	-	-	PF18895.3	80.28	Yes
GCA_000999115.1	GCA_000999115.1|889|KKS98980.1	VirB2	-	-	-	-	-	PF18895.3	83.1	Yes
GCA_000999115.1	GCA_000999115.1|890|KKS98981.1	VirB2	-	-	-	-	-	PF18895.3	73.24	Yes
GCA_000999115.1	GCA_000999115.1|891|KKS98982.1	VirB2	-	-	-	-	-	PF18895.3	98.59	Yes
GCA_000999115.1	GCA_000999115.1|892|KKS98983.1	VirB2	-	-	-	-	-	PF18895.3	80.28	Yes
GCA_000999115.1	GCA_000999115.1|895|KKS98986.1	VirB2	-	-	-	-	-	PF18895.3	85.92	Yes
GCA_000999115.1	GCA_000999115.1|896|KKS98987.1	VirB2	-	-	-	-	-	PF18895.3	92.96	Yes
GCA_000999115.1	GCA_000999115.1|901|KKS98992.1	FATA_TrsD	FATA_trsD	55.95	FATA_trsD	100.0	HPC_23373	-	-	Yes
GCA_000999115.1	GCA_000999115.1|902|KKS98993.1	VirB4	virb4	58.11	-	-	HPC_22015	PF12846.10	77.35	No
GCA_000999145.1	GCA_000999145.1|50|KKS98462.1	VirB4	virb4	54.29	-	-	-	-	-	No
GCA_000999145.1	GCA_000999145.1|53|KKS98475.1	T4CP	t4cp1	98.18	-	-	-	-	-	No
GCA_000999145.1	GCA_000999145.1|184|KKS99168.1	VirB2	T_virB2	65.49	-	-	-	-	-	No
GCA_000999145.1	GCA_000999145.1|302|KKS99346.1	T4CP	t4cp1	90.0	-	-	-	-	-	No
GCA_000999145.1	GCA_000999145.1|397|KKS99491.1	T4CP	t4cp2	61.71	-	-	-	-	-	No
GCA_000999145.1	GCA_000999145.1|543|KKS99707.1	VirB2	T_virB2	78.76	-	-	-	-	-	No
GCA_000999175.1	GCA_000999175.1|38|KKT73976.1	T4CP	t4cp2	58.56	-	-	-	-	-	No
GCA_000999175.1	GCA_000999175.1|452|KKT75271.1	VirB2	-	-	-	-	-	PF18895.3	77.46	Yes
GCA_000999175.1	GCA_000999175.1|454|KKT75273.1	VirB4	virb4	54.08	-	-	HPC_22015	PF19044.3	77.0	No
GCA_000999175.1	GCA_000999175.1|455|KKT75274.1	FATA_TrsD	FATA_trsD	75.77	-	-	HPC_22596	-	-	Yes
GCA_000999175.1	GCA_000999175.1|456|KKT75275.1	VirB3	-	-	FATA_prgIc	72.06	HPC_15348	PF12666.10	84.62	Yes
GCA_000999175.1	GCA_000999175.1|596|KKT75522.1	VirB2	G_tfc9	69.62	-	-	-	-	-	No
GCA_000999245.1	GCA_000999245.1|18|KKS99235.1	FA_Orf19	FA_orf19	64.38	-	-	-	-	-	No
GCA_000999245.1	GCA_000999245.1|133|KKS99965.1	VirB2	T_virB2	64.6	-	-	-	-	-	No
GCA_000999245.1	GCA_000999245.1|135|KKS99967.1	FATA_PrgF	FATA_prgF	65.22	-	-	-	-	-	No
GCA_000999245.1	GCA_000999245.1|136|KKS99968.1	VirB2	T_virB2	59.29	-	-	-	-	-	No
GCA_000999245.1	GCA_000999245.1|211|KKT00087.1	T4CP	t4cp1	88.18	-	-	-	-	-	No
GCA_000999245.1	GCA_000999245.1|352|KKT00302.1	VirB3	-	-	FATA_prgIc	72.06	HPC_15348	PF12666.10	90.11	Yes
GCA_000999245.1	GCA_000999245.1|353|KKT00303.1	FATA_TrsD	FATA_trsD	50.66	-	-	HPC_22596	-	-	Yes
GCA_000999245.1	GCA_000999245.1|354|KKT00304.1	VirB4	virb4	54.72	-	-	HPC_22015	PF19044.3	77.48	No
GCA_000999245.1	GCA_000999245.1|356|KKT00306.1	VirB2	-	-	-	-	-	PF18895.3	83.1	Yes
GCA_000999245.1	GCA_000999245.1|656|KKT00762.1	T4CP	t4cp2	64.86	-	-	-	-	-	No
GCA_000999245.1	GCA_000999245.1|659|KKT00765.1	T4CP	t4cp2	66.22	-	-	-	-	-	No
GCA_000999255.1	GCA_000999255.1|65|KKT00790.1	T4CP	t4cp1	92.73	-	-	-	-	-	No
GCA_000999255.1	GCA_000999255.1|112|KKT01014.1	VirB2	T_virB2	87.61	-	-	-	-	-	No
GCA_000999255.1	GCA_000999255.1|114|KKT01016.1	VirB2	T_virB2	61.95	-	-	-	-	-	No
GCA_000999255.1	GCA_000999255.1|132|KKT01301.1	VirB2	T_virB2	76.99	-	-	-	-	-	No
GCA_000999255.1	GCA_000999255.1|484|KKT04006.1	T4CP	t4cp2	63.51	-	-	-	-	-	No
GCA_000999255.1	GCA_000999255.1|601|KKT04806.1	VirB3	F_traL	50.0	-	-	-	-	-	No
GCA_000999255.1	GCA_000999255.1|691|KKT05367.1	VirB3	F_traL	75.0	-	-	-	-	-	No
GCA_000999255.1	GCA_000999255.1|751|KKT05660.1	VirB2	-	-	-	-	-	PF18895.3	78.87	Yes
GCA_000999255.1	GCA_000999255.1|754|KKT05663.1	VirB4	virb4	57.26	-	-	HPC_22015	PF19044.3	77.48	No
GCA_000999255.1	GCA_000999255.1|755|KKT05664.1	FATA_TrsD	FATA_trsD	78.85	-	-	HPC_16278	-	-	Yes
GCA_000999255.1	GCA_000999255.1|756|KKT05665.1	VirB3	FATA_prgIa	56.3	-	-	HPC_6066	PF12666.10	54.95	Yes
GCA_000999255.1	GCA_000999255.1|783|KKT06073.1	VirB2	T_virB2	78.76	-	-	-	-	-	No
GCA_000999255.1	GCA_000999255.1|784|KKT06074.1	VirB2	T_virB2	84.96	-	-	-	-	-	No
GCA_000999325.1	GCA_000999325.1|203|KKT03282.1	T4CP	t4cp2	68.92	-	-	-	-	-	No
GCA_000999325.1	GCA_000999325.1|392|KKT03513.1	VirB4	virb4	52.28	-	-	HPC_22015	PF12846.10	83.7	No
GCA_000999325.1	GCA_000999325.1|393|KKT03514.1	FATA_TrsD	FATA_trsD	75.77	-	-	HPC_22596	-	-	Yes
GCA_000999325.1	GCA_000999325.1|394|KKT03515.1	VirB3	-	-	FATA_prgIc	72.06	HPC_15348	PF12666.10	87.91	Yes
GCA_000999325.1	GCA_000999325.1|434|KKT03555.1	VirB2	T_virB2	51.33	-	-	-	-	-	No
GCA_000999325.1	GCA_000999325.1|471|KKT03592.1	VirB2	T_virB2	76.99	-	-	-	-	-	No
GCA_000999325.1	GCA_000999325.1|472|KKT03593.1	VirB2	T_virB2	65.49	-	-	-	-	-	No
GCA_000999365.1	GCA_000999365.1|275|KKT04044.1	VirB2	T_virB2	51.33	-	-	-	-	-	No
GCA_000999365.1	GCA_000999365.1|383|KKT04186.1	VirB3	FATA_prgIc	64.96	-	-	-	-	-	No
GCA_000999365.1	GCA_000999365.1|555|KKT04422.1	T4CP	t4cp1	71.82	-	-	-	-	-	No
GCA_000999365.1	GCA_000999365.1|672|KKT04571.1	T4CP	t4cp1	96.36	-	-	-	-	-	No
GCA_000999365.1	GCA_000999365.1|1032|KKT05117.1	VirB6	T_virB6	72.98	-	-	HPC_1831	-	-	Yes
GCA_000999365.1	GCA_000999365.1|1036|KKT05121.1	FATA_TrsD	FATA_trsD	55.51	FATA_trsD	91.15	HPC_8902	PF11130.11	53.02	Yes
GCA_000999365.1	GCA_000999365.1|1037|KKT05122.1	VirB4	virb4	59.38	-	-	HPC_22015	PF19044.3	76.76	No
GCA_000999395.1	GCA_000999395.1|66|KKU77506.1	T4CP	t4cp1	66.36	-	-	-	-	-	No
GCA_000999395.1	GCA_000999395.1|463|KKU78915.1	FATA_PrgF	FATA_prgF	62.32	-	-	-	-	-	No
GCA_000999395.1	GCA_000999395.1|486|KKU78966.1	T4CP	t4cp1	75.45	-	-	-	-	-	No
GCA_000999395.1	GCA_000999395.1|627|KKU79229.1	VirB3	F_traL	62.0	-	-	-	-	-	No
GCA_000999395.1	GCA_000999395.1|686|KKU79315.1	FATA_PrgF	FATA_prgF	72.46	-	-	-	-	-	No
GCA_000999395.1	GCA_000999395.1|690|KKU79319.1	VirB2	T_virB2	74.34	-	-	-	-	-	No
GCA_000999395.1	GCA_000999395.1|727|KKU79386.1	VirB2	T_virB2	56.64	-	-	-	-	-	No
GCA_000999395.1	GCA_000999395.1|872|KKU79687.1	VirB11	T_virB11	53.35	-	-	-	-	-	No
GCA_000999465.1	GCA_000999465.1|126|KKT06807.1	VirB2	T_virB2	64.6	-	-	-	-	-	No
GCA_000999465.1	GCA_000999465.1|128|KKT06809.1	FATA_PrgF	FATA_prgF	65.22	-	-	-	-	-	No
GCA_000999465.1	GCA_000999465.1|129|KKT06810.1	VirB2	T_virB2	59.29	-	-	-	-	-	No
GCA_000999465.1	GCA_000999465.1|528|KKT07960.1	T4CP	t4cp2	64.86	-	-	-	-	-	No
GCA_000999465.1	GCA_000999465.1|532|KKT07964.1	T4CP	t4cp2	66.22	-	-	-	-	-	No
GCA_000999465.1	GCA_000999465.1|576|KKT08022.1	T4CP	t4cp1	88.18	-	-	-	-	-	No
GCA_000999465.1	GCA_000999465.1|634|KKT08106.1	VirB3	-	-	FATA_prgIc	72.06	HPC_15348	PF12666.10	90.11	Yes
GCA_000999465.1	GCA_000999465.1|635|KKT08107.1	FATA_TrsD	FATA_trsD	50.66	-	-	HPC_22596	-	-	Yes
GCA_000999465.1	GCA_000999465.1|636|KKT08108.1	VirB4	virb4	54.72	-	-	HPC_22015	PF19044.3	77.48	No
GCA_000999465.1	GCA_000999465.1|638|KKT08110.1	VirB2	-	-	-	-	-	PF18895.3	83.1	Yes
GCA_000999475.1	GCA_000999475.1|354|KKT09489.1	T4CP	t4cp1	88.18	-	-	-	-	-	No
GCA_000999475.1	GCA_000999475.1|475|KKT09677.1	T4CP	t4cp1	97.27	-	-	-	-	-	No
GCA_000999475.1	GCA_000999475.1|573|KKT09820.1	VirB2	-	-	-	-	-	PF18895.3	92.96	Yes
GCA_000999475.1	GCA_000999475.1|578|KKT09825.1	VirB3	-	-	FATA_prgIc	72.06	HPC_15348	PF12666.10	94.51	Yes
GCA_000999475.1	GCA_000999475.1|579|KKT09826.1	FATA_TrsD	FATA_trsD	51.1	-	-	HPC_22596	-	-	Yes
GCA_000999475.1	GCA_000999475.1|580|KKT09827.1	VirB4	virb4	56.2	-	-	HPC_22015	PF19044.3	76.76	No
GCA_000999475.1	GCA_000999475.1|582|KKT09829.1	VirB2	-	-	-	-	-	PF18895.3	83.1	Yes
GCA_000999595.1	GCA_000999595.1|90|KKT72543.1	VirB4	virb4	50.37	-	-	HPC_22015	PF12846.10	74.86	No
GCA_000999595.1	GCA_000999595.1|91|KKT72544.1	FATA_TrsD	FATA_trsD	54.19	FATA_trsD	100.0	HPC_23373	-	-	Yes
GCA_000999595.1	GCA_000999595.1|267|KKT73167.1	T4CP	t4cp2	55.41	-	-	-	-	-	No
GCA_000999595.1	GCA_000999595.1|1037|KKT75802.1	T4CP	t4cp1	72.73	-	-	-	-	-	No
GCA_000999615.1	GCA_000999615.1|14|KKT10278.1	FA_Orf19	FA_orf19	64.38	-	-	-	-	-	No
GCA_000999615.1	GCA_000999615.1|103|KKT10818.1	VirB2	T_virB2	64.6	-	-	-	-	-	No
GCA_000999615.1	GCA_000999615.1|105|KKT10820.1	FATA_PrgF	FATA_prgF	65.22	-	-	-	-	-	No
GCA_000999615.1	GCA_000999615.1|106|KKT10821.1	VirB2	T_virB2	59.29	-	-	-	-	-	No
GCA_000999615.1	GCA_000999615.1|331|KKT11491.1	VirB3	-	-	FATA_prgIc	72.06	HPC_15348	PF12666.10	90.11	Yes
GCA_000999615.1	GCA_000999615.1|332|KKT11492.1	FATA_TrsD	FATA_trsD	50.66	-	-	HPC_22596	-	-	Yes
GCA_000999615.1	GCA_000999615.1|333|KKT11493.1	VirB4	virb4	54.72	-	-	HPC_22015	PF19044.3	77.48	No
GCA_000999615.1	GCA_000999615.1|335|KKT11495.1	VirB2	-	-	-	-	-	PF18895.3	83.1	Yes
GCA_000999615.1	GCA_000999615.1|391|KKT11572.1	T4CP	t4cp1	88.18	-	-	-	-	-	No
GCA_000999615.1	GCA_000999615.1|650|KKT11921.1	T4CP	t4cp2	64.86	-	-	-	-	-	No
GCA_000999615.1	GCA_000999615.1|653|KKT11924.1	T4CP	t4cp2	66.22	-	-	-	-	-	No
GCA_000999665.1	GCA_000999665.1|357|KKT12541.1	VirB4	virb4	52.28	-	-	HPC_22015	PF12846.10	83.7	No
GCA_000999665.1	GCA_000999665.1|358|KKT12542.1	FATA_TrsD	FATA_trsD	75.77	-	-	HPC_22596	-	-	Yes
GCA_000999665.1	GCA_000999665.1|359|KKT12543.1	VirB3	-	-	FATA_prgIc	72.06	HPC_15348	PF12666.10	87.91	Yes
GCA_000999665.1	GCA_000999665.1|429|KKT12641.1	T4CP	t4cp2	68.92	-	-	-	-	-	No
GCA_000999665.1	GCA_000999665.1|473|KKT12709.1	VirB2	T_virB2	51.33	-	-	-	-	-	No
GCA_000999665.1	GCA_000999665.1|510|KKT12746.1	VirB2	T_virB2	76.99	-	-	-	-	-	No
GCA_000999665.1	GCA_000999665.1|511|KKT12747.1	VirB2	T_virB2	65.49	-	-	-	-	-	No
GCA_000999715.1	GCA_000999715.1|35|KKT12989.1	T4CP	t4cp2	60.81	-	-	-	-	-	No
GCA_000999715.1	GCA_000999715.1|173|KKT13161.1	G_Tfc7	G_tfc7	53.41	-	-	-	-	-	No
GCA_000999715.1	GCA_000999715.1|190|KKT13178.1	T4CP	t4cp1	90.91	-	-	-	-	-	No
GCA_000999715.1	GCA_000999715.1|572|KKT13644.1	VirB4	virb4	59.49	-	-	HPC_22015	PF19044.3	77.0	No
GCA_000999715.1	GCA_000999715.1|573|KKT13645.1	FATA_TrsD	FATA_trsD	58.15	-	-	HPC_22596	-	-	Yes
GCA_000999715.1	GCA_000999715.1|711|KKT13783.1	VirB2	T_virB2	84.07	-	-	-	-	-	No
GCA_000999805.1	GCA_000999805.1|244|KKU74243.1	T4CP	t4cp1	74.55	-	-	-	-	-	No
GCA_000999805.1	GCA_000999805.1|299|KKU74332.1	VirB4	virb4	78.69	-	-	HPC_20319	PF19044.3	77.24	No
GCA_000999805.1	GCA_000999805.1|307|KKU74340.1	VirB2	T_virB2	59.29	-	-	HPC_19660	PF18895.3	95.77	Yes
GCA_000999805.1	GCA_000999805.1|308|KKU74341.1	VirB2	-	-	-	-	-	PF18895.3	85.92	Yes
GCA_000999885.1	GCA_000999885.1|70|KKT17528.1	FA_Orf19	FA_orf19	64.38	-	-	-	-	-	No
GCA_000999885.1	GCA_000999885.1|148|KKT17777.1	VirB2	T_virB2	64.6	-	-	-	-	-	No
GCA_000999885.1	GCA_000999885.1|150|KKT17779.1	FATA_PrgF	FATA_prgF	65.22	-	-	-	-	-	No
GCA_000999885.1	GCA_000999885.1|151|KKT17780.1	VirB2	T_virB2	59.29	-	-	-	-	-	No
GCA_000999885.1	GCA_000999885.1|401|KKT18104.1	T4CP	t4cp1	88.18	-	-	-	-	-	No
GCA_000999885.1	GCA_000999885.1|458|KKT18172.1	VirB3	-	-	FATA_prgIc	72.06	HPC_15348	PF12666.10	90.11	Yes
GCA_000999885.1	GCA_000999885.1|459|KKT18173.1	FATA_TrsD	FATA_trsD	50.66	-	-	HPC_22596	-	-	Yes
GCA_000999885.1	GCA_000999885.1|460|KKT18174.1	VirB4	virb4	54.72	-	-	HPC_22015	PF19044.3	77.48	No
GCA_000999885.1	GCA_000999885.1|462|KKT18176.1	VirB2	-	-	-	-	-	PF18895.3	83.1	Yes
GCA_000999885.1	GCA_000999885.1|566|KKT18321.1	T4CP	t4cp2	66.22	-	-	-	-	-	No
GCA_000999885.1	GCA_000999885.1|570|KKT18325.1	T4CP	t4cp2	64.86	-	-	-	-	-	No
GCA_001000005.1	GCA_001000005.1|182|KKT20928.1	VirB4	virb4	54.29	-	-	-	-	-	No
GCA_001000005.1	GCA_001000005.1|262|KKT21127.1	VirB2	T_virB2	65.49	-	-	-	-	-	No
GCA_001000005.1	GCA_001000005.1|534|KKT21686.1	T4CP	t4cp1	98.18	-	-	-	-	-	No
GCA_001000005.1	GCA_001000005.1|541|KKT21709.1	T4CP	t4cp1	90.0	-	-	-	-	-	No
GCA_001000005.1	GCA_001000005.1|661|KKT21883.1	VirB2	T_virB2	78.76	-	-	-	-	-	No
GCA_001000035.1	GCA_001000035.1|325|KKT23432.1	T4CP	t4cp2	63.51	-	-	-	-	-	No
GCA_001000035.1	GCA_001000035.1|340|KKT23461.1	T4CP	t4cp1	89.09	-	-	-	-	-	No
GCA_001000035.1	GCA_001000035.1|606|KKT24795.1	VirB2	T_virB2	81.42	-	-	-	-	-	No
GCA_001000035.1	GCA_001000035.1|642|KKT24891.1	FATA_TrsD	FATA_trsD	73.13	-	-	HPC_22596	PF11130.11	51.72	Yes
GCA_001000035.1	GCA_001000035.1|643|KKT24892.1	VirB4	virb4	54.4	-	-	HPC_22015	PF19044.3	76.76	No
GCA_001000035.1	GCA_001000035.1|645|KKT24894.1	VirB2	T_virB2	64.6	-	-	HPC_21162	PF00877.22	84.76	Yes
GCA_001000125.1	GCA_001000125.1|381|KKT25053.1	T4CP	t4cp1	96.36	-	-	-	-	-	No
GCA_001000125.1	GCA_001000125.1|410|KKT25145.1	T4CP	t4cp1	71.82	-	-	-	-	-	No
GCA_001000125.1	GCA_001000125.1|855|KKT25787.1	VirB4	virb4	59.38	-	-	HPC_22015	PF19044.3	76.76	No
GCA_001000125.1	GCA_001000125.1|856|KKT25788.1	FATA_TrsD	FATA_trsD	55.51	FATA_trsD	91.15	HPC_8902	PF11130.11	53.02	Yes
GCA_001000125.1	GCA_001000125.1|860|KKT25792.1	VirB6	T_virB6	72.98	-	-	HPC_1831	-	-	Yes
GCA_001000125.1	GCA_001000125.1|904|KKT25881.1	VirB3	FATA_prgIc	64.96	-	-	-	-	-	No
GCA_001000125.1	GCA_001000125.1|971|KKT25948.1	VirB2	T_virB2	51.33	-	-	-	-	-	No
GCA_001000205.1	GCA_001000205.1|69|KKU59129.1	T4CP	t4cp1	74.55	-	-	-	-	-	No
GCA_001000205.1	GCA_001000205.1|320|KKU60535.1	T4CP	t4cp2	67.12	-	-	-	-	-	No
GCA_001000205.1	GCA_001000205.1|442|KKU60933.1	VirB2	-	-	-	-	-	PF18895.3	85.92	Yes
GCA_001000205.1	GCA_001000205.1|443|KKU60934.1	VirB2	-	-	-	-	-	PF18895.3	90.14	Yes
GCA_001000205.1	GCA_001000205.1|444|KKU60935.1	VirB2	-	-	-	-	-	PF18895.3	94.37	Yes
GCA_001000205.1	GCA_001000205.1|445|KKU60936.1	VirB2	-	-	-	-	-	PF18895.3	95.77	Yes
GCA_001000205.1	GCA_001000205.1|446|KKU60937.1	VirB2	-	-	-	-	-	PF18895.3	94.37	Yes
GCA_001000205.1	GCA_001000205.1|447|KKU60938.1	VirB2	-	-	-	-	-	PF18895.3	91.55	Yes
GCA_001000205.1	GCA_001000205.1|448|KKU60939.1	VirB2	-	-	-	-	-	PF18895.3	91.55	Yes
GCA_001000205.1	GCA_001000205.1|456|KKU60947.1	FATA_TrsD	FATA_trsD	80.18	FATA_trsD	100.0	HPC_23373	-	-	Yes
GCA_001000205.1	GCA_001000205.1|457|KKU60948.1	VirB4	virb4	58.32	-	-	HPC_22015	PF19044.3	89.35	No
GCA_001000245.1	GCA_001000245.1|189|KKT64873.1	T4CP	t4cp1	72.73	-	-	-	-	-	No
GCA_001000245.1	GCA_001000245.1|273|KKT65506.1	FATA_TrsD	FATA_trsD	54.63	-	-	-	-	-	No
GCA_001000245.1	GCA_001000245.1|415|KKT65762.1	T4CP	t4cp1	75.45	-	-	-	-	-	No
GCA_001000245.1	GCA_001000245.1|914|KKT66628.1	VirB11	T_virB11	55.18	-	-	-	-	-	No
GCA_001000265.1	GCA_001000265.1|60|KKT28017.1	VirB2	T_virB2	79.65	-	-	-	-	-	No
GCA_001000265.1	GCA_001000265.1|61|KKT28018.1	VirB2	G_tfc10	53.33	-	-	-	-	-	No
GCA_001000265.1	GCA_001000265.1|63|KKT28020.1	VirB2	T_virB2	53.98	-	-	-	-	-	No
GCA_001000265.1	GCA_001000265.1|160|KKT28298.1	VirB4	virb4	58.96	-	-	HPC_22015	PF01935.20	78.85	No
GCA_001000265.1	GCA_001000265.1|161|KKT28299.1	FATA_TrsD	FATA_trsD	77.97	-	-	HPC_22596	PF11130.11	71.98	Yes
GCA_001000265.1	GCA_001000265.1|520|KKT28930.1	T4CP	t4cp2	65.77	-	-	-	-	-	No
GCA_001000265.1	GCA_001000265.1|523|KKT28933.1	VirB3	G_tfc11	51.54	-	-	-	-	-	No
[truncated: 18,342 more rows]

## Sheet: Table S4
Table S4. Protein families detected in the vecinity of the virB4 gene in the Patescibacteria dataset.
[truncated: 77,781 more rows]
